# Supplementary material for: Non-consecutive enzyme interactions within TCA cycle supramolecular assembly regulate carbon-nitrogen metabolism
Source: Nat Commun. 2024 Jun 20;15:5285. doi: 10.1038/s41467-024-49646-7 (PMC11189929; doi:10.1038/s41467-024-49646-7)
Supplement: Supplementary file 3 — Supplementary Dataset 1 [file 41467_2024_49646_MOESM3_ESM.xlsx]

## Sheet: Supplementary Data 1
	Supplementary Data 1 . Amino acid and DNA sequences of orthologous MDH proteins
Strain	Amino acid and DNA seqeunces
	Staphylococcus sciuri Mdh
Wild-type amino acid sequence	MARKKISIIGAGFTGATAAFIAAQKELGDIVLVDMPQSENPTKGKALDIAESAPVLGFDSKVTGTANYEDTKDSDVVIITAGIARKPGMSRDDLVQTNQNVMKSVTKEIVKYSPNCVILVLTNPVDAMTYTVYKESGFPKERVIGQSGVLDTARFRTFVAEALDLSVKDVTGFVLGGHGDTMVPLIRYSAAGGVPLEKLLSEEKIAEIVDRTRKGGAEIVNLLGNGSAYYAPGAALIEMTEAILKDQKRVLPSIAYLEGEYGYQDIYLGVPTVLGSNGIEKIIELDLTDEEKQLLDESAQSVETVKNILQHHHHHHHH*
H178A mutant amino acid sequence	MARKKISIIGAGFTGATAAFIAAQKELGDIVLVDMPQSENPTKGKALDIAESAPVLGFDSKVTGTANYEDTKDSDVVIITAGIARKPGMSRDDLVQTNQNVMKSVTKEIVKYSPNCVILVLTNPVDAMTYTVYKESGFPKERVIGQSGVLDTARFRTFVAEALDLSVKDVTGFVLGGAGDTMVPLIRYSAAGGVPLEKLLSEEKIAEIVDRTRKGGAEIVNLLGNGSAYYAPGAALIEMTEAILKDQKRVLPSIAYLEGEYGYQDIYLGVPTVLGSNGIEKIIELDLTDEEKQLLDESAQSVETVKNILQHHHHHHHH*
Wild-type DNA sequence	ATGGCAAGAAAGAAAATTTCAATCATTGGAGCAGGATTTACTGGCGCTACAGCTGCATTTATAGCAGCTCAAAAAGAGTTAGGTGATATTGTACTTGTTGATATGCCTCAATCTGAAAACCCAACAAAAGGTAAAGCGTTAGATATTGCAGAAAGTGCACCGGTATTAGGTTTTGATTCAAAAGTAACAGGTACTGCTAATTATGAAGATACAAAAGATTCAGATGTTGTCATTATTACAGCGGGTATTGCAAGAAAGCCTGGAATGTCACGTGATGATTTAGTACAAACAAATCAAAATGTTATGAAATCCGTAACAAAAGAAATTGTTAAATATTCACCTAATTGCGTTATCTTAGTCTTAACAAATCCAGTTGATGCAATGACTTATACAGTGTAT…
CAT to GCT mutant DNA sequence	ATGGCAAGAAAGAAAATTTCAATCATTGGAGCAGGATTTACTGGCGCTACAGCTGCATTTATAGCAGCTCAAAAAGAGTTAGGTGATATTGTACTTGTTGATATGCCTCAATCTGAAAACCCAACAAAAGGTAAAGCGTTAGATATTGCAGAAAGTGCACCGGTATTAGGTTTTGATTCAAAAGTAACAGGTACTGCTAATTATGAAGATACAAAAGATTCAGATGTTGTCATTATTACAGCGGGTATTGCAAGAAAGCCTGGAATGTCACGTGATGATTTAGTACAAACAAATCAAAATGTTATGAAATCCGTAACAAAAGAAATTGTTAAATATTCACCTAATTGCGTTATCTTAGTCTTAACAAATCCAGTTGATGCAATGACTTATACAGTGTAT…
	Oceanobacillus iheyensis Mdh
Wild-type amino acid sequence	MGLKRKKISVIGSGFTGATTALMVAQKELGDVVLVDIPDMEDPTKGKALDMAEAAPVQGFDAKITGTSNYADTEGSDLVIITAGIARKPGMSRDDLVNTNANIMKSVTKEIVHYSPNTTIVVLTNPVDAMTYTVFKESGLPKERVIGQSGILDTARFRTFVAEELNLSVKDVTGFVLGGHGDDMVPLIRYSYAGGIPLEKLIPQERLDAIVQRTRTGGGEIVNLLGNGSAYYAPAASLTVMAEAILKDQRRVLPTIAYLEGEYGYQDIYLGVPTILGGEGIEEIIELDLTKEEKAQLDKSADSVKNVLNVLQHHHHHHHH*
H180A mutant amino acid sequence	MGLKRKKISVIGSGFTGATTALMVAQKELGDVVLVDIPDMEDPTKGKALDMAEAAPVQGFDAKITGTSNYADTEGSDLVIITAGIARKPGMSRDDLVNTNANIMKSVTKEIVHYSPNTTIVVLTNPVDAMTYTVFKESGLPKERVIGQSGILDTARFRTFVAEELNLSVKDVTGFVLGGAGDDMVPLIRYSYAGGIPLEKLIPQERLDAIVQRTRTGGGEIVNLLGNGSAYYAPAASLTVMAEAILKDQRRVLPTIAYLEGEYGYQDIYLGVPTILGGEGIEEIIELDLTKEEKAQLDKSADSVKNVLNVLQHHHHHHHH*
Wild-type DNA sequence	ATGGGTTTAAAACGTAAAAAAATATCAGTAATTGGTTCAGGTTTCACTGGTGCAACTACTGCTTTAATGGTGGCGCAAAAAGAATTAGGCGATGTTGTATTAGTTGATATACCTGACATGGAAGACCCTACAAAAGGTAAAGCTCTGGATATGGCAGAAGCAGCTCCTGTTCAAGGGTTTGATGCAAAAATTACTGGTACATCTAATTATGCTGATACAGAAGGTTCTGATCTCGTTATCATTACGGCTGGAATCGCTCGTAAGCCAGGAATGAGTCGTGATGATTTAGTTAATACGAATGCTAATATAATGAAATCCGTTACCAAAGAAATTGTACATTACTCACCAAATACAACAATTGTTGTATTAACTAATCCAGTGGATGCGATGACATATACA…
CAT to GCT mutant DNA sequence	ATGGGTTTAAAACGTAAAAAAATATCAGTAATTGGTTCAGGTTTCACTGGTGCAACTACTGCTTTAATGGTGGCGCAAAAAGAATTAGGCGATGTTGTATTAGTTGATATACCTGACATGGAAGACCCTACAAAAGGTAAAGCTCTGGATATGGCAGAAGCAGCTCCTGTTCAAGGGTTTGATGCAAAAATTACTGGTACATCTAATTATGCTGATACAGAAGGTTCTGATCTCGTTATCATTACGGCTGGAATCGCTCGTAAGCCAGGAATGAGTCGTGATGATTTAGTTAATACGAATGCTAATATAATGAAATCCGTTACCAAAGAAATTGTACATTACTCACCAAATACAACAATTGTTGTATTAACTAATCCAGTGGATGCGATGACATATACA…
	Bacillus subtilis Mdh
Wild-type amino acid sequence	MGNTRKKVSVIGAGFTGATTAFLIAQKELADVVLVDIPQLENPTKGKALDMLEASPVQGFDAKITGTSNYEDTAGSDIVVITAGIARKPGMSRDDLVSTNEKIMRSVTQEIVKYSPDSIIVVLTNPVDAMTYAVYKESGFPKERVIGQSGVLDTARFRTFVAEELNLSVKDVTGFVLGGHGDDMVPLVRYSYAGGIPLETLIPKERIDAIVERTRKGGGEIVNLLGNGSAYYAPAASLTEMVEAILKDQRRVLPTIAYLEGEYGYEGIYLGVPTIVGGNGLEQIIELELTDYERAQLNKSVESVKNVMKVLSHHHHHH*
H180A mutant amino acid sequence	MGNTRKKVSVIGAGFTGATTAFLIAQKELADVVLVDIPQLENPTKGKALDMLEASPVQGFDAKITGTSNYEDTAGSDIVVITAGIARKPGMSRDDLVSTNEKIMRSVTQEIVKYSPDSIIVVLTNPVDAMTYAVYKESGFPKERVIGQSGVLDTARFRTFVAEELNLSVKDVTGFVLGGAGDDMVPLVRYSYAGGIPLETLIPKERIDAIVERTRKGGGEIVNLLGNGSAYYAPAASLTEMVEAILKDQRRVLPTIAYLEGEYGYEGIYLGVPTIVGGNGLEQIIELELTDYERAQLNKSVESVKNVMKVLSHHHHHH*
Wild-type DNA sequence	ATGGGAAATACTCGTAAAAAAGTTTCTGTTATCGGAGCAGGTTTTACCGGAGCTACAACTGCATTTTTAATCGCTCAAAAAGAGCTGGCAGACGTTGTTCTTGTTGACATTCCGCAATTGGAGAACCCGACAAAGGGAAAAGCGCTTGATATGCTTGAAGCAAGCCCGGTTCAAGGCTTTGACGCAAAAATTACGGGAACATCCAATTACGAGGATACAGCCGGCTCTGACATTGTTGTCATTACAGCCGGTATCGCAAGAAAACCTGGTATGAGCAGAGATGATCTGGTCTCTACAAACGAAAAGATTATGAGAAGCGTTACGCAGGAAATCGTGAAATATTCTCCTGACTCTATTATTGTGGTGCTGACAAATCCTGTTGATGCAATGACATACGCG…
CAC to GCT mutant DNA sequence	ATGGGAAATACTCGTAAAAAAGTTTCTGTTATCGGAGCAGGTTTTACCGGAGCTACAACTGCATTTTTAATCGCTCAAAAAGAGCTGGCAGACGTTGTTCTTGTTGACATTCCGCAATTGGAGAACCCGACAAAGGGAAAAGCGCTTGATATGCTTGAAGCAAGCCCGGTTCAAGGCTTTGACGCAAAAATTACGGGAACATCCAATTACGAGGATACAGCCGGCTCTGACATTGTTGTCATTACAGCCGGTATCGCAAGAAAACCTGGTATGAGCAGAGATGATCTGGTCTCTACAAACGAAAAGATTATGAGAAGCGTTACGCAGGAAATCGTGAAATATTCTCCTGACTCTATTATTGTGGTGCTGACAAATCCTGTTGATGCAATGACATACGCG…
