# Supplementary material for: Non-consecutive enzyme interactions within TCA cycle supramolecular assembly regulate carbon-nitrogen metabolism
Source: Nat Commun. 2024 Jun 20;15:5285. doi: 10.1038/s41467-024-49646-7 (PMC11189929; doi:10.1038/s41467-024-49646-7)
Supplement: Supplementary file 4 — Supplementary Dataset 2 [file 41467_2024_49646_MOESM4_ESM.xlsx]

## Sheet: Uninduced cultures
Supplementary Data 2
Untargeted metabolite intensities identified in B. subtilis replicate populations expressing either active or inactive endogenous MDH proteins from IPTG-uninduced pHT254 vector.
(Control is carrying empty vector pHT254. Data were normalized by the sum and log transformation was applied).
	BsMDH_1	BsMDH_2	BsMDH_3	control_1	control_2	control_3	inactBsMDH_1	inactBsMDH_2	inactBsMDH_3
Peak_6	1.61434	1.66206	1.61933	1.4691	1.5737	1.55517	1.49161	1.5722	1.53826
Peak_60	0.853563	0.957243	0.937592	0.750279	0.85327	0.885714	0.760578	0.883236	0.862348
Peak_148	0.34032	0.346374	0.348424	0.30612	0.230848	0.282229	0.360496	0.284443	0.252041
Peak_2561	-1.61228	-1.72407	-1.76795	-2.15534	-1.81848	-1.89254	-1.65152	-1.77334	-1.95177
Peak_6683	-1.23383	-1.24364	-1.27151	-1.29349	-1.36801	-0.486027	-1.28864	-1.3346	-1.42177
Peak_85	-0.122104	-0.0804357	-0.18796	-0.158296	-0.229899	1.04195	-0.154259	-0.247056	1.03661
Peak_7901	-2.23069	-2.19611	-2.25134	-2.35129	-2.29385	-2.07394	-2.21449	-2.32788	-2.28778
Peak_2194	-1.83436	-1.36741	-1.01344	-1.00537	-1.21847	-1.55359	-1.15037	-1.05561	-1.18015
Peak_2794	-0.452757	-0.485254	-0.5652	-0.325533	-0.621954	-0.639336	-0.327874	-0.544376	-0.67628
Peak_9049	-2.20763	-2.20513	-2.16868	-2.18078	-2.32256	-2.22104	-2.26438	-2.22543	-2.2956
Peak_12	1.33953	1.35133	1.32973	1.32558	1.34159	1.31084	1.31295	1.37162	1.35897
Peak_2	1.84293	1.83191	1.81129	1.82942	1.82763	1.79201	1.82085	1.85336	1.83498
Peak_4399	-0.686587	-0.732179	-0.756057	-0.698669	-0.745727	-0.772675	-0.734912	-0.726315	-0.752033
Peak_8881	-1.993	-2.0322	-2.01361	-2.01131	-2.4857	-2.07876	-1.99894	-2.08461	-2.16997
Peak_4240	-0.97537	-1.18646	-1.17211	-1.32152	-1.29246	-1.45937	-0.915712	-1.1308	-1.36208
Peak_1849	-0.378794	-0.984495	-1.2542	-0.378397	-1.59272	-1.32056	-0.51286	-1.07293	-1.05797
Peak_824	-0.196774	-0.354265	-0.327311	-0.20662	-0.352142	-0.372017	-0.189369	-0.240656	-0.28095
Peak_1591	-0.855797	-0.716193	-0.775567	-0.753018	-0.813983	-0.56221	-0.799328	-0.73372	-0.73347
Peak_3925	-0.171341	-0.479414	-0.636265	-0.775809	-0.866245	-0.735518	-0.705357	-0.916993	-0.887437
Peak_5925	-1.40094	-1.76468	-1.20188	-1.34967	-1.65905	-1.19824	-1.52818	-1.57885	-1.12109
Peak_542	0.251413	0.110633	0.212412	0.253155	0.114091	0.112507	0.241471	0.135893	0.215341
Peak_3364	-1.51622	-1.4241	-1.38916	-1.07674	-1.63786	-1.33752	-1.1599	-1.44069	-1.30801
Peak_1393	-0.687974	-0.824438	-0.758085	-0.627543	-0.926388	-0.772188	-0.70869	-0.79148	-0.716647
Peak_318	-0.00983512	-0.162868	-0.11552	0.0447767	-0.261179	-0.134469	-0.0160556	-0.13181	-0.0657205
Peak_121	0.306624	0.180801	0.248263	0.377069	0.120981	0.249828	0.31032	0.227295	0.308039
Peak_6811	-0.983319	-1.16298	-1.12487	-1.23608	-1.18766	-1.09602	-1.24761	-1.12146	-1.15999
Peak_1542	-1.0522	-1.22772	-1.24701	-1.09047	-2.35166	-1.22657	-1.01835	-1.48429	-1.26402
Peak_3887	-1.1047	-1.28785	-1.22464	-1.10588	-1.43441	-1.23906	-1.18492	-1.27904	-1.16858
Peak_13	1.21827	1.16918	1.08048	1.06599	0.983742	1.11046	1.10543	1.11797	1.11172
Peak_3108	-0.711177	-0.792947	-0.791834	-0.825647	-0.867175	-0.74875	-0.871021	-0.791572	-0.850881
Peak_6665	-1.63603	-1.89036	-1.97731	-1.6331	-1.69107	-1.47925	-1.69909	-1.89997	-1.6692
Peak_900	-0.609694	-0.0349646	-0.0959766	-0.153067	-0.06133	-0.0343559	-0.406906	-0.0157832	-0.12748
Peak_925	-0.267046	-0.300854	-0.363649	-0.304111	-0.436437	-0.322889	-0.299825	-0.326516	-0.375061
Peak_803	-0.53814	0.0406725	-0.0343396	-0.103987	-0.000507319	0.0329187	-0.365111	0.0517806	-0.0602059
Peak_4774	-1.1564	-1.19591	-1.20366	-1.23151	-1.24861	-1.1842	-1.25385	-1.19143	-1.2431
Peak_69	0.889296	0.746715	0.735499	0.690247	0.734329	0.543601	0.761331	0.786414	0.833544
Peak_6159	-0.810511	-0.966521	-0.966619	-1.01016	-0.951442	-1.12651	-0.924756	-0.935274	-0.885901
Peak_327	0.388186	0.239547	0.228365	0.171988	0.225311	0.0178731	0.245187	0.278308	0.330349
Peak_38	0.910405	0.798044	0.883647	0.621425	0.762696	0.566294	1.10473	0.862887	1.10017
Peak_832	-0.853144	-0.0476946	-0.60733	-0.245922	0.153028	-0.514365	-0.388093	-0.0989811	-0.628259
Peak_236	0.359129	0.199438	0.262029	0.0768807	0.166763	-0.0313089	0.538748	0.255782	0.461272
Peak_7760	-0.768539	-0.78833	-0.708082	-0.526157	-0.592633	-0.858682	-0.513719	-0.558691	-0.572364
Peak_32	0.590511	0.487818	0.44839	0.498796	0.441064	0.480174	0.515664	0.431214	0.429534
Peak_1258	-0.285281	-0.409957	-0.374663	-0.394461	-0.368393	-0.637477	-0.11277	-0.314812	-0.196221
Peak_1708	-0.420541	-0.510132	-0.558463	-0.374005	-0.513208	-0.618936	-0.376535	-0.507398	-0.57893
Peak_2173	-0.538756	-0.904635	-0.826296	-0.741622	-0.853719	-0.760683	-0.733855	-0.816723	-0.774322
Peak_418	0.00671183	-0.128716	-0.183187	-0.0691688	-0.178781	-0.173037	-0.0605278	-0.182452	-0.210307
Peak_1377	-0.362301	-0.43154	-0.409809	-0.294321	-0.416972	-0.503157	-0.28037	-0.392576	-0.455586
Peak_1147	-0.310078	-0.439502	-0.489296	-0.382158	-0.471994	-0.491889	-0.360623	-0.472835	-0.497116
Peak_3914	-0.754524	-0.812115	-0.886979	-0.790637	-0.806657	-0.870148	-0.779071	-0.847882	-0.888251
Peak_986	-0.836835	-0.91795	-0.893589	-0.864169	-1.16325	-0.899585	-0.811617	-0.977359	-0.881849
Peak_672	-0.147816	-0.074816	-0.053738	-0.00659589	-0.14514	0.00266956	-0.0861944	-0.07646	0.0390407
Peak_48	0.643721	0.451095	0.392387	0.482727	0.431575	0.465942	0.522554	0.408916	0.460188
Peak_249	0.241009	0.0322949	-0.0409221	0.0950459	-0.000253075	-0.000739414	0.127723	-0.0108608	0.0104437
Peak_1827	-1.44546	-1.49202	-1.60614	-1.35634	-1.77532	-1.63888	-1.88192	-1.47896	-1.48485
Peak_129	0.0511735	-0.0607071	-0.0540138	-0.0169954	-0.349845	-0.039957	0.0190069	-0.140196	-0.0425209
Peak_134	0.33436	0.32826	0.297254	0.369388	0.415021	0.253651	0.40234	0.354456	0.268909
Peak_11717	-2.14079	-2.09352	-2.18343	-2.05196	-2.01921	-2.13437	-2.11723	-2.08372	-2.1383
Peak_284	0.271881	0.225125	0.244165	0.382366	0.333276	0.306067	0.382685	0.383205	0.207891
Peak_1	2.04658	2.09184	2.10856	2.11484	2.0688	2.105	2.1253	2.10316	2.06227
Peak_175	0.252244	0.190995	0.208964	0.237498	0.310289	0.119199	0.272371	0.225579	0.173709
Peak_666	0.1412	0.16009	0.173174	0.205672	-0.0226462	0.177353	0.209242	0.177173	0.132348
Peak_1005	-0.209267	-0.262785	-0.118442	-0.131593	-0.19386	-0.0925025	-0.124342	-0.247233	-0.168178
Peak_258	0.361654	0.603997	0.607549	0.643054	0.58952	0.61627	0.645398	0.61844	0.565306
Peak_473	0.24014	0.266527	0.249866	0.297437	0.2533	0.295331	0.324906	0.201934	0.209683
Peak_727	0.102506	0.125867	0.114665	0.169308	0.10948	0.131632	0.178268	0.142482	0.0786755
Peak_3644	-1.02801	-0.977333	-0.923674	-0.957288	-0.932558	-1.51614	-0.949254	-0.943665	-0.964457
Peak_5003	-0.528645	-0.579074	-0.531058	-0.557987	-0.502267	-0.52062	-0.447619	-0.545615	-0.476766
Peak_5474	-0.943303	-1.03367	-1.07561	-0.96206	-1.10738	-0.984055	-1.0165	-1.09435	-1.09115
Peak_9	1.4891	1.5396	1.55601	1.55699	1.51284	1.56245	1.56726	1.54898	1.50752
Peak_177	0.334574	0.298318	0.41328	0.372933	0.320126	0.50024	0.386923	0.326472	0.432454
Peak_207	0.476615	0.424583	0.558631	0.548682	0.509268	0.570472	0.552971	0.544232	0.508687
Peak_340	0.146674	0.0889971	0.0488074	0.194151	0.118379	0.0371125	0.21383	0.116328	0.0241858
Peak_19	1.21142	1.26376	1.28157	1.27956	1.23652	1.28556	1.28705	1.27304	1.2326
Peak_2078	-1.10923	-1.33527	-1.09056	-1.09671	-1.58903	-0.903273	-1.09895	-1.20028	-1.00882
Peak_4369	-1.57779	-1.64897	-1.60073	-1.61416	-1.67194	-1.53999	-1.59677	-1.62739	-1.62263
Peak_1376	-0.840765	-0.3728	-0.433948	-0.618604	-0.404551	-0.274962	-0.591637	-0.332034	-0.426826
Peak_107	-0.217016	-0.084832	-0.216812	-0.339737	-0.182931	0.0562035	-0.393113	-0.233329	-0.377582
Peak_3536	-1.11564	-1.32199	-1.30699	-1.11124	-1.23982	-1.23358	-0.862679	-1.29735	-1.33832
Peak_98	0.411137	0.226636	0.367875	0.322071	0.161994	0.524459	0.247212	0.222504	0.399657
Peak_31	0.997601	1.00255	0.990017	0.983321	1.03283	0.942568	1.00214	1.05162	1.00967
Peak_193	0.0182572	-0.0190486	0.493626	0.191311	0.112981	0.518166	0.023027	0.160757	0.556601
Peak_1191	-0.219302	-0.208814	-0.224829	-0.214813	-0.247858	-0.434284	-0.207274	-0.211544	-0.518341
Peak_5437	-2.18161	-2.2262	-1.16892	-1.04424	-1.15585	-1.12231	-1.11203	-1.13701	-1.10593
Peak_282	0.037968	-0.145533	-0.00318091	-0.0458081	-0.205522	0.163279	-0.134921	-0.159427	0.0211449
Peak_289	0.243176	0.163982	0.339129	0.29609	0.216694	0.335922	0.215464	0.268562	0.363655
Peak_235	0.0369821	-0.0590892	0.13858	0.182914	0.142882	0.208849	0.202019	0.166695	0.125197
Peak_219	0.228078	0.450336	0.479324	0.357153	0.492289	0.485418	0.30207	0.4651	0.451501
Peak_44	0.355519	0.331464	0.371313	0.369313	0.20485	0.397217	0.415901	0.329932	0.374874
Peak_592	-0.677344	-0.705224	-0.652061	-0.541311	-0.928271	-0.614857	-0.383597	-0.735537	-0.639853
Peak_6163	-1.93688	-2.07834	-1.60375	-1.8402	-2.00974	-1.68222	-1.90497	-1.89777	-1.5621
Peak_8958	-0.792112	-0.540867	-0.509745	-0.640479	-0.497472	-0.500261	-0.712886	-0.526591	-0.534363
Peak_4798	-0.88938	-1.04939	-0.866156	-0.946323	-1.13438	-0.749771	-1.03257	-1.05537	-0.860221
Peak_163	0.426523	0.28023	0.361067	0.331168	0.30011	0.227576	0.427031	0.319463	0.506512
Peak_1490	-0.424967	-0.589657	-0.527088	-0.616038	-0.628635	-0.713517	-0.519019	-0.620645	-0.391249
Peak_1529	-0.46209	-0.589218	-0.51438	-0.463929	-0.54747	-0.449061	-0.432138	-0.537113	-0.437902
Peak_375	0.122882	-0.00435854	0.0748713	0.0446169	0.0198594	-0.045469	0.124148	0.0376389	0.204504
Peak_6956	-1.71858	-1.63673	-1.2056	-1.62397	-1.64041	-1.15944	-1.71157	-1.52922	-1.46684
Peak_9938	-2.30864	-2.21139	-2.13415	-2.07003	-2.27627	-2.05197	-2.10412	-2.2696	-1.93141
Peak_7740	-1.37841	-1.15244	-1.03805	-1.17576	-1.00308	-0.885429	-1.25005	-0.950519	-1.03054
Peak_719	-0.15704	-0.298413	-0.216866	-0.249437	-0.283748	-0.346215	-0.156555	-0.263301	-0.0762517
Peak_422	0.0213309	-0.107984	-0.0193385	-0.0891292	-0.0620068	-0.171613	0.0100649	-0.0639221	0.127844
Peak_2719	-1.13874	-0.989128	-0.869982	-0.966657	-0.874879	-0.728019	-0.992488	-0.803632	-0.872528
Peak_2811	-0.385313	-0.673397	-0.621801	-0.592308	-0.75503	-0.638165	-0.570094	-0.73571	-0.549851
Peak_4790	-1.30378	-1.01848	-0.972047	-1.09462	-0.951716	-0.96723	-1.20212	-1.0016	-0.995348
Peak_2767	-1.23304	-1.34028	-1.00403	-1.30839	-1.42603	-1.1318	-0.888804	-1.30599	-1.39575
Peak_1266	-0.736742	-0.657414	-0.450481	-0.63833	-0.654157	-0.411816	-0.711742	-0.572547	-0.447413
Peak_4500	-0.767258	-1.00455	-1.07978	-1.26183	-1.28907	-1.55222	-1.06188	-1.47081	-0.656916
Peak_3259	-0.903919	-1.01099	-0.978493	-0.915454	-1.01849	-0.959146	-0.968615	-0.996503	-0.979123
Peak_3278	-0.856391	-0.823662	-0.793973	-0.773998	-0.822271	-0.772747	-0.83893	-0.807274	-0.816814
Peak_1310	-0.473623	-0.519212	-0.370419	-0.444485	-0.490448	-0.294208	-0.492975	-0.377473	-0.313245
Peak_1289	-0.83107	-0.797941	-0.689489	-0.83437	-0.726427	-0.537745	-0.86166	-0.606912	-0.56928
Peak_942	-1.20502	-1.01354	-0.84196	-0.987109	-0.854224	-0.515576	-1.22244	-0.955617	-0.777267
Peak_467	-0.753014	-0.660695	-0.502749	-0.566903	-0.509128	-0.210327	-0.72292	-0.573614	-0.41545
Peak_11287	-2.03306	-1.95053	-1.92659	-1.98367	-2.03361	-1.95449	-1.98451	-1.92161	-1.94035
Peak_2217	-1.28387	-1.40458	-1.30196	-1.13251	-1.27554	-1.26124	-1.13209	-1.19692	-1.02802
Peak_142	-0.0809605	-0.178992	-0.327358	-0.488059	-0.594139	-0.0534839	-0.445532	-0.608792	-0.470189
Peak_165	0.377892	0.218234	0.347521	0.505992	0.409927	0.252776	0.560623	0.514113	0.684969
Peak_350	-0.242703	-0.311676	-0.182104	-0.102918	-0.167135	-0.0319209	-0.110566	-0.131062	0.0177876
Peak_1466	-0.53701	-0.653981	-0.736619	-0.721069	-0.685301	-0.783777	-0.572764	-0.723674	-0.787829
Peak_9240	-1.63356	-1.453	-1.25757	-1.12812	-1.24038	-1.18761	-1.09216	-1.13845	-1.16418
Peak_461	-0.0883889	-0.16144	-0.153399	-0.0864519	-0.24695	-0.0394483	-0.00166991	-0.228611	-0.099614
Peak_264	0.0708587	-0.0025398	-0.184071	-0.0176933	-0.0969963	-0.144194	0.0428856	-0.0818167	-0.289481
Peak_4042	-1.42774	-1.4936	-1.52355	-2.03422	-1.57338	-1.95984	-1.61881	-1.50825	-1.61624
Peak_9299	-1.77022	-1.57143	-1.31368	-1.24368	-1.34924	-1.29149	-1.21148	-1.24658	-1.2711
Peak_5517	-1.38342	-1.36234	-1.11574	-1.27834	-1.15359	-1.34255	-1.07963	-1.16671	-1.33013
Peak_1027	-0.121523	-0.311507	-0.349474	-0.280215	-0.393497	-0.324921	-0.282587	-0.449545	-0.355835
Peak_5049	-1.79029	-1.84357	-1.96752	-1.81131	-1.93389	-1.90788	-1.78798	-1.89017	-1.26847
Peak_3319	-1.02256	-1.09872	-1.03916	-0.894311	-1.02921	-0.972776	-0.856562	-0.977911	-1.04343
Peak_4717	-1.33578	-1.35605	-1.46005	-1.33331	-1.36518	-1.49914	-1.28356	-1.33762	-1.63881
Peak_5867	-1.27581	-1.27816	-1.20177	-1.21297	-1.32914	-1.16418	-1.21753	-1.25512	-1.18659
Peak_4293	-1.71569	-1.5834	-1.61942	-1.51967	-1.69673	-1.43201	-1.4941	-1.44654	-1.43153
Peak_4633	-1.82914	-1.88746	-1.93216	-1.81801	-1.84533	-2.06731	-1.81381	-1.82215	-2.0863
Peak_61	0.258732	0.248278	0.313721	0.295371	0.137819	0.345028	0.31286	0.242953	0.321959
Peak_205	-0.0512993	-0.135887	-0.114388	0.0584456	-0.0482335	0.178503	-0.307468	-0.263357	-0.185435
Peak_4123	-2.32619	-1.7956	-1.6694	-1.9477	-1.70068	-1.62026	-2.0107	-1.75508	-1.65163
Peak_6962	-0.984605	-0.797767	-0.661181	-0.951212	-0.680138	-0.618345	-1.04545	-0.749123	-0.656806
Peak_2761	-1.33007	-1.42645	-1.42718	-1.33306	-1.56258	-1.33874	-1.38575	-1.55549	-1.40143
Peak_53	0.668173	0.664114	0.696211	0.700803	0.718754	0.715187	0.71534	0.741279	0.755207
Peak_1641	-0.449581	-0.37602	-0.398152	-0.46364	-0.350501	-0.54587	-0.347368	-0.389137	-0.41517
Peak_29	0.963604	0.986271	1.00174	0.990908	1.03543	0.998758	0.997715	1.03317	1.02797
Peak_7	1.36595	1.37518	1.39437	1.36922	1.42027	1.38969	1.37492	1.42201	1.42293
Peak_238	0.370977	0.360315	0.309287	0.383414	0.414287	0.257025	0.382172	0.369348	0.291178
Peak_9634	-2.16851	-1.91238	-1.9137	-1.84975	-1.89366	-2.0696	-1.87772	-1.91445	-1.9408
Peak_77	0.658551	0.649415	0.619352	0.67523	0.706039	0.573812	0.659627	0.671344	0.589936
Peak_1577	-0.662774	-1.0066	-0.823109	-0.710924	-0.556278	-1.10711	-0.71224	-0.577044	-0.819442
Peak_951	-0.137768	-0.152193	-0.161474	-0.131869	-0.152198	-0.141293	-0.155549	-0.182498	-0.117579
Peak_10845	-0.542212	-1.63338	-1.67279	-1.63298	-1.63438	-0.523809	-1.60342	-1.65549	-1.66513
Peak_3	1.44612	1.53631	1.50442	1.4964	1.59807	1.43785	1.4685	1.57082	1.47197
Peak_30	0.896693	0.945933	0.839245	0.917015	0.917524	0.78492	0.871623	0.856463	0.803768
Peak_87	0.75922	0.743515	0.742843	0.731904	0.745827	0.760994	0.719889	0.727751	0.787119
Peak_11554	-0.741369	-0.677943	-0.706939	-0.65545	-0.669078	-0.827824	-0.658716	-0.703275	-0.726135
Peak_58	1.20323	1.21584	1.21287	1.22181	1.24147	1.19491	1.22332	0.160125	1.19995
Peak_12388	-2.10424	-2.01831	-2.03416	-1.95931	-2.0706	-2.11529	-2.02077	-1.99219	-1.99341
Peak_6358	-1.69237	-1.87765	-1.43049	-1.77668	-1.81801	-1.37218	-1.72626	-1.31	-1.9753
Peak_1355	-0.0912323	-0.316081	-0.377066	-0.502943	-0.559017	-0.125394	-0.294484	-0.307085	-0.102187
Peak_9135	-1.62431	-1.69284	-1.72086	-1.70333	-1.23958	-1.35135	-1.41592	-1.69504	-1.74383
Peak_1153	-0.43064	-0.184559	-0.19686	-0.381048	-0.148335	-0.194623	-0.413261	-0.190694	-0.222326
Peak_8902	-1.40033	-1.53305	-1.56106	-1.5023	-1.59927	-1.45157	-1.53142	-1.58787	-1.48826
Peak_10548	-0.814946	-1.09899	-1.11952	-1.00235	-1.09924	-1.38323	-1.00099	-1.09229	-1.25856
Peak_806	0.248673	-0.183038	-0.276736	0.282792	-0.282286	0.0422351	0.265311	-0.266024	-0.114463
Peak_1710	-0.571069	-0.652687	-0.668229	-0.595484	-0.876564	0.107044	-0.594782	-0.712435	-1.20768
Peak_380	0.0932567	0.203776	0.178329	0.223824	0.222744	-0.00721517	0.220832	0.189301	0.157609
Peak_10296	-2.01001	-2.1042	-2.33379	-2.34714	-2.13938	-2.29335	-2.36751	-2.31662	-2.34165
Peak_831	-0.333502	-0.26433	-0.305169	-0.24665	-0.213701	-0.393504	-0.25048	-0.237427	-0.346883
Peak_304	0.251839	0.166036	0.0870763	0.282609	0.138383	0.206903	0.249827	0.155775	0.108455
Peak_1113	-0.10422	-0.239473	-0.345517	-0.101163	-0.299892	-0.198769	-0.148902	-0.286764	-0.298603
Peak_103	0.868532	0.515127	0.466823	0.607549	0.394877	0.635879	0.532043	0.35612	0.479136
Peak_2834	-0.46061	-0.794522	-0.399131	-0.684473	-0.876497	-0.543922	-0.711891	-0.849823	-0.389169
Peak_736	-0.0748539	0.00743081	-0.0153232	0.027095	0.027662	-0.0273338	0.0240803	-0.0109616	-0.0340141
Peak_677	0.0264312	-0.221067	0.24085	-0.104564	-0.304754	-0.0976232	-0.183877	-0.301276	-0.25327
Peak_471	0.336742	0.346045	0.0063145	0.367806	0.0976401	0.38332	0.296039	0.126402	0.239238
Peak_4233	-0.657856	-0.661051	-0.699577	-0.833872	-0.824805	-0.328629	-0.490393	-0.806133	-0.662355
Peak_11696	-1.7768	-2.0301	-1.92008	-2.04077	-2.00472	-2.01793	-1.85029	-1.90774	-1.65934
Peak_6957	-0.683943	-0.942059	-0.862191	-0.917109	-0.979052	-0.92367	-0.742613	-0.844728	-0.604588
Peak_108	0.828638	0.473969	0.478003	0.579569	0.365433	0.644498	0.528723	0.330311	0.484414
Peak_1187	-0.470779	-0.681191	-0.704788	-0.048584	-0.77513	-0.641549	-0.442292	-0.765227	-0.675574
Peak_521	-0.0167108	-0.163464	-0.187591	0.000530386	-0.174007	-0.0344281	-0.0824771	-0.17154	-0.215892
Peak_7058	-1.90367	-2.09389	-2.07512	-2.20435	-2.25309	-1.91914	-2.05508	-1.79255	-1.84175
Peak_7179	-0.73112	-0.889792	-0.763919	-0.820624	-0.865572	-0.689487	-0.762948	-0.762728	-0.595018
Peak_84	0.13536	-0.0105429	-0.00122901	-0.0377092	-0.0859745	0.0363102	0.0143725	-0.0641926	0.0200834
Peak_875	-0.000325934	-0.442517	-0.441787	-0.425673	-0.50381	-0.270108	-0.252895	-0.589832	-0.468997
Peak_1303	-0.265136	-0.827183	-0.696153	-0.647748	-0.665417	-0.747478	-0.642701	-0.641012	-0.517138
Peak_546	0.164671	0.165397	0.255356	0.159786	0.171435	0.310242	0.119955	0.177842	0.270109
Peak_139	0.637026	0.719821	0.83229	0.646642	0.748269	0.876811	0.611076	0.74946	0.840596
Peak_5539	-2.05986	-2.59429	-1.9157	-2.29234	-2.14182	-1.9529	-2.44763	-2.57172	-1.91962
Peak_367	0.261698	0.0770542	0.0853123	-0.18505	-0.185256	-0.0231293	0.0855623	-0.00923873	0.125768
Peak_1408	-0.084425	-0.255485	-0.213017	-0.132005	-0.323811	-0.115194	-0.17591	-0.336847	-0.184947
Peak_3114	-1.15342	-0.990014	-0.906984	-1.02894	-1.10969	-0.759329	-1.10611	-1.01573	-0.800433
Peak_4054	-1.58626	-1.16156	-1.06058	-1.35785	-1.17041	-1.01369	-1.2077	-1.15481	-1.04865
Peak_82	0.314187	0.267178	0.204953	0.318511	0.217028	0.494775	0.118428	0.148417	0.158675
Peak_1486	-0.59639	-0.711658	-0.746084	-0.585567	-0.467492	-0.783486	-0.580041	-0.495878	-0.690404
Peak_36	0.755224	0.865104	0.852796	0.794523	0.902722	0.828817	0.773409	0.887496	0.824552
Peak_15	1.05312	1.13832	1.12156	1.08706	1.17904	1.09998	1.0862	1.15994	1.0919
Peak_10481	-1.09349	-0.968142	-0.974525	-1.06137	-0.92723	-0.980997	-1.09117	-0.944346	-1.00157
Peak_99	0.295079	0.265236	0.204004	0.298826	0.195537	0.506159	0.0923394	0.128859	0.157112
Peak_1177	-0.480111	-0.432053	-0.451175	-0.431082	-0.347312	-0.450788	-0.468622	-0.407114	-0.485691
Peak_114	0.722099	0.591782	0.655476	0.676933	0.623208	0.630086	0.638363	0.588109	0.675358
Peak_111	0.56777	0.529174	0.502968	0.554001	0.565422	0.282795	0.583388	0.546939	0.474963
Peak_393	0.0102357	0.0461934	0.0300875	0.0217338	0.0840696	0.0363834	0.0137889	0.0655706	-0.00113191
Peak_70	0.886022	0.760831	0.843648	0.863982	0.811003	0.813174	0.823865	0.766763	0.852529
Peak_9593	-0.969193	-0.912601	-0.92218	-0.942584	-0.881934	-0.919829	-0.971784	-0.892471	-0.945983
Peak_1388	-0.615567	-0.352168	-0.362433	-0.578026	-0.312271	-0.482273	-0.581155	-0.313636	-0.369256
Peak_419	-0.0382442	0.0239074	0.0283538	-0.00993707	0.0613221	0.0197559	-0.0203144	0.041851	-0.000673618
Peak_1223	-0.707228	-1.10325	-0.836304	-0.80738	-1.00284	-0.90172	-0.867471	-1.07644	-0.659711
Peak_3510	-0.637813	-0.863385	-0.883939	-0.618494	-0.548502	-0.962512	-0.598986	-0.56135	-0.938113
Peak_253	-0.0714607	-0.117128	-0.183562	-0.0632183	-0.165385	0.113921	-0.269508	-0.237072	-0.227392
Peak_3797	-1.40968	-1.40309	-1.48383	-1.27109	-1.32675	-0.85201	-1.3762	-1.42928	-1.50731
Peak_414	-0.0421039	0.0839296	-0.0277708	-0.0208477	0.105608	-0.0299289	-0.0315354	0.0893303	0.0224724
Peak_445	-0.25078	-0.280048	-0.24873	-0.223991	-0.240732	-0.116702	-0.0436654	-0.273628	-0.273023
Peak_365	0.0612128	0.128608	-0.113155	0.0953399	0.143434	-0.236406	0.085355	0.129178	-0.130125
Peak_7573	-0.802359	-0.74508	-0.754638	-0.776432	-0.703796	-0.732587	-0.78806	-0.71835	-0.784934
Peak_89	0.528192	0.863083	0.93678	0.591463	0.894804	0.933584	0.571805	0.895563	0.897635
Peak_1367	-0.574609	-0.583799	-0.566282	-0.537623	-0.580478	-0.54149	-0.551496	-0.589213	-0.645263
Peak_112	0.790892	0.730099	0.911803	0.811403	0.767219	0.885895	0.7886	0.73864	0.751213
Peak_162	0.670984	0.694665	0.76967	0.687494	0.702527	0.745202	0.609139	0.715847	0.721269
Peak_417	0.0604806	0.348823	0.362201	0.0916884	0.376201	0.290107	0.321383	0.364597	0.0940925
Peak_4373	-0.812438	-0.680934	-0.647861	-0.721431	-0.682746	-0.525097	-0.647519	-0.710226	-0.639929
Peak_6552	-1.39973	-1.32698	-1.22065	-1.10328	-1.23452	-1.24779	-1.28707	-1.19737	-1.22787
Peak_921	-0.421619	-0.315512	-0.306527	-0.408166	-0.282485	-0.314295	-0.433381	-0.296177	-0.351358
Peak_576	-0.313285	-0.210171	-0.167469	-0.181719	-0.191167	-0.170093	-0.193749	-0.194497	-0.247754
Peak_432	0.0526515	-0.128761	-0.162426	-0.0954876	-0.0645762	-0.18674	-0.089418	-0.10417	-0.186309
Peak_9308	-0.5714	-0.527524	-0.506927	-0.455836	-0.468625	-0.518872	-0.474157	-0.483933	-0.559962
Peak_6096	-1.1392	-1.17208	-1.11612	-1.28775	-1.15416	-1.10112	-1.26685	-1.07028	-1.07197
Peak_65	0.548983	0.569486	0.534618	0.621625	0.609733	0.505814	0.604205	0.58837	0.504857
Peak_555	-0.056225	0.0386334	0.0443063	0.0767874	0.0917251	0.0196908	0.0721316	0.0794309	-0.00864065
Peak_297	0.218447	0.0235174	0.0121313	0.0560488	0.115379	-0.00432039	0.0570153	0.0471336	-0.0317385
Peak_156	0.401508	0.519226	0.389191	0.529249	0.562218	0.302199	0.532353	0.555402	0.476868
Peak_866	-0.220441	-0.164217	-0.155626	-0.109097	-0.123592	-0.168581	-0.117596	-0.132335	-0.213061
Peak_3831	-0.743823	-0.622686	-0.57432	-0.566303	-0.859597	-0.663954	-0.832561	-0.79492	-0.696083
Peak_12290	-2.58616	-2.38517	-2.44595	-2.48508	-2.53726	-2.44012	-2.48162	-2.35438	-2.32132
Peak_324	0.308316	0.135244	0.0195969	0.248516	0.400275	0.0734314	0.177035	0.288143	0.304372
Peak_123	0.53507	0.587374	0.375694	0.43086	0.679492	0.357141	0.616311	0.470056	0.368827
Peak_9064	-0.957672	-0.890617	-0.881176	-0.833054	-0.84537	-0.896088	-0.848576	-0.848124	-0.904265
Peak_11980	-1.70168	-1.83678	-1.83803	-1.79871	-1.796	-1.88732	-1.73806	-1.73246	-1.48083
Peak_8737	-1.05241	-1.06302	-1.12763	-1.02994	-1.00612	-1.12468	-1.05369	-1.03679	-1.08042
Peak_10760	-1.37468	-1.25462	-1.44662	-1.2474	-1.19525	-1.44643	-1.2716	-1.20431	-1.27743
Peak_12448	-1.00536	-1.07372	-1.10342	-0.98247	-1.07153	-1.05736	-0.97939	-0.962132	-1.1964
Peak_10	0.968167	1.02625	0.966706	0.960864	1.03951	0.881211	0.998557	1.0177	0.891742
Peak_96	0.6636	0.427034	0.394306	0.461267	0.495351	0.388255	0.479362	0.449394	0.36776
Peak_1418	-0.381254	-0.624338	-0.659432	-0.290983	-0.289121	-0.658993	-0.303223	-0.580935	-0.670197
Peak_623	-0.370339	-0.303297	-0.340601	-0.327292	-0.297507	-0.416082	-0.313539	-0.333758	-0.420882
Peak_881	-0.210641	-0.3596	-0.335539	-0.318676	-0.312107	-0.400597	-0.32394	-0.311321	-0.385076
Peak_567	-0.048186	0.0183701	-0.213244	0.0718941	0.0859017	-0.243029	0.0638439	0.0669549	-0.0192797
Peak_18	1.06784	0.898005	0.904931	0.901164	1.19632	0.870321	0.895813	0.923108	0.835774
Peak_459	-0.0967506	-0.170556	0.0442282	-0.111631	-0.043866	-0.187519	-0.131827	-0.154119	-0.242534
Peak_12660	-2.4479	-2.45579	-2.55843	-2.49528	-2.54817	-2.55995	-2.50657	-2.45424	-2.48215
Peak_63	0.550524	0.51196	0.419825	0.509255	0.634064	0.350834	0.51614	0.570709	0.508562
Peak_682	-0.313019	-0.351693	-0.456156	-0.313047	-0.246898	-0.338109	-0.342976	-0.333125	-0.487809
Peak_80	0.293695	0.110252	0.0348529	0.207601	0.000556816	0.26317	-0.0309261	-0.0900194	-0.0551738
Peak_126	0.295243	0.255331	0.154531	0.25158	0.339537	0.106015	0.269075	0.264083	0.141795
Peak_5	1.30888	1.36319	1.33049	1.32837	1.4372	1.27157	1.34246	1.42301	1.29618
Peak_217	0.385367	0.410088	0.356029	0.413657	0.486489	0.143261	0.414789	0.428584	0.36559
Peak_12691	-1.54098	-1.451	-1.48149	-1.50592	-1.53799	-1.47918	-1.47145	-1.486	-1.62334
Peak_12496	-2.24471	-2.16777	-2.2297	-2.21482	-2.27211	-2.24136	-2.2634	-2.19223	-2.31571
Peak_27	0.628014	0.754204	0.772777	0.814327	0.78828	0.730247	0.789637	0.783366	0.710226
Peak_109	0.432368	0.398644	0.372941	0.42966	0.522334	0.36903	0.429441	0.448178	0.335891
Peak_893	-0.324766	-0.27912	-0.320639	-0.25595	-0.245869	-0.340307	-0.268301	-0.226874	-0.366714
Peak_45	0.683704	0.659478	0.692757	0.690616	0.635983	0.725167	0.771056	0.681894	0.844013
Peak_598	-0.396087	-0.334784	-0.39061	-0.39762	-0.314351	-0.469316	-0.367935	-0.331028	-0.425252
Peak_72	0.752053	0.789645	0.754784	0.80186	0.866022	0.724391	0.803761	0.80621	0.747997
Peak_515	-0.0200003	-0.0989254	-0.0950234	-0.105597	0.0184276	-0.158845	-0.103214	0.0121831	-0.165125
Peak_1323	-0.575819	-0.475829	-0.473678	-0.486142	-0.49547	-0.49162	-0.484144	-0.537183	-0.590996
Peak_247	0.201878	0.270734	0.136411	0.257095	0.184599	0.253315	0.177586	0.167217	0.143067
Peak_939	-0.400226	-0.366405	-0.40125	-0.35203	-0.299191	-0.395631	-0.351007	-0.347604	-0.412739
Peak_37	0.692881	0.739578	0.776845	0.749788	0.707195	0.798119	0.75481	0.797852	0.781905
Peak_11118	-1.34762	-1.34509	-1.34974	-1.29544	-1.34008	-1.32872	-1.30432	-1.2651	-1.44178
Peak_62	0.770932	0.808891	0.769373	0.82662	0.88352	0.751073	0.823615	0.82781	0.7519
Peak_41	0.756921	0.840814	0.724805	0.804877	0.91701	0.673385	0.811808	0.767585	0.793155
Peak_17	1.01652	1.10655	1.10114	1.12183	1.17342	1.05176	1.12771	1.15659	1.06848
Peak_1313	-0.636525	-0.956602	-0.531585	-0.503939	-0.642432	-0.450411	-0.533727	-0.529725	-0.448068
Peak_9738	-0.852508	-0.803501	-0.792178	-0.732488	-0.788345	-0.790879	-0.73981	-0.772884	-0.866055
Peak_272	0.226568	0.311694	0.304402	0.302951	0.377277	0.268014	0.301438	0.35703	0.266165
Peak_283	0.0884748	0.0882386	0.110993	0.158668	0.0356954	0.151908	0.143079	0.127854	0.112032
Peak_5118	-0.734053	-0.649335	-0.677231	-0.669423	-0.604675	-0.746085	-0.651283	-0.665241	-0.689248
Peak_643	-0.322296	-0.228397	-0.231633	-0.19765	-0.182352	-0.26366	-0.192641	-0.190819	-0.279863
Peak_280	0.0599815	0.0272848	0.0659662	0.064042	0.00387289	0.0951802	0.153154	0.0499861	0.220881
Peak_52	0.447669	0.364672	0.389839	0.408595	0.243182	0.457491	0.410439	0.334701	0.429999
Peak_10588	-1.64355	-1.49378	-1.2783	-1.40736	-1.55211	-1.18861	-1.50695	-1.46243	-1.37688
Peak_206	0.25114	0.114193	0.10517	0.265475	0.0758994	0.276213	0.163031	0.0634137	0.14227
Peak_6776	-0.530892	-0.491258	-0.599328	-0.341838	-0.693897	-0.441407	-0.612136	-0.676803	-0.627677
Peak_1072	-0.563013	-0.41831	-0.30152	-0.313693	-0.456968	-0.23915	-0.306966	-0.357125	-0.322032
Peak_42	0.748484	0.775305	0.7714	0.765153	0.842992	0.728901	0.769239	0.836472	0.725516
Peak_4	1.39388	1.4255	1.41542	1.42692	1.49406	1.37205	1.42342	1.48691	1.36554
Peak_11	1.15771	1.17227	1.15456	1.17807	1.24074	1.1158	1.1807	1.22792	1.10998
Peak_450	0.0499295	-0.0107222	-0.0323164	-0.165984	0.0431988	-0.494756	0.0263383	0.0143499	-0.0706786
Peak_8587	-1.90012	-2.06117	-1.89292	-1.91209	-2.01333	-1.87222	-1.89939	-1.8316	-2.09129
Peak_105	0.515573	0.520003	0.501827	0.539252	0.573775	0.480482	0.533473	0.563779	0.461297
Peak_733	-0.293259	-0.513133	-0.606121	-0.347336	-0.527967	-0.614374	-0.444531	-0.739276	-0.595557
Peak_654	-0.168636	-0.206832	-0.212472	-0.131616	-0.157685	-0.197403	-0.154751	-0.168977	-0.212094
Peak_5397	-0.887021	-0.985528	-0.979567	-0.902752	-0.905893	-1.25345	-0.930195	-0.971008	-1.00542
Peak_1509	-0.607258	-0.66159	-0.61448	-0.463053	-0.640452	-0.530304	-0.595043	-0.596466	-0.627843
Peak_607	0.11992	-0.124182	0.0977672	0.124422	-0.052177	0.137543	-0.0853469	-0.220314	-0.135153
Peak_5039	-0.96237	-1.01479	-1.20801	-0.883213	-0.877793	-0.71987	-0.97313	-0.989123	-1.36588
Peak_35	0.789011	0.806203	0.790952	0.81162	0.881439	0.749664	0.811229	0.865747	0.743768
Peak_1189	-0.382914	-0.442635	-0.461572	-0.399854	-0.39519	-0.473791	-0.410003	-0.404606	-0.500953
Peak_1880	-1.70974	-2.00179	-1.77734	-2.09247	-1.97413	-1.62129	-2.33152	-1.86206	-2.12526
Peak_1462	-0.749367	-0.755218	-0.808206	-1.32398	-1.07074	-0.569187	-0.431937	-0.826466	-1.19041
Peak_7056	-2.22181	-1.8917	-1.79842	-1.97829	-1.91292	-1.78856	-2.07318	-1.83796	-1.83841
Peak_11157	-1.6629	-1.72326	-1.74727	-1.65948	-1.69273	-1.62675	-1.62893	-1.65698	-1.77391
Peak_118	0.475378	0.470769	0.452151	0.501259	0.522476	0.433519	0.496386	0.516107	0.408281
Peak_1014	-0.790425	-0.325956	-0.182849	-0.216866	-0.376671	-0.181795	-0.243548	-0.250811	-0.320241
Peak_1090	-0.552511	-0.438321	-0.446704	-0.615525	-0.735579	-0.158698	-0.407846	-0.509351	-0.795945
Peak_150	0.338654	0.246249	0.364369	0.433336	0.324133	0.315189	0.347077	0.287045	0.38454
Peak_599	-0.205359	-0.148068	-0.0919329	0.0212664	-0.169465	-0.0194884	-0.0461591	-0.10017	-0.0909482
Peak_6951	-2.43508	-2.02997	-2.00056	-2.66681	-1.9369	-1.89837	-2.16103	-1.87406	-1.7417
Peak_1110	-0.15679	-0.226619	-0.1909	-0.126231	-0.178155	-0.611404	-0.13509	-0.248268	-0.194513
Peak_513	0.458975	0.151329	-0.261955	0.391633	-0.272517	0.382561	0.208133	0.105755	-0.229611
Peak_299	-0.304272	-0.146967	-0.0348457	-0.0261136	-0.202404	0.0269927	-0.0640335	-0.139462	-0.169605
Peak_760	-0.355791	-0.458338	-0.351905	-0.304779	-0.457264	-0.234623	-0.375891	-0.395582	-0.453246
Peak_4351	-0.749808	-0.925392	-0.598641	-0.439832	-0.659881	-0.265582	-0.56118	-0.826415	-0.890773
Peak_488	-0.0177526	-0.0952891	-0.0315657	0.018584	-0.0746861	0.0328269	-0.0382239	-0.0905324	-0.0841319
Peak_6599	-1.2562	-1.31089	-1.18487	-1.1203	-1.25819	-1.3274	-1.18843	-1.23891	-1.1733
Peak_6265	-1.14095	-1.32753	-1.14848	-1.04754	-1.16304	-1.04993	-1.27904	-1.08295	-1.34142
Peak_345	0.123562	0.0418453	0.150195	0.202686	0.0695976	0.169372	0.147436	0.0926333	0.144635
Peak_6106	-1.66737	-1.72377	-1.5439	-1.51929	-1.66722	-1.46567	-1.43545	-1.66626	-1.55862
Peak_287	0.155262	-0.0131487	0.076176	-0.0157834	-0.0221655	0.0586762	0.0475829	-0.0222448	0.163128
Peak_66	0.500658	0.451802	0.442261	0.38584	0.316767	0.52735	0.392404	0.331242	0.407488
Peak_83	-0.0688875	0.216021	0.401448	0.222468	0.240715	0.468804	0.201462	0.322839	0.258694
Peak_626	-0.677733	-0.490267	-0.322574	-0.434754	-0.541407	-0.208116	-0.463499	-0.427252	-0.423944
Peak_1879	-2.11698	-1.83574	-1.69619	-2.05665	-2.86318	-1.66983	-2.15009	-2.21947	-1.8393
Peak_302	-0.0914914	-0.238055	-0.217894	-0.167918	-0.321392	-0.0628843	-0.227082	-0.302059	-0.255551
Peak_176	0.089736	0.148152	0.191421	0.287257	0.0457841	0.259264	0.255543	0.117692	0.0741521
Peak_742	-0.327955	-0.480913	-0.284785	-0.278788	-0.490829	-0.209689	-0.432254	-0.459224	-0.291365
Peak_33	0.581906	0.559745	0.619115	0.605733	0.528404	0.652028	0.60248	0.571532	0.610182
Peak_2242	-0.828249	-0.917606	-0.835237	-0.749645	-0.918708	-1.45156	-0.832483	-0.925453	-0.877406
Peak_544	-0.253181	-0.345167	-0.303281	-0.234175	-0.344701	-0.338532	-0.291521	-0.349627	-0.314302
Peak_2649	-0.925918	-0.964345	-0.918901	-0.898199	-0.954293	-0.828128	-0.901438	-0.917939	-0.922956
Peak_349	-0.208202	-0.22983	-0.151724	-0.139383	-0.210298	-0.100047	-0.157327	-0.217809	-0.189367
Peak_879	-0.155735	-0.377646	-0.466977	-0.0979541	-0.299873	-0.0628466	-0.288658	-0.434991	-0.277467
Peak_708	-0.319713	-0.35032	-0.27541	-0.200522	-0.216668	-0.258435	-0.236427	-0.282077	-0.145715
Peak_1290	-0.860248	-0.955909	-0.717867	-0.790712	-0.932672	-0.531019	-0.965304	-0.828484	-0.628631
Peak_1307	-0.681569	-0.730709	-0.692183	-0.650565	-0.740192	-0.618896	-0.692885	-0.741021	-0.702168
Peak_3915	-1.30248	-1.37841	-1.01925	-0.899839	-1.36427	-1.13966	-1.03344	-1.40741	-1.15369
Peak_1861	-1.17671	-1.18946	-1.11326	-1.12116	-1.21304	-1.09813	-1.13875	-1.18243	-1.13355
Peak_6142	-1.54464	-1.60962	-1.48106	-1.42017	-1.59958	-1.3889	-1.51608	-1.68912	-1.39819
Peak_174	-0.0827023	-0.0504433	0.0408865	0.0228035	-0.108334	0.215392	0.015276	-0.102877	0.113528
Peak_1112	-0.901316	-0.903431	-0.968085	-0.854716	-0.941951	-0.59493	-1.01774	-1.02251	-1.08706
Peak_4815	-1.65792	-1.61472	-1.46225	-1.63927	-1.66257	-1.5291	-1.67516	-1.59044	-1.45737
Peak_6006	-2.05148	-2.13321	-2.21714	-2.09825	-1.8491	-1.77056	-1.90211	-2.50228	-2.68705
Peak_401	-0.374476	-0.321333	-0.244062	-0.258128	-0.369799	-0.0640951	-0.276944	-0.353895	-0.180824
Peak_2071	-1.36946	-1.40783	-1.31912	-1.20014	-1.3615	-1.19816	-1.33381	-1.45406	-1.28169
Peak_9003	-1.99135	-1.82713	-1.91251	-1.8283	-1.79757	-1.89872	-1.88258	-1.822	-1.92567
Peak_1205	-0.590176	-0.509904	-0.483892	-0.475101	-0.492781	-0.305704	-0.547803	-0.503847	-0.45463
Peak_7182	-0.979914	-1.09906	-1.05414	-0.931323	-1.10656	-0.922713	-1.0753	-1.10434	-1.0088
Peak_6964	-0.774754	-0.642074	-0.628817	-0.614364	-0.670058	-0.595414	-0.792583	-0.656862	-0.623585
Peak_11353	-0.919798	-0.942004	-0.829398	-0.895016	-0.937397	-0.788487	-0.924053	-0.926814	-0.722283
Peak_1972	-1.78022	-1.63602	-1.46278	-1.8001	-1.65584	-1.40558	-1.81451	-1.67978	-1.42111
Peak_7324	-2.18105	-2.03423	-1.88447	-2.04774	-2.09985	-1.85624	-2.11194	-2.0176	-1.88579
Peak_1480	-0.605847	-0.602062	-0.577786	-0.549731	-0.661729	-0.550046	-0.554821	-0.575371	-0.487569
Peak_6733	-1.26867	-1.41907	-1.43378	-1.40266	-1.64098	-1.19638	-1.5112	-1.24305	-1.50381
Peak_713	-0.290275	-0.266419	-0.216762	-0.281091	-0.314821	-0.203979	-0.265282	-0.279258	-0.262054
Peak_3484	-0.767668	-0.927525	-0.909849	-0.868229	-0.930928	-1.06482	-0.742219	-0.851748	-0.731931
Peak_9391	-2.14887	-2.02264	-1.92618	-2.13502	-2.07149	-1.88291	-2.13539	-2.03726	-1.89471
Peak_2142	-0.843587	-1.01467	-0.968502	-0.921555	-1.05086	-1.0748	-0.815879	-0.941825	-0.852466
Peak_2079	-0.866983	-1.07438	-0.962905	-0.964154	-1.04194	-1.13928	-0.839733	-1.01282	-0.898588
Peak_1217	-0.324605	-0.421893	-0.311204	-0.241099	-0.363147	-0.257641	-0.241522	-0.340532	-0.229866
Peak_6718	-0.913133	-0.800069	-0.807583	-1.25469	-1.10704	-1.13699	-1.10523	-0.649842	-1.42394
Peak_4979	-1.67893	-1.39253	-1.33641	-1.58834	-1.70484	-1.25539	-1.59149	-1.31662	-1.69754
Peak_7187	-0.875813	-1.18672	-0.646375	-0.625853	-0.91841	-0.778859	-0.690674	-0.940932	-0.68868
Peak_9950	-0.851702	-0.952392	-0.825874	-0.911539	-0.91462	-0.933142	-0.8577	-0.83129	-0.682288
Peak_460	0.0624688	0.0578651	0.149604	0.127382	0.0593915	0.176733	0.10203	0.0755966	0.124231
Peak_2732	-0.673003	-0.764042	-0.617036	-0.675172	-0.687257	-0.495077	-0.597438	-0.747787	-0.576618
Peak_200	-0.0945581	-0.0807013	0.0110815	-0.0686046	-0.172577	0.0604091	-0.0457508	-0.101006	0.0253862
Peak_4498	-1.27459	-1.46959	-1.3055	-1.38055	-0.998429	-0.818472	-1.42083	-1.46929	-0.919923
Peak_1082	-0.261828	-0.396392	-0.353301	-0.347609	-0.427233	-0.229765	-0.382105	-0.378904	-0.242081
Peak_1150	-0.482689	-0.507521	-0.269017	-0.706842	-0.482872	-0.322032	-0.734785	-0.486687	-0.277161
Peak_483	-0.220639	-0.153081	0.0934887	-0.361528	-0.124777	0.0404931	-0.384705	-0.138812	0.0682938
Peak_4106	-1.55018	-1.40192	-1.07693	-1.57062	-1.36224	-1.12436	-0.877883	-1.37519	-1.13004
Peak_3220	-1.4149	-1.67315	-1.87146	-1.4583	-1.67571	-1.54428	-1.71643	-2.01297	-1.61298
Peak_12002	-1.56048	-1.70869	-1.45759	-1.85662	-1.65998	-1.49774	-1.90075	-1.68302	-1.44442
Peak_2652	-1.28007	-1.41347	-1.31381	-1.24078	-1.39891	-1.11163	-1.28416	-1.42289	-1.35938
Peak_1252	-0.419779	-0.674054	-0.649887	-0.397635	-0.626202	-0.281351	-0.520616	-0.647115	-0.546017
Peak_468	0.28452	0.115252	0.144262	0.179422	0.110097	0.0971156	0.201203	0.123346	0.180113
Peak_94	0.839302	0.738217	0.81003	0.751741	0.740526	0.771402	0.776948	0.75212	0.893155
Peak_40	1.00498	1.02942	1.09335	0.932061	1.03642	1.04694	0.944633	1.03523	1.07987
Peak_154	0.39896	0.596003	0.610396	0.408414	0.610165	0.569567	0.390607	0.601757	0.531855
Peak_9063	-0.859294	-0.947128	-0.896638	-0.999863	-0.962353	-0.911018	-1.02937	-0.9557	-0.97952
Peak_229	0.293243	0.162629	0.263185	0.150804	0.0561039	0.176144	0.150536	0.143805	0.338083
Peak_12585	-1.2606	-0.800348	-0.688911	-1.13259	-0.775369	-0.710168	-1.19186	-0.79551	-0.776627
Peak_1863	-1.63747	-1.56683	-1.54816	-1.55354	-1.75017	-1.47318	-1.52169	-1.66301	-1.4776
Peak_506	-0.0762486	0.0284012	0.126244	-0.126311	0.050022	0.0852697	-0.130509	0.0389482	0.100428
Peak_10475	-1.42811	-1.57412	-1.59824	-1.51242	-1.85732	-1.68153	-1.58071	-1.57196	-1.28943
Peak_155	0.320835	0.452093	0.584481	0.292356	0.514644	0.544899	0.309162	0.518172	0.5566
Peak_906	-0.213812	-0.349312	-0.245558	-0.284849	-0.412627	-0.226964	-0.290823	-0.339601	-0.16872
Peak_12711	-2.34749	-2.35501	-2.6901	-2.40545	-2.38185	-2.67687	-2.41827	-2.38013	-2.80406
Peak_166	-0.28443	-0.36219	-0.369341	-0.468514	-0.485765	-0.332709	-0.445636	-0.466156	-0.386748
Peak_5550	-1.37879	-1.51727	-1.36018	-1.67228	-1.72857	-1.59503	-1.41735	-1.49652	-1.3665
Peak_547	0.0118728	-0.24744	-0.243456	-0.244562	-0.306591	-0.195701	-0.238456	-0.272927	-0.162746
Peak_628	-0.270887	-0.00800848	0.00783301	-0.163749	-0.0218007	-0.0460966	-0.20093	0.00918936	-0.0350597
Peak_1028	-0.498795	-0.618654	-0.614331	-0.692797	-0.735727	-0.521968	-0.700276	-0.74172	-0.641465
Peak_407	-0.0859531	0.0327458	0.184285	-0.0427296	0.0948393	0.145791	-0.0952281	0.112669	0.155469
Peak_430	0.0811552	-0.236906	-0.189449	-0.241843	-0.255774	-0.184066	-0.272264	-0.220314	-0.0897315
Peak_9383	-1.78584	-1.6749	-1.54511	-1.78103	-1.76961	-1.54476	-1.79907	-1.6462	-1.52902
Peak_232	0.236904	0.121251	0.128688	0.0301357	0.0219335	0.164988	0.0948208	0.0293332	0.145197
Peak_7296	-1.4827	-1.4668	-1.36702	-1.4822	-1.57122	-1.30876	-1.55524	-1.43175	-1.31244
Peak_4770	-1.20586	-0.993816	-0.967523	-1.09311	-0.96182	-1.0355	-1.1454	-0.974149	-0.962372
Peak_8114	-0.960467	-1.2176	-1.13948	-1.20604	-1.25599	-1.66406	-1.23411	-1.21543	-1.51769
Peak_648	-0.11081	-0.277942	-0.252983	-0.343056	-0.381425	-0.189794	-0.33225	-0.373218	-0.197262
Peak_8166	-1.44121	-1.687	-1.585	-1.65528	-1.77507	-1.54546	-1.74003	-1.675	-1.53008
Peak_10402	-1.42247	-1.52205	-1.4813	-1.47063	-1.58886	-1.36118	-1.55357	-1.51894	-1.37429
Peak_171	0.314357	0.0916073	0.230902	0.184041	0.0508419	0.200878	0.178911	0.0687	0.335664
Peak_4984	-1.12573	-1.5673	-1.26429	-1.48121	-1.62721	-1.50367	-1.28054	-1.57278	-1.21252
Peak_214	-0.144034	-0.109831	-0.0084666	-0.132198	-0.225668	0.0174479	-0.106999	-0.133908	0.00567683
Peak_1801	-0.981077	-1.05012	-1.03726	-0.959417	-1.22057	-1.11229	-0.972325	-1.08372	-1.01501
Peak_6976	-0.950692	-0.832742	-0.8493	-0.880942	-0.745432	-0.763798	-0.912771	-0.800545	-0.88367
Peak_2213	-1.04018	-1.09987	-0.993358	-1.05938	-1.20893	-0.987593	-1.0618	-1.12218	-0.970172
Peak_7227	-2.44815	-2.30565	-1.68137	-2.20837	-2.25012	-1.54152	-2.16287	-2.12679	-2.021
Peak_6205	-0.976691	-1.21713	-1.0834	-1.1079	-1.26626	-1.11309	-1.121	-1.24517	-0.98258
Peak_7317	-1.50614	-1.42997	-1.30804	-1.47387	-1.51775	-1.27536	-1.49125	-1.42425	-1.26609
Peak_1129	-0.414457	-0.529749	-0.464191	-0.424299	-0.667623	-0.406084	-0.415177	-0.587522	-0.275871
Peak_1407	-0.500526	-0.619171	-0.442283	-0.540184	-0.752428	-0.526564	-0.531836	-0.677588	-0.483993
Peak_1226	-0.500726	-0.409013	-1.0059	-0.271193	-0.335624	-0.331726	-0.308206	-0.325842	-0.911543
Peak_1369	-0.438554	-0.447082	-0.557114	-0.484294	-0.740955	-0.445684	-0.383821	-0.644934	-0.409575
Peak_9467	-2.32147	-2.32203	-2.13919	-2.30699	-2.33051	-2.18285	-2.28824	-2.33559	-2.08343
Peak_3945	-1.05948	-1.0055	-1.17793	-0.816029	-0.808626	-1.10728	-1.2349	-0.758775	-0.979674
Peak_11450	-1.7073	-1.58449	-1.77768	-1.80453	-1.83124	-1.75469	-1.40453	-1.78394	-1.673
Peak_3293	-0.88494	-0.971449	-0.86818	-0.864055	-1.00132	-0.827551	-0.894694	-0.909826	-0.751728
Peak_11990	-0.900873	-0.998623	-0.882554	-0.937224	-1.0917	-0.851166	-0.948869	-1.00781	-0.711923
Peak_4158	-0.965405	-0.993194	-0.798181	-0.927466	-0.966836	-0.81617	-0.923191	-0.875588	-0.721223
Peak_2801	-1.05114	-1.04874	-0.939887	-0.902188	-1.21533	-0.762192	-1.04022	-1.10864	-1.03914
Peak_12536	-2.6031	-1.76962	-2.49554	-2.36685	-2.60446	-2.37588	-1.87232	-1.84903	-2.51935
Peak_6500	-1.82222	-1.40199	-1.24144	-1.70211	-1.32485	-1.02621	-1.94157	-1.46044	-1.37346
Peak_7322	-1.45945	-1.35225	-1.26645	-1.41314	-1.45512	-1.22987	-1.44493	-1.36443	-1.24464
Peak_1606	-1.51564	-1.37684	-1.00342	-1.0499	-1.43934	-1.164	-1.1171	-1.35738	-1.3052
Peak_8936	-1.10448	-1.09294	-1.00093	-0.988041	-1.05145	-1.08636	-1.00746	-1.11257	-1.00828
Peak_6852	-2.43938	-2.02889	-1.94556	-2.32394	-2.16754	-2.14593	-2.36864	-1.91697	-1.98544
Peak_6958	-0.711336	-0.673053	-0.689222	-0.705467	-0.830027	-0.701792	-0.897771	-0.679489	-0.788529
Peak_6727	-1.41745	-1.25759	-1.23422	-1.20072	-1.42728	-1.10255	-1.28605	-1.42355	-1.28155
Peak_6386	-1.85858	-1.84487	-1.86096	-1.72503	-1.87214	-1.90816	-1.85427	-1.82952	-1.9674
Peak_9401	-1.65288	-1.51447	-1.43472	-1.58826	-1.59404	-1.41216	-1.63453	-1.50314	-1.44127
Peak_7005	-1.84803	-1.70452	-1.80326	-1.64955	-1.79991	-1.754	-1.81868	-1.81718	-1.8692
Peak_4859	-1.07294	-1.33717	-1.38426	-1.40265	-1.68799	-1.44713	-1.31186	-1.45487	-2.33114
Peak_11689	-1.63544	-1.34798	-1.22965	-2.81347	-1.25594	-0.974481	-1.61211	-1.07333	-1.17839
Peak_4817	-0.620821	-0.896457	-0.971432	-0.985622	-1.26036	-1.04497	-0.842965	-1.04013	-0.918579
Peak_1046	-0.22759	-0.370175	-0.617751	-0.396842	-0.533168	-0.282182	-0.553175	-0.525092	-0.486707
Peak_593	-0.0611297	0.0711415	-0.137233	0.069656	-0.0668834	0.104885	0.0346093	-0.17944	0.0388652
Peak_895	-0.114364	-0.13359	-0.0913094	-0.216541	-0.27367	-0.0887869	-0.375981	-0.132603	-0.149678
Peak_227	-0.212117	-0.147476	-0.0273682	-0.19051	-0.256306	-0.00544877	-0.169968	-0.153992	-0.0109944
Peak_6994	-1.06364	-1.07532	-1.019	-1.09598	-1.12168	-1.02526	-1.23371	-1.0576	-1.03879
Peak_6499	-2.29404	-2.27528	-2.14093	-2.23153	-2.34908	-1.99602	-2.3758	-2.24147	-2.19001
Peak_1586	-0.637842	-0.492026	-0.414737	-0.608172	-0.511664	-0.439986	-0.662337	-0.476442	-0.444062
Peak_3359	-0.562216	-0.693109	-0.595972	-0.820211	-0.919718	-0.667363	-0.699961	-0.746373	-0.605941
Peak_990	-0.72517	-0.726185	-0.622972	-0.789381	-0.848384	-0.585874	-0.765268	-0.748873	-0.601905
Peak_7455	-0.644202	-0.8697	-0.937966	-0.889998	-1.03697	-0.840403	-0.773382	-0.936291	-1.02015
Peak_9103	-1.31144	-1.63982	-1.64102	-1.60309	-2.16659	-1.50489	-1.74425	-0.927123	-1.52126
Peak_130	0.65886	0.456063	0.303874	0.424442	0.344288	0.563448	0.346494	0.346847	0.482816
Peak_585	0.145468	-0.171112	-0.156334	-0.170039	-0.265308	-0.00515421	-0.259018	-0.180699	-0.128798
Peak_12382	-1.83443	-1.72685	-1.77453	-1.94633	-1.99147	-1.56866	-1.98224	-6.5346	-1.61286
Peak_2805	-0.151052	-0.744146	-0.857631	-0.60142	-0.883488	-0.582767	-0.684424	-0.746369	-0.423393
Peak_4032	-0.383091	-0.683853	-0.639808	-0.602048	-0.777404	-0.51348	-0.784815	-0.684234	-0.558664
Peak_2346	-1.18708	-1.61965	-1.57909	-1.61644	-1.78434	-1.29925	-1.96038	-1.64463	-1.59606
Peak_6783	-0.771223	-0.755747	-0.657934	-0.730306	-0.881745	-0.657641	-0.714624	-0.73664	-0.67483
Peak_2505	-1.61372	-1.75089	-1.49651	-1.61626	-1.88328	-1.98438	-1.98201	-1.74063	-1.50952
Peak_2056	-1.10254	-1.31814	-0.84201	-1.23362	-1.21571	-1.18595	-1.27332	-1.27512	-0.829636
Peak_56	0.881019	0.804417	0.784446	0.821967	0.58967	0.88261	0.774093	0.718571	0.865971
Peak_315	0.297314	0.239917	0.254488	0.28053	-0.0294547	0.336277	0.147055	0.200063	0.274538
Peak_119	0.564409	0.515976	0.545317	0.51447	0.30088	0.604605	0.45989	0.468745	0.596171
Peak_752	0.17149	0.0559657	0.0506939	0.144155	-0.210756	-0.0822628	0.0931332	-0.00971894	-0.0925352
Peak_300	0.34302	0.215988	0.238735	0.251058	-0.00839812	0.336607	0.209659	0.16657	0.277694
Peak_71	0.695357	0.671363	0.69907	0.70249	0.46543	0.756846	0.636183	0.623138	0.739619
Peak_4350	-0.603762	-0.710717	-0.680993	-0.669845	-0.981166	-0.572083	-0.710059	-0.783057	-0.617831
Peak_883	-0.0230365	-0.133071	0.0250423	-0.0441091	-0.337803	0.122995	0.0922579	-0.179549	-0.058824
Peak_358	0.127207	0.0979618	0.136057	0.138782	-0.0963799	0.179818	0.0679101	0.0616183	0.178076
Peak_1366	-0.315788	-0.429932	-0.399054	-0.357945	-0.705765	-0.301605	-0.432206	-0.498779	-0.42211
Peak_6719	-0.568586	-0.5528	-0.483098	-0.847402	-1.06949	-0.532101	-0.925847	-0.528435	-0.464062
Peak_3959	-0.296331	-0.592882	-0.7526	-0.585757	-0.766039	-0.436396	-0.66179	-0.613944	-0.555064
Peak_2382	-1.64696	-2.05326	-2.14815	-1.9794	-2.21378	-1.99908	-1.76471	-1.84842	-1.8546
Peak_1725	-0.257063	-0.18725	-0.206554	-0.306705	-0.617935	-0.458443	-0.618697	-0.24847	-0.368046
Peak_6225	-1.07843	-0.969218	-0.959766	-0.841303	-1.13192	-0.838136	-0.963799	-0.986072	-0.922123
Peak_1403	-1.01839	-0.886653	-0.843968	-1.07453	-1.24322	-0.655976	-1.16485	-1.04939	-1.06192
Peak_10417	-1.14364	-1.15722	-0.990118	-1.10266	-1.18372	-0.881459	-1.34323	-1.24176	-0.893503
Peak_6486	-1.72105	-1.69574	-1.59183	-1.67382	-1.73658	-1.48343	-1.69767	-1.71495	-1.41911
Peak_3927	-0.902995	-1.29849	-1.2831	-0.953767	-1.20096	-0.976931	-1.16178	-1.05331	-1.23067
Peak_3490	-2.24016	-2.34754	-2.54745	-2.75195	-2.85176	-2.72298	-2.24929	-2.74625	-1.79391
Peak_780	0.0906103	0.027423	-0.307873	0.0221611	-0.138371	0.150668	-0.04343	-0.400897	0.0548189
Peak_11358	-1.75619	-1.46866	-1.54522	-1.75739	-1.75363	-1.0952	-1.65564	-1.64669	-1.24818
Peak_6336	-2.47865	-2.52065	-2.43307	-1.55315	-1.59626	-1.3569	-2.53003	-2.14033	-1.40838
Peak_3374	-0.782645	-1.23452	-1.33269	-0.812121	-0.987301	-1.14829	-0.878835	-1.1944	-1.08259
Peak_3995	-1.37502	-1.41046	-1.63796	-1.3998	-1.38483	-1.39957	-1.54246	-1.29573	-1.19613
Peak_10010	-1.1788	-1.17827	-1.16935	-1.02556	-1.35946	-1.07558	-1.31516	-1.00731	-1.15456
Peak_4438	-1.58076	-1.48703	-1.72781	-2.45064	-2.41095	-1.35537	-1.82713	-1.56926	-1.52845
Peak_11978	-0.864573	-0.701671	-0.569588	-0.731743	-0.806723	-0.494715	-0.843137	-0.714167	-0.50815
Peak_7925	-2.42927	-1.47513	-2.49405	-2.60716	-2.82516	-2.45455	-2.66061	-1.43902	-1.24354
Peak_3926	-1.12098	-1.16976	-1.10457	-1.18819	-1.25243	-1.10811	-1.37865	-1.13905	-1.06813
Peak_6849	-1.35663	-1.36617	-1.29417	-1.28778	-1.3986	-1.23745	-1.3662	-1.36268	-1.20159
Peak_10390	-0.511307	-0.494046	-0.460476	-0.543694	-0.621134	-0.367723	-0.678885	-0.723531	-0.619961
Peak_11279	-1.88613	-1.713	-1.62182	-1.87519	-1.80206	-1.60479	-1.88071	-1.74957	-1.60544
Peak_957	-0.0624775	-0.047466	-0.559361	-0.0974377	-0.210127	0.00894145	-0.131637	-0.588014	-0.0346313
Peak_10456	-1.38884	-1.49049	-1.25514	-1.53828	-1.53849	-1.38287	-1.66865	-1.29995	-1.3141
Peak_5531	-0.917911	-0.821137	-0.738258	-0.939375	-0.87619	-0.763208	-0.963112	-0.778896	-0.70005
Peak_5801	-1.56713	-1.6168	-1.57277	-1.40624	-1.8171	-1.47969	-1.7749	-1.72339	-1.5476
Peak_2729	-1.19885	-1.16982	-1.08437	-1.22735	-1.24031	-1.09537	-1.26466	-1.11504	-1.03852
Peak_3772	-2.2684	-2.08388	-2.08005	-2.26809	-2.27659	-2.10103	-2.35947	-2.01281	-2.06887
Peak_3956	-1.38238	-1.36361	-1.484	-1.45042	-1.52582	-1.41948	-1.64678	-1.444	-1.36374
Peak_1813	-1.87974	-1.63134	-2.2982	-1.52992	-2.48543	-1.61626	-1.59819	-1.55961	-1.60978
Peak_12380	-2.30081	-2.0743	-1.9554	-2.17032	-2.16417	-1.96724	-2.23531	-2.07631	-1.94028
Peak_4033	-1.58693	-1.52696	-1.33398	-1.17815	-1.60649	-1.30678	-1.67984	-1.51234	-1.2771
Peak_11982	-0.852008	-0.813113	-0.747135	-0.861	-0.800461	-0.646752	-0.947403	-0.851605	-0.624965
Peak_255	-0.257319	-0.184624	-0.0873773	-0.221526	-0.303389	-0.0604373	-0.220003	-0.187452	-0.0636434
Peak_10396	-0.301512	-0.299317	-0.603089	-0.318469	-0.719907	-0.148315	-0.497745	-0.98338	-0.911107
Peak_6660	-1.8989	-1.80949	-1.75028	-1.93982	-1.99016	-1.73049	-1.98333	-1.77624	-1.6697
Peak_4839	-2.14434	-1.15074	-1.81629	-2.18988	-1.8863	-1.04123	-2.32468	-1.11854	-1.80502
Peak_1041	-0.0512225	-0.0302322	-0.652011	-0.0747115	-0.170828	0.0243006	-0.136402	-0.658337	-0.037643
Peak_1335	-0.722118	-0.635107	-0.531651	-0.676785	-0.561953	-0.515005	-0.723817	-0.587674	-0.543381
Peak_5486	-2.41289	-2.05025	-1.60755	-2.07755	-2.07335	-1.65293	-1.89181	-1.67761	-1.98336
Peak_7189	-0.942106	-0.778288	-0.66552	-0.959721	-0.795743	-0.633741	-1.06488	-0.847365	-0.760887
Peak_987	-0.760952	-0.685457	-0.586315	-0.750648	-0.757889	-0.55866	-0.748859	-0.68849	-0.568066
Peak_885	-0.558329	-0.349113	-0.224518	-0.417846	-0.212463	-0.216592	-0.482548	-0.284344	-0.249015
Peak_8682	-2.2137	-1.96822	-1.74611	-2.11515	-1.79719	-1.93082	-2.2285	-1.90393	-1.77206
Peak_3882	-1.39623	-1.35869	-1.29855	-1.14058	-1.11782	-1.18359	-1.27341	-1.18167	-1.25502
Peak_7323	-1.64115	-1.56164	-1.47314	-1.58797	-1.70562	-1.45525	-1.65006	-1.56307	-1.45809
Peak_11983	-0.592694	-0.567314	-1.16955	-1.24843	-1.30832	-1.00811	-0.905601	-0.984685	-0.869629
Peak_12028	-2.04861	-2.8514	-1.80369	-1.5151	-2.62098	-1.60991	-2.1957	-2.2726	-1.39761
Peak_7200	-1.57805	-1.12285	-1.17241	-2.10773	-2.15019	-1.12609	-2.12139	-2.1473	-1.58974
Peak_10393	-0.612364	-0.579839	-0.748947	-0.53602	-0.923437	-0.555292	-0.889681	-1.55309	-1.41319
Peak_12391	-2.54593	-2.26516	-2.22986	-2.48839	-2.45268	-2.19262	-2.46208	-2.31284	-2.1764
Peak_11294	-2.07527	-1.88893	-1.8209	-2.04287	-2.01761	-1.82723	-2.05197	-1.91435	-1.80967
Peak_9992	-0.770874	-1.72361	-1.06071	-0.830856	-0.987343	-1.66316	-1.08128	-0.453754	-0.630899
Peak_723	-0.108015	-0.161826	-0.150583	-0.0904982	-0.353353	-0.104421	-0.168422	-0.177483	-0.0686692
Peak_1492	-0.581793	-0.903503	-0.411275	-0.649896	-0.706814	-0.820603	-0.52706	-0.951919	-0.421001
Peak_586	0.200172	0.184469	-0.133759	0.211959	-0.149561	0.210784	0.161137	-0.287095	0.194211
Peak_1521	-0.308956	-0.399131	-0.414955	-0.282231	-0.63114	-0.328727	-0.370199	-0.697521	-0.585489
Peak_5470	-1.6042	-1.9261	-1.82039	-1.72467	-2.16449	-2.13115	-1.7644	-2.576	-1.87846
Peak_6992	-1.59475	-1.67563	-1.71901	-1.12411	-2.34134	-1.53893	-1.53263	-1.32567	-1.62981
Peak_12857	-2.36123	-2.28283	-2.17235	-2.27109	-2.46879	-2.17665	-2.31863	-2.25429	-2.17388
Peak_4759	-1.01589	-1.26661	-1.24853	-0.989071	-1.31256	-1.36481	-1.05007	-1.16211	-1.15869
Peak_246	0.41871	0.192113	0.159011	0.428275	0.112067	0.0828797	0.40461	0.250904	0.291017
Peak_317	-0.33979	-0.268263	-0.180408	-0.288528	-0.401219	-0.148592	-0.292727	-0.264082	-0.141516
Peak_706	0.0749235	-0.0579541	-0.11257	0.0763054	-0.333151	-0.138768	-0.025258	-0.0330136	-0.14613
Peak_6847	-1.25207	-1.36379	-1.446	-1.24307	-1.62308	-1.48815	-1.33499	-1.3127	-1.27612
Peak_10036	-2.0358	-1.7434	-1.84423	-1.75968	-1.961	-1.88198	-2.2618	-1.72654	-1.71438
Peak_1414	-0.143689	-0.21611	-0.313272	-0.15733	-0.309498	-0.255839	-0.167107	-0.176258	-0.246011
Peak_1173	-0.82417	-0.770623	-0.712914	-0.792555	-0.896743	-0.684799	-0.81206	-0.762087	-0.639123
Peak_3806	-1.7908	-1.28972	-2.01572	-1.70952	-2.00108	-1.7097	-1.48613	-1.79946	-1.87688
Peak_3180	-1.51465	-1.72614	-1.69262	-1.55221	-1.82666	-1.69029	-1.4229	-1.76841	-1.71847
Peak_210	0.413176	0.48932	0.432629	0.471649	0.476628	0.426516	0.456423	0.3672	0.502931
Peak_196	0.308529	0.417349	0.463303	0.375161	0.450379	0.343533	0.367041	0.44318	0.458445
Peak_1625	-0.549519	-0.388043	-0.375631	-0.505156	-0.433449	-0.474046	-0.490726	-0.421068	-0.422677
Peak_1576	-0.0174442	-0.27738	-0.290457	-0.0266465	-0.22322	-0.327672	-0.118912	-0.172582	-0.294463
Peak_1563	-0.103331	-0.0841578	-0.144385	-0.0786106	-0.395448	-0.121062	-0.28063	-0.0793563	-0.384383
Peak_5829	-1.04204	-1.00072	-0.929319	-0.948873	-0.933133	-0.952654	-1.03391	-0.954374	-0.911122
Peak_10433	-1.38266	-1.28068	-0.867895	-0.929729	-0.891814	-0.858617	-1.17068	-1.10578	-0.799107
Peak_9982	-0.391564	-0.528142	-0.4455	-0.370765	-0.33326	-0.585716	-0.403064	-0.286045	-0.289846
Peak_916	0.287903	0.330518	-0.0166035	0.340897	0.247608	0.312647	0.298229	-0.485223	0.281869
Peak_3428	-1.01249	-0.977956	-1.14207	-0.871001	-1.13745	-1.16229	-0.969862	-1.19244	-0.871248
Peak_2803	-0.477157	-0.477966	-0.41405	-0.956449	-0.407255	-0.481372	-0.509741	-0.42374	-0.380177
Peak_5092	-2.32509	-1.85351	-1.81402	-1.67983	-1.81955	-1.92866	-1.74777	-1.83376	-1.82365
Peak_5310	-0.531176	-0.492144	-0.763239	-0.758749	-1.11756	-0.678374	-0.859257	-0.730148	-0.37252
Peak_8102	-0.936943	-0.750146	-0.715296	-0.707149	-0.698516	-0.666604	-0.868113	-0.726184	-0.622499
Peak_5349	-0.944505	-1.31707	-1.33367	-1.24065	-1.24283	-1.0656	-1.06546	-0.841745	-0.772067
Peak_4281	-1.51204	-1.66708	-1.70158	-1.74265	-1.59895	-1.61459	-1.48248	-1.72617	-1.69068
Peak_4346	-1.02611	-0.930767	-1.58681	-0.981132	-0.931127	-0.939123	-1.05614	-1.79824	-0.765612
Peak_884	-0.25489	-0.197628	-0.16052	-0.190259	-0.185461	-0.27554	-0.206386	-0.173447	-0.163456
Peak_372	0.253708	0.0253152	0.0941937	0.173884	-0.000169394	-0.0247683	0.201039	0.136107	0.277469
Peak_1525	-0.24567	-0.231168	-0.305706	-0.194689	-0.474952	-0.252492	-0.38723	-0.213309	-0.483972
Peak_373	0.231034	0.0475524	0.114001	0.183989	0.0557426	-0.0042673	0.193102	0.100406	0.263688
Peak_7175	-1.38344	-1.14616	-1.08521	-1.23561	-1.25935	-1.10818	-1.32274	-1.27818	-1.27269
Peak_836	0.0312143	0.051645	-0.230004	0.0933766	0.00687592	0.0541338	0.0391396	-0.45189	0.0345991
Peak_9597	-2.55244	-2.2141	-2.23183	-2.44563	-2.1713	-1.92627	-2.4575	-2.08776	-2.22619
Peak_97	0.624541	0.626782	0.613087	0.659602	0.617891	0.623899	0.60978	0.640712	0.652429
Peak_230	0.317531	0.346188	0.328071	0.349811	0.325944	0.323962	0.293641	0.348918	0.343021
Peak_9384	-1.38284	-1.54667	-1.46648	-1.55349	-1.88835	-1.51737	-1.47661	-1.62611	-1.34855
Peak_12768	-2.38804	-2.33162	-2.1859	-2.53363	-2.23059	-2.43104	-2.36663	-2.28658	-2.0246
Peak_696	-0.0526054	-0.0830102	-0.105959	0.0264413	-0.110121	-0.0613879	-0.0678697	-0.0246998	-0.0364195
Peak_316	-0.119346	-0.0973014	-0.0456746	-0.0746497	-0.118605	-0.0450581	-0.0979352	-0.0637675	-0.0388421
Peak_1061	0.264322	0.291072	-0.138931	0.350259	0.218509	0.24856	0.293415	-0.656446	0.210346
Peak_4093	-1.24134	-1.17538	-1.12848	-1.28914	-1.42534	-1.10812	-0.781227	-1.406	-1.23137
Peak_9457	-1.14786	-1.8533	-0.761033	-0.610582	-1.00535	-1.06503	-1.20124	-0.965074	-0.740305
Peak_5410	-0.440568	-0.47844	-0.497548	-0.368391	-0.488802	-0.456779	-0.473467	-0.445614	-0.431684
Peak_6968	0.0664796	0.0492139	-0.0398929	0.124505	-0.276151	-0.00416263	-0.0803813	0.0588891	-0.341877
Peak_1435	-0.0972386	-0.0275185	-0.083585	0.038398	-0.0324917	0.00988922	-0.0697448	-0.171533	-0.122256
Peak_3318	-0.855487	-0.936738	-1.00877	-0.761098	-0.934597	-1.04727	-0.98155	-0.893586	-0.765877
Peak_2699	-0.716848	-1.10834	-1.33315	-0.623109	-0.737576	-1.29127	-0.686185	-0.79987	-0.882204
Peak_7001	-0.994734	-1.0072	-1.10663	-0.681289	-1.19106	-1.08249	-0.894102	-0.843384	-1.02177
Peak_8131	-0.637204	-0.511394	-0.577908	-0.426295	-0.553019	-0.534476	-0.520155	-0.486548	-0.429584
Peak_4072	-1.44715	-2.39051	-1.4975	-1.74465	-1.33808	-1.25519	-2.04278	-2.43107	-1.2538
Peak_10667	-1.80455	-1.74694	-1.73145	-1.67444	-1.68579	-1.78918	-1.78012	-1.68137	-1.68518
Peak_3343	-0.871489	-1.08722	-0.994036	-0.954032	-1.03625	-1.16587	-1.04861	-1.06147	-0.821657
Peak_1069	-0.57071	-0.556463	-0.521283	-0.533315	-0.58421	-0.519106	-0.570056	-0.532178	-0.483513
Peak_1428	-0.402315	-0.54557	-0.529635	-0.290052	-0.498772	-0.58485	-0.377798	-0.465243	-0.460411
Peak_2597	-0.873851	-0.911076	-0.871889	-0.855235	-0.933982	-0.856062	-0.892838	-0.872562	-0.848081
Peak_2170	-1.17096	-1.33453	-1.35052	-1.02221	-1.34392	-1.35657	-1.19634	-1.18989	-1.17825
Peak_10383	-0.626408	-0.770661	-0.874415	-0.600447	-0.872158	-0.819973	-0.681434	-1.17316	-1.08237
Peak_5309	-0.256004	-0.531996	-0.608309	-0.387779	-0.782069	-0.60087	-0.40342	-0.458152	-0.456544
Peak_5284	-0.975483	-1.53634	-1.44054	-1.05655	-1.4819	-1.64935	-1.03255	-1.38351	-1.31634
Peak_11039	-1.94789	-1.90678	-2.27644	-1.85271	-1.93316	-2.13567	-1.99029	-2.01128	-2.41928
Peak_5401	-0.899364	-1.21987	-1.30409	-0.931804	-1.2909	-1.38001	-0.961181	-1.2092	-1.13541
Peak_1973	-0.851888	-1.17259	-1.12438	-0.791772	-1.09046	-1.22317	-0.837615	-1.0278	-1.04595
Peak_6387	-1.20038	-1.86736	-1.5645	-1.3808	-1.60886	-1.94797	-1.2593	-1.42915	-1.91345
Peak_496	-0.454917	-0.408097	-0.373668	-0.392629	-0.508787	-0.349984	-0.413765	-0.409185	-0.364562
Peak_12355	-2.61509	-2.35352	-2.28701	-2.46954	-2.44867	-2.3655	-2.44314	-2.34436	-2.31213
Peak_4912	-2.51338	-2.45287	-2.31456	-2.36074	-2.4705	-2.42738	-2.32322	-2.40027	-2.31946
Peak_3877	-1.42079	-1.32499	-1.26973	-1.32511	-1.39976	-1.27543	-1.35304	-1.33896	-1.27798
Peak_5458	-2.42704	-2.35096	-2.29736	-2.38413	-2.5724	-2.35786	-2.38278	-2.42978	-2.31723
Peak_2463	-2.59932	-2.34658	-2.4377	-2.46681	-2.55624	-2.48413	-2.42947	-2.4962	-2.49267
Peak_2060	-1.19693	-1.14458	-1.12213	-1.1076	-1.26259	-1.10231	-1.12687	-1.15871	-1.10703
Peak_12676	-2.00628	-1.92111	-1.90709	-1.92732	-1.98202	-1.9169	-1.9597	-1.9338	-1.91107
Peak_12683	-2.18066	-1.94945	-1.89452	-2.05192	-1.97569	-1.94066	-2.06946	-1.93407	-1.89756
Peak_9176	-2.31015	-2.37529	-2.5003	-2.32207	-2.39098	-2.38793	-2.3393	-2.43193	-2.38151
Peak_1968	-0.729272	-0.954487	-0.995744	-0.819911	-0.948131	-1.03992	-0.853468	-0.892105	-0.861033
Peak_4482	-0.978998	-1.17861	-1.17068	-1.05109	-1.19432	-1.29562	-1.05252	-1.20143	-1.15857
Peak_2024	-0.982314	-1.21569	-1.25602	-1.06764	-1.2182	-1.32268	-1.0943	-1.17398	-1.13954
Peak_4426	-0.623639	-0.720473	-0.767914	-0.672634	-0.763841	-0.762992	-0.696515	-0.731199	-0.757819
Peak_9583	-2.13164	-2.26243	-2.27562	-2.15279	-2.22637	-2.22947	-2.22784	-2.25186	-2.28172
Peak_3874	-0.890967	-0.976056	-0.989219	-0.920975	-1.0257	-1.00886	-0.915296	-0.971526	-0.998822
Peak_120	0.583693	0.490388	0.451377	0.581694	0.485837	0.445902	0.546837	0.51994	0.480089
Peak_11661	-1.1708	-1.26976	-1.28657	-1.19928	-1.28896	-1.31336	-1.23137	-1.23194	-1.25291
Peak_11393	-1.11185	-1.21982	-1.23443	-1.17163	-1.23515	-1.26244	-1.16493	-1.14369	-1.15785
Peak_11448	-0.645135	-0.746389	-0.774169	-0.676116	-0.740553	-0.791062	-0.706542	-0.687186	-0.728363
Peak_1451	-0.5355	-0.661748	-0.706297	-0.55012	-0.66599	-0.718523	-0.57364	-0.61273	-0.667925
Peak_1067	-0.373106	-0.51201	-0.561387	-0.383312	-0.506942	-0.566756	-0.407462	-0.463267	-0.520371
Peak_1277	-0.439066	-0.564109	-0.615121	-0.44605	-0.564737	-0.622358	-0.474709	-0.518241	-0.575485
Peak_1119	-0.197012	-0.30796	-0.347503	-0.216692	-0.354346	-0.3691	-0.236877	-0.266865	-0.298645
Peak_11708	-1.2174	-1.31745	-1.34553	-1.24697	-1.3128	-1.36725	-1.28194	-1.26006	-1.28022
Peak_2582	-1.04026	-1.17635	-1.21864	-1.07382	-1.22467	-1.23511	-1.07992	-1.12305	-1.15164
Peak_1149	-0.179072	-0.33071	-0.394486	-0.333455	-0.425884	-0.444346	-0.292512	-0.365251	-0.383617
Peak_11301	-1.22998	-1.02397	-0.922363	-1.27306	-1.158	-0.955359	-1.69978	-1.06753	-1.01168
Peak_5412	-1.06549	-1.01266	-1.01823	-1.03326	-1.30609	-0.768117	-1.74774	-1.2879	-0.806202
Peak_2124	-0.641152	-0.524764	-0.631157	-0.729685	-0.537832	-0.653542	-0.801351	-0.479594	-0.62427
Peak_2646	-0.784233	-0.832322	-0.822707	-0.8884	-0.927728	-0.641398	-0.890437	-0.857136	-0.859778
Peak_2057	-0.566215	-0.330857	-0.442898	-0.648933	-0.434855	-0.458902	-0.665496	-0.383458	-0.349196
Peak_2163	-0.962051	-0.869792	-0.77714	-1.01938	-0.912677	-0.942207	-1.02861	-1.00868	-1.04419
Peak_869	-0.172839	-0.316275	-0.361934	-0.305904	-0.392943	-0.399595	-0.274315	-0.321595	-0.344793
Peak_7622	-1.69158	-1.47836	-1.52662	-1.6941	-1.67148	-1.33084	-1.85721	-1.46525	-1.53347
Peak_2606	-0.642397	-0.397441	-0.538237	-0.738232	-0.672048	-0.353907	-0.757298	-0.448027	-0.594047
Peak_2492	-0.849704	-0.621758	-0.74384	-0.946515	-0.872184	-0.770448	-0.96071	-0.824505	-0.804779
Peak_12167	-1.70211	-1.87057	-1.87688	-1.84802	-1.93184	-1.97101	-1.7971	-1.83443	-1.80835
Peak_10662	-1.58472	-1.73333	-1.7635	-1.70643	-1.84154	-1.84201	-1.67035	-1.69056	-1.68083
Peak_336	0.165266	0.0113429	-0.0343961	0.0601306	-0.0356552	-0.0972828	0.100532	0.0379871	0.0327555
Peak_1520	-0.497829	-0.669134	-0.705504	-0.602028	-0.721668	-0.786995	-0.554683	-0.636218	-0.652591
Peak_714	-0.109677	-0.259389	-0.303059	-0.224991	-0.340655	-0.387805	-0.169223	-0.221563	-0.230046
Peak_4467	-0.800695	-0.946893	-1.00214	-0.908648	-1.01383	-1.06639	-0.86519	-0.923739	-0.930403
Peak_2086	-0.749607	-0.868443	-1.11631	-0.905617	-1.08774	-1.19738	-0.874995	-1.00602	-0.949226
Peak_6120	-1.65579	-1.81534	-1.8871	-1.77685	-1.92805	-1.9865	-1.74659	-2.50304	-1.79777
Peak_10027	-1.30896	-1.47259	-1.49815	-1.41632	-1.52011	-1.57671	-1.39239	-1.44412	-1.43159
Peak_10721	-1.32494	-1.49468	-1.52143	-1.48135	-1.56941	-1.59857	-1.40346	-1.45533	-1.44821
Peak_2748	-0.924082	-1.11267	-1.13267	-1.25958	-1.15617	-1.21653	-1.00369	-1.05854	-1.06383
Peak_1433	-0.576694	-0.744729	-0.762889	-0.688329	-0.793788	-0.865184	-0.657496	-0.687648	-0.692972
Peak_11423	-1.71141	-1.84416	-1.86132	-1.86265	-1.91909	-1.89954	-1.78598	-1.83132	-1.79642
Peak_11451	-1.54479	-1.69595	-1.69954	-1.68946	-1.78127	-1.79103	-1.64953	-1.66462	-1.62728
Peak_2051	-0.884148	-1.08209	-1.09937	-0.989527	-1.15122	-1.2137	-0.947043	-1.029	-1.03681
Peak_3239	-1.23218	-1.41685	-1.65276	-1.3641	-1.47797	-1.79131	-1.34501	-1.54166	-1.36513

## Sheet: IPTG-induced cultures
Supplementary Data 2
Untargeted metabolite intensities identified in B. subtilis replicate populations expressing either active or inactive endogenous MDH proteins from IPTG-induced pHT254 vector.
(Control is carrying empty vector pHT254. Data were normalized by the sum and log transformation was applied).
	BsMDH_1	BsMDH_2	BsMDH_3	control_1	control_2	control_3	inactBsMDH_1	inactBsMDH_2	inactBsMDH_3
Peak_4	1.37248	1.27942	1.33646	1.36819	1.27449	1.313	1.3982	1.35321	1.31295
Peak_82	1.59976	1.55088	1.53121	1.30105	1.26437	1.27392	1.43302	1.50185	1.52438
Peak_47	0.415605	0.340251	0.593679	0.60086	0.562608	0.564134	0.409122	0.380819	0.373533
Peak_32	-0.350535	-0.431924	-0.15699	-0.150917	-0.188615	-0.185314	-0.359807	-0.375122	-0.387066
Peak_137	-0.512455	-0.55101	-0.556645	-0.732713	-0.77673	-0.770994	-0.671583	-0.595366	-0.594989
Peak_118	1.39711	1.35983	1.33472	1.11547	1.07117	1.08218	1.25412	1.29892	1.31855
Peak_72	0.719957	0.620039	0.688594	0.527606	0.491478	0.490703	0.584732	0.642987	0.651262
Peak_62	-0.231018	-0.313699	-0.0553523	-0.118913	-0.131888	-0.127442	-0.246208	-0.254301	-0.306627
Peak_45	-0.362779	-0.392496	-0.20677	-0.218224	-0.257707	-0.254649	-0.381971	-0.404288	-0.403989
Peak_27	-1.09802	-1.1737	-1.02254	-1.08307	-1.13039	-1.11263	-1.14728	-1.25714	-1.28272
Peak_122	0.687958	0.649579	0.626823	0.410456	0.363079	0.373203	0.534689	0.595646	0.612494
Peak_130	0.0739251	0.00469524	0.026814	-0.160256	-0.216757	-0.210808	-0.103077	-0.0532895	-0.0405837
Peak_165	-0.46643	-0.439764	-0.409442	-0.467663	-0.45374	-0.422288	-0.4109	-0.497791	-0.392449
Peak_183	1.12585	1.20383	1.15787	1.06882	1.23347	1.13417	1.21937	1.2449	1.1525
Peak_77	-1.07817	-1.15646	-0.873601	-0.8725	-0.905321	-0.898118	-1.07908	-1.09198	-1.11044
Peak_169	-1.36718	-1.35995	-1.32876	-1.34425	-1.36959	-1.32006	-1.35361	-1.40145	-1.30281
Peak_240	1.64206	1.71103	1.66259	1.57579	1.70827	1.62341	1.7228	1.73221	1.65551
Peak_257	-0.335207	-0.39288	-0.151882	-0.760332	-0.767939	-0.784911	-0.248566	-0.325412	-0.307283
Peak_243	-0.489411	-0.478719	-0.503256	-0.553736	-0.493982	-0.556478	-0.451554	-0.463816	-0.53103
Peak_268	-1.94868	-2.54773	-1.77477	-1.99303	-1.7972	-2.20775	-2.16233	-2.08885	-1.86092
Peak_276	-0.231293	-0.262498	-0.314811	-0.327513	-0.445777	-0.595588	-0.386499	-0.363978	-0.40126
Peak_282	-1.25835	-1.24902	-1.25879	-1.48267	-1.38274	-1.2188	-1.3748	-1.29205	-1.13216
Peak_281	-1.29645	-1.23102	-1.33632	-1.45791	-1.41283	-1.38315	-1.32513	-1.26544	-1.20966
Peak_295	0.186218	0.265901	0.45225	0.241379	0.234712	0.158938	0.201608	0.143342	0.196237
Peak_351	-1.41091	-1.33004	-2.56318	-1.13979	-0.995612	-0.969969	-2.73354	-1.3002	-1.42204
Peak_331	-0.14514	-0.0452806	0.172863	-0.0638386	-0.0506571	-0.133949	-0.133607	-0.187815	-0.113517
Peak_362	-1.41442	-1.31908	-1.3543	-1.11662	-0.959009	-0.910622	-1.4255	-1.30218	-1.38379
Peak_372	-0.922046	-0.921191	-0.969364	-1.10403	-1.22815	-1.20298	-0.887445	-1.04752	-0.9749
Peak_364	-1.84611	-1.77785	-1.83227	-1.59159	-1.44964	-1.3716	-1.93688	-1.75968	-1.84702
Peak_392	1.14105	1.23037	1.07483	0.640037	1.1873	0.830996	1.24184	1.32282	1.1865
Peak_456	-1.10651	-0.924968	-1.00142	-0.87808	-0.845288	-0.7666	-0.781265	-0.71179	-0.948428
Peak_441	-0.90528	-0.788704	-0.958733	-1.08539	-0.85481	-0.849684	-0.817691	-0.812229	-0.964168
Peak_394	0.4429	0.539992	0.375835	-0.0294477	0.559619	0.175082	0.561417	0.648402	0.505743
Peak_510	0.18721	0.207842	0.136282	0.0542442	0.0665873	0.0059058	0.225875	0.236592	0.129395
Peak_517	-0.961908	-0.918219	-1.81502	-1.14484	-1.1542	-1.11199	-0.942806	-1.03868	-0.937584
Peak_540	0.316199	0.415313	0.445986	0.180903	0.230749	0.168325	0.384562	0.402719	0.333383
Peak_473	-1.43781	-1.37832	-1.59286	-1.52626	-1.50474	-1.56342	-1.62045	-1.50183	-1.50257
Peak_595	0.329271	0.134859	0.183059	0.131924	-0.0887596	0.0472987	0.205685	0.0689844	-0.0768223
Peak_526	-1.75082	-1.76073	-1.66488	-1.64089	-1.62439	-1.24737	-1.67902	-1.79237	-1.69863
Peak_559	0.354205	0.373333	0.392194	0.21651	0.19623	0.186155	0.383777	0.359562	0.27805
Peak_529	-0.0621348	0.0156499	0.0557551	-0.138651	-0.0551314	0.148272	0.0615266	0.031473	-0.00995464
Peak_523	-1.70251	-1.01963	-0.944674	-0.843514	-0.66499	-0.178896	-1.00749	-1.1768	-0.769665
Peak_613	-0.623668	-0.770649	-0.620848	-0.923455	-1.02439	-0.99953	-0.71746	-0.739569	-0.775666
Peak_622	-1.13576	-1.26825	-1.13122	-1.66476	-1.26555	-1.53944	-1.14441	-1.20846	-1.25049
Peak_629	-0.0488379	0.0267495	-0.111135	-0.322686	0.029933	-0.203153	0.0534274	0.110215	-0.0263236
Peak_591	-0.202724	-0.317818	-0.289631	-0.383535	-0.530077	-0.456559	-0.284095	-0.365572	-0.507648
Peak_585	0.159537	0.246549	0.268543	0.0333692	0.0699982	0.0111448	0.230124	0.239284	0.157549
Peak_661	-0.812931	-0.756942	-0.836854	-1.21698	-1.38903	-1.13542	-0.736968	-0.760061	-0.844037
Peak_724	0.09875	0.0830188	0.0157248	-0.0613623	-0.169894	-0.162602	0.13211	-0.0105757	0.0255834
Peak_683	-1.22836	-1.06136	-0.990404	-1.08842	-0.898944	-0.835637	-1.16957	-1.05188	-0.948552
Peak_681	-0.0630206	0.0128166	-0.13265	-0.471223	-0.13733	-0.343018	-0.00827817	0.0482401	-0.0721086
Peak_741	-0.198905	-0.122618	-0.129214	0.445608	0.603558	0.472303	-0.190894	-0.158578	-0.232015
Peak_813	0.395237	0.359253	-0.117151	0.185816	0.234016	0.229414	0.368605	0.348732	0.342227
Peak_804	1.3764	1.34176	1.49251	1.16054	1.23214	1.22747	1.3437	1.33442	1.34577
Peak_875	2.20191	2.13841	2.31848	1.98658	2.04014	2.03553	2.17497	2.15606	2.15421
Peak_898	-0.665914	-0.573878	-0.540186	-0.76295	-0.677957	-0.665776	-0.497583	-0.560727	-0.532423
Peak_905	-0.601554	-0.629988	-0.787774	-0.818318	-0.721075	-0.847519	-0.616962	-0.602707	-0.584388
Peak_781	-0.951001	-0.960707	-0.274064	-1.09574	-1.04959	-1.07576	-0.875799	-0.935906	-0.936532
Peak_918	-0.609978	-0.639124	-0.781385	-0.8316	-0.868651	-0.715594	-0.627198	-0.608605	-0.601454
Peak_822	0.135916	0.173858	0.0913571	0.0340145	0.0695437	0.061121	0.108595	0.191855	0.187271
Peak_826	0.392406	0.282777	0.379669	0.15456	0.204846	0.199896	0.365173	0.340273	0.323203
Peak_788	0.711255	0.649632	0.271188	0.518724	0.537782	0.513721	0.700076	0.64715	0.643171
Peak_805	-0.029807	-0.104763	0.0884465	-0.25221	-0.187819	-0.203263	-0.0507788	-0.0735558	-0.0691876
Peak_942	-0.685997	-0.704839	-0.675825	-0.918625	-0.901783	-0.768408	-0.71283	-0.676344	-0.649966
Peak_1005	-0.0957387	0.143269	-0.851365	0.523216	0.266333	-0.110492	0.138767	-0.0157649	-0.341614
Peak_1011	-0.626741	-0.667933	-0.666553	-0.733047	-0.70769	-0.781604	-0.551198	-0.622624	-0.626711
Peak_980	-0.686879	-0.703386	-0.95563	-0.913013	-0.787062	-0.770685	-0.706202	-0.668103	-0.653171
Peak_987	-0.149371	-0.187757	-0.402818	-0.356212	-0.298054	-0.306694	-0.178688	-0.196702	-0.179895
Peak_884	-1.60266	-1.56881	-1.73537	-1.66104	-1.67087	-1.48915	-1.41843	-1.37643	-1.49023
Peak_1021	-0.90058	-0.927324	-0.954531	-0.841388	-0.932163	-1.01903	-0.844842	-0.885894	-0.956834
Peak_1042	-0.940629	-0.946402	-0.887163	-1.14894	-1.02813	-1.12342	-0.914014	-0.923566	-0.985658
Peak_943	-0.21412	-0.294512	0.00283412	-0.475578	-0.363473	-0.358591	-0.260647	-0.248184	-0.250665
Peak_1093	-1.15596	-1.0759	-0.78469	-1.22375	-0.893939	-0.772275	-1.13848	-1.0393	-0.81433
Peak_1152	-1.00668	-0.845215	-0.776006	-0.580921	-0.132486	-0.490196	-1.08112	-0.989732	-0.990567
Peak_1077	-1.68934	-1.49101	-1.18888	-1.50396	-1.32137	-1.14199	-1.72522	-1.42605	-1.31118
Peak_1121	-0.955194	-0.879105	-0.630903	-0.610368	-0.28238	-0.673524	-1.10258	-0.847302	-0.661087
Peak_1151	-0.953445	-1.15427	-1.25313	-1.44735	-1.40704	-1.53943	-1.26126	-1.29064	-1.26947
Peak_1201	0.936561	0.946071	0.956482	1.18055	1.01151	1.11489	1.02694	1.0468	0.993927
Peak_1193	-0.502042	-0.508474	-0.237719	-0.433289	-0.449484	-0.360143	-0.492408	-0.435645	-0.231128
Peak_1180	0.134451	0.138006	0.531818	-0.266501	-0.0268736	0.333743	0.0483466	0.184483	0.59807
Peak_1157	-1.58935	-1.48019	-1.44076	-1.22931	-0.755879	-1.11688	-1.69597	-1.59839	-1.70126
Peak_1220	-1.06634	-1.06188	-0.629745	-1.48109	-1.08469	-0.778186	-1.1529	-1.0073	-0.589868
Peak_1176	-2.10354	-2.12019	-2.08626	-2.45561	-2.38235	-2.45174	-2.11033	-2.22405	-2.16194
Peak_1253	-0.926754	-0.947264	-0.813004	-0.828215	-0.917771	-0.817942	-0.882121	-0.870328	-0.825004
Peak_1329	0.426168	0.40307	0.296889	0.506456	0.542146	0.462786	0.362162	0.412064	0.291676
Peak_1306	-1.02991	-1.26858	-1.00883	-1.04985	-1.12905	-1.06774	-1.26858	-1.2222	-1.19912
Peak_1280	-0.187972	-0.0610127	0.0778777	-0.212978	-0.169803	-0.0826112	-0.28391	-0.159677	-0.062613
Peak_1207	0.679628	0.68958	0.697652	0.898466	0.741377	0.833347	0.768662	0.785985	0.735012
Peak_1270	-1.88364	-1.87457	-1.55642	-1.45825	-1.80707	-1.43621	-2.18706	-1.53667	-1.71948
Peak_1269	-1.12858	-0.718515	-0.548099	-1.11336	-0.82324	-0.928788	-1.22199	-1.12614	-0.717167
Peak_1326	0.0402965	0.0170518	-0.0883283	0.148364	0.186765	0.10465	-0.0295105	0.02369	-0.102795
Peak_1303	-1.49552	-1.99781	-1.48649	-1.72774	-1.78252	-1.80593	-1.98706	-1.97874	-2.08098
Peak_1299	-1.37988	-1.33203	-0.737842	-1.41555	-1.42111	-0.878962	-1.43705	-1.46811	-0.883044
Peak_1213	0.16319	0.143878	0.40304	0.050484	0.0392604	0.21956	0.128426	0.188086	0.41578
Peak_1353	-1.30527	-1.11591	-1.00156	-1.42038	-1.2741	-1.18733	-1.37162	-1.16791	-1.07912
Peak_1397	0.479885	0.456362	0.48689	0.303871	0.252056	0.254971	0.494649	0.385929	0.431103
Peak_1357	-1.42989	-1.35815	-1.29445	-1.69114	-1.32473	-1.45221	-1.50274	-1.3616	-1.48272
Peak_1378	-1.39894	-1.42098	-1.36742	-1.57478	-1.64734	-1.61964	-1.4023	-1.51486	-1.40803
Peak_1373	-1.44048	-1.44417	-1.31425	-1.67202	-1.66256	-1.6243	-1.40942	-1.55289	-1.32921
Peak_1410	-2.01012	-1.96097	-1.65385	-2.36668	-2.21429	-1.87269	-2.10019	-1.93993	-1.58723
Peak_1408	-0.936662	-0.787401	-0.969973	-0.716119	-0.597218	-0.617616	-0.883157	-0.775143	-0.88671
Peak_1437	-0.0739833	-0.0795929	-0.0606716	-0.157631	-0.0700704	-0.100251	-0.0864841	-0.0695119	-0.140922
Peak_1514	-0.202691	-0.156647	-0.164527	-0.350976	-0.280613	-0.346703	-0.342012	-0.193293	-0.28489
Peak_1523	-0.263154	-0.246288	-0.22822	-0.298951	-0.245736	-0.30237	-0.29002	-0.193443	-0.281373
Peak_1471	-0.309869	-0.285081	-0.286978	-0.619437	-0.476236	-0.581695	-0.280745	-0.219411	-0.321753
Peak_1542	-1.07507	-1.06051	-1.00155	-0.857705	-0.797156	-0.834474	-1.1437	-1.03503	-1.09677
Peak_1565	-1.28177	-1.20805	-0.914448	-1.45916	-1.20651	-1.17034	-1.29608	-1.18406	-1.06832
Peak_1486	-2.20634	-2.28307	-2.20271	-2.09589	-2.16657	-2.17379	-2.1577	-2.17411	-2.10198
Peak_1463	-0.921822	-0.894815	-0.913026	-1.26066	-1.11125	-1.18194	-0.879863	-0.845793	-0.936181
Peak_1515	-0.186436	-0.166782	-0.141577	-0.321415	-0.260636	-0.322757	-0.228069	-0.175247	-0.258276
Peak_1445	-0.907164	-0.897793	-0.884222	-0.94654	-0.842138	-0.859324	-0.902969	-0.860879	-0.93082
Peak_1606	-0.630099	-0.510265	-0.527895	-0.741509	-0.705048	-0.750259	-0.701618	-0.530781	-0.706856
Peak_1579	-1.12968	-0.999261	-0.765761	-1.45065	-1.28223	-1.12533	-1.21425	-1.01669	-0.860683
Peak_1587	-1.56467	-1.46673	-1.40743	-0.920427	-0.896122	-0.893525	-1.48634	-1.42111	-1.49364
Peak_1596	-1.20382	-1.21201	-1.20334	-1.09989	-1.19622	-1.10753	-1.21663	-1.13148	-1.2457
Peak_1601	-1.74752	-1.62873	-1.65691	-1.61222	-1.53481	-1.47106	-1.52963	-1.6701	-1.5623
Peak_1600	-0.80254	-0.752447	-0.734725	-1.20682	-1.07239	-1.09331	-1.11379	-0.941191	-1.11767
Peak_1610	-0.507455	-0.397147	-0.417715	-0.616172	-0.58527	-0.629975	-0.592854	-0.412268	-0.59377
Peak_1582	-1.72359	-1.57822	-1.37683	-1.80195	-1.61121	-1.6437	-1.68962	-1.58753	-1.43836
Peak_1637	-1.3533	-1.28914	-1.02566	-0.936564	-0.629749	-0.404628	-1.35837	-1.25013	-1.78945
Peak_1618	-1.22564	-1.21952	-1.14939	-1.154	-1.11771	-1.09988	-1.24225	-1.22707	-1.22858
Peak_1638	-1.44265	-1.45643	-1.46052	-1.80465	-1.65229	-1.60797	-1.34865	-1.31939	-1.37118
Peak_1635	-1.51178	-1.55309	-1.49291	-1.29865	-1.34082	-1.33274	-1.4992	-1.45467	-1.51683
Peak_1622	-1.55651	-1.58502	-1.51602	-1.49348	-1.45382	-1.46805	-1.74	-1.57799	-1.65104
Peak_1644	-1.62679	-1.74499	-1.09947	-0.88702	-1.36742	-1.33057	-1.57998	-1.21082	-1.26884
Peak_1629	-1.1659	-1.21346	-1.13414	-1.06722	-1.0369	-1.01414	-1.17827	-1.17239	-1.20227
Peak_1614	-0.669341	-0.716488	-0.730857	-1.14403	-1.11388	-1.11296	-1.00927	-0.889431	-0.925488
Peak_1632	-1.18651	-1.20836	-1.15214	-1.09942	-1.04912	-1.0213	-1.19538	-1.1808	-1.21633
Peak_1655	-1.34575	-1.43355	-1.00451	-0.963133	-0.94385	-0.944499	-1.44052	-1.40198	-1.4072
Peak_1670	-1.18112	-1.03031	-0.801372	-1.25806	-0.912261	-0.824865	-1.22929	-0.959032	-0.809994
Peak_1668	-1.59594	-1.27628	-0.891841	-1.41938	-0.849244	-0.867241	-1.56694	-1.24842	-1.03431
Peak_1680	-1.57845	-1.56012	-1.47225	-1.66693	-1.61029	-1.52423	-1.64675	-1.58883	-1.49367
Peak_1678	-0.836565	-0.79272	-0.602857	-0.915297	-0.71368	-0.635914	-0.905146	-0.750954	-0.639963
Peak_1696	-1.2552	-1.25776	-0.897848	-0.515786	-0.711161	-0.87767	-1.19729	-0.90844	-1.00124
Peak_1699	-1.88435	-1.74431	-1.61771	-0.992538	-0.79609	-0.656943	-1.88583	-1.73997	-1.70287
Peak_1711	-0.765529	-0.743406	-0.650379	-0.48192	-0.334476	-0.223798	-0.694842	-0.656581	-0.727053
Peak_1721	-0.593201	-0.583961	-0.493974	-0.676317	-0.60747	-0.592524	-0.492705	-0.484646	-0.575148
Peak_1758	-0.829276	-0.724864	-0.667574	0.2676	0.338178	0.29032	-0.80064	-0.69208	-0.753108
Peak_1713	-0.141485	-0.105476	-0.0440662	-0.279454	-0.203419	-0.221076	-0.0288013	-0.0122736	-0.0961254
Peak_1769	-1.53638	-1.38692	-1.24117	-1.2676	-1.14506	-1.07557	-1.47534	-1.34328	-1.27869
Peak_1818	-0.384568	-0.344086	-0.470427	-0.765247	-0.709415	-0.865919	-0.299169	-0.242711	-0.363433
Peak_1833	-0.441032	-0.429192	-0.502248	-0.229168	-0.214688	-0.207168	-0.380083	-0.336153	-0.584005
Peak_1809	-0.277699	-0.210852	-0.263908	-0.0581584	0.117206	-0.100381	-0.188318	-0.128783	-0.320338
Peak_1803	-0.490864	-0.494578	-0.448631	-0.305444	-0.472471	-0.340135	-0.269511	-0.500691	-0.490381
Peak_1799	-0.343376	-0.3157	-0.336139	-0.332085	-0.23611	-0.584928	-0.256526	-0.152107	-0.274968
Peak_1883	-0.763465	-0.781606	-0.621915	-0.0753328	-0.182768	-0.126658	-0.795922	-0.727544	-0.808265
Peak_1879	-1.81941	-1.59798	-1.14497	-1.36046	-0.945426	-0.502847	-1.88508	-1.43608	-1.16054
Peak_1885	-1.31667	-1.33855	-1.17596	-0.602978	-0.710884	-0.651612	-1.35953	-1.28026	-1.37194
Peak_1888	-1.67567	-1.63567	-1.41172	-1.58451	-1.65847	-1.68089	-1.56684	-1.61036	-1.64868
Peak_1911	0.369416	0.368068	0.387842	0.235473	0.186706	0.193747	0.39207	0.296782	0.333076
Peak_1892	-1.31673	-1.26634	-1.34269	-1.37905	-1.34649	-1.54593	-1.32026	-1.33094	-1.45829
Peak_1950	-0.705091	-0.665261	-0.710181	0.441358	0.388327	0.368014	-0.763862	-0.720388	-0.833524
Peak_1906	-0.607671	-0.589654	-0.551817	-0.641568	-0.70821	-0.647723	-0.582818	-0.643377	-0.614135
Peak_1930	-1.07035	-0.917191	-0.882182	-1.21914	-1.06123	-0.982379	-1.16756	-1.02234	-0.908219
Peak_1958	-0.488774	-0.424027	-0.397703	0.243208	0.314682	0.23236	-0.459816	-0.406908	-0.56795
Peak_1956	-0.394298	-0.392689	-0.331597	-0.0372688	0.0975083	0.0315435	-0.42866	-0.609062	-0.758406
Peak_1934	-1.2363	-1.1376	-1.21783	-0.948466	-0.928976	-0.898907	-1.31465	-1.13686	-1.10828
Peak_1974	-1.85224	-1.82626	-1.83608	-0.888456	-0.940131	-0.930353	-0.674912	-0.666789	-0.741662
Peak_2010	0.209596	0.310126	0.374068	-0.558904	-0.587131	-0.608638	0.136709	0.123361	0.131
Peak_2038	-0.435603	-0.352091	-0.340158	-0.118582	-0.103796	-0.0501987	-0.462096	-0.370645	-0.328498
Peak_2041	1.22732	1.3087	1.28058	1.33624	1.33922	1.38565	1.1919	1.28929	1.32914
Peak_2034	1.54888	1.61997	1.59772	1.64395	1.64328	1.69123	1.51599	1.60068	1.64103
Peak_2013	-0.204934	-0.132981	-0.0627314	-0.847882	-1.13464	-0.932001	-0.255056	-0.266328	-0.279472
Peak_2086	0.832499	0.887893	0.863757	0.692868	0.659883	0.704341	0.835856	0.85678	0.868554
Peak_2149	-0.46484	-0.444628	-0.530033	-0.41473	-0.0895263	0.0716424	-0.438789	-0.490389	-0.461751
Peak_2127	-1.96719	-0.735758	-0.500162	-0.408972	-0.333508	-0.420453	-2.60838	-1.85034	-1.63481
Peak_2160	1.18149	1.20585	1.08296	1.11372	1.11221	1.09069	1.19336	1.12705	1.1612
Peak_2154	0.632397	0.753585	0.598238	0.868722	0.89615	0.877478	0.627062	0.744752	0.666391
Peak_2069	0.411098	0.40901	0.384488	0.108245	0.298691	0.297951	0.397128	0.353575	0.38896
Peak_2207	0.241673	0.294586	0.264997	0.223598	0.174241	0.168133	0.257074	0.0292873	0.253377
Peak_2202	-0.927129	-0.875126	-1.25412	-1.21511	-1.07713	-1.08797	-0.906394	-1.32115	-1.30648
Peak_2084	-0.488915	-0.4482	-0.46234	-0.537807	-0.571914	-0.583369	-0.516971	-0.509629	-0.261081
Peak_2238	-1.48039	-3.18883	-2.02201	-1.01191	-0.973586	-1.00513	-3.11051	-2.48413	-3.16363
Peak_2124	0.497976	0.543263	0.514224	0.47139	0.501728	0.52928	0.492918	0.53779	0.486016
Peak_2135	-0.153036	-0.122863	-0.118107	0.255871	0.269481	0.250605	-0.185394	-0.168613	-0.126339
Peak_2116	-1.67785	-1.60317	-1.62292	-1.418	-1.82252	-1.44986	-1.67883	-1.61832	-1.66347
Peak_2252	-0.285897	-0.213468	-0.253031	0.125165	0.13866	0.11099	-0.264755	-0.206294	-0.292311
Peak_2031	0.974872	1.05082	1.02387	1.17581	1.19408	1.2326	0.951613	1.04121	1.08206
Peak_2212	-0.945255	-0.890127	-0.919103	-0.938233	-0.970049	-0.969785	-0.943835	-0.914256	-0.94917
Peak_2190	-0.364976	-0.29704	-0.318432	-0.365943	-0.386777	-0.399027	-0.340961	-0.312742	-0.333003
Peak_2251	-1.67237	-1.57358	-1.59847	-1.62751	-1.08011	-1.28384	-1.66325	-1.5352	-1.6477
Peak_2258	-0.334322	-0.298479	-0.314596	0.275622	-0.0578664	0.281184	-0.329189	-0.28482	-0.343896
Peak_2053	0.520615	0.595575	0.559829	0.673531	0.687794	0.725543	0.497317	0.577953	0.61862
Peak_2282	-0.572861	-0.585269	-0.64512	-0.603645	-0.521644	-0.547097	-0.59396	-0.608963	-0.642122
Peak_2278	-0.854841	-0.845256	-0.890052	-0.0860689	-0.0921007	-0.0997507	-0.860129	-0.863877	-0.907984
Peak_2348	-0.538302	-0.482773	-0.436687	0.238077	0.26654	0.20782	-0.497902	-0.410928	-0.535945
Peak_2331	-0.46789	-0.464751	-0.394579	0.0896343	0.0745505	0.0247755	-0.430954	-0.39007	-0.489238
Peak_2355	0.256744	0.304834	0.348007	1.4971	0.813184	0.97894	0.215587	0.457912	0.376467
Peak_2317	-0.691941	-0.730165	-0.569174	-0.658604	-0.642538	-0.675596	-0.638099	-0.635844	-0.672374
Peak_2346	-0.133386	-0.0642342	0.14129	0.807706	0.406714	0.777896	0.433125	0.480008	0.37996
Peak_2277	-1.97708	-1.96066	-1.94749	-1.68979	-1.54461	-1.54637	-1.93977	-1.893	-1.91717
Peak_2387	-2.23501	-1.85505	-1.6496	-1.05974	-1.07734	-1.08954	-2.21861	-2.08079	-2.13018
Peak_2333	-0.116883	-0.063463	0.169716	0.645163	0.271125	0.681462	-0.089924	0.206219	-0.155636
Peak_2397	-0.282832	-0.78642	-0.712187	0.127098	-0.159227	-0.217842	-0.708369	-0.688358	-0.784771
Peak_2368	-0.883292	-0.831024	-0.827852	-0.348221	-0.347443	-0.377137	-0.865892	-0.728119	-0.85318
Peak_2314	-1.20258	-1.05146	-0.731537	-0.869268	-0.527878	-0.274943	-1.23804	-0.867492	-0.728255
Peak_2386	-0.769483	-0.822796	-0.663409	-1.01008	-0.887353	-0.945479	-0.721366	-0.717035	-0.733408
Peak_2514	0.371148	0.430465	0.508367	1.28677	1.10036	1.06832	0.37189	0.53075	0.38446
Peak_2408	-1.75287	-1.64705	-1.39725	-1.41114	-1.47592	-1.18572	-1.68853	-1.76909	-2.44888
Peak_2413	-1.31704	-1.36858	-1.28069	-1.10604	-1.20355	-1.08892	-1.30491	-1.39779	-1.53134
Peak_2500	-0.95621	-0.852439	-0.820286	-0.0216969	0.014464	-0.0102941	-0.919495	-0.78816	-0.927386
Peak_2372	-1.24967	-1.28629	-1.14301	-1.67235	-1.18311	-1.19657	-1.19673	-1.18336	-1.23219
Peak_2455	-0.997527	-0.9393	-0.970647	-0.530701	0.00152202	-0.529177	-0.964044	-0.879766	-1.05295
Peak_2452	-0.584031	-0.545226	-0.556783	0.0585954	0.0801856	0.0780226	-0.531446	-0.486582	-0.591805
Peak_2495	-2.11597	-2.02932	-2.23869	-1.65238	-1.37609	-1.56224	-2.0809	-2.05089	-2.31203
Peak_2418	-1.75583	-1.83184	-1.76248	-1.6183	-1.75835	-1.61421	-1.77554	-1.89305	-2.0037
Peak_2501	-0.0504487	-0.00596959	-0.284835	0.847011	0.833755	0.774506	-0.358653	0.0446528	-0.0801819
Peak_2546	-0.875621	-0.702464	-1.61868	-0.633681	-0.745295	-0.59736	-0.824393	-0.668131	-0.810466
Peak_2551	-0.669802	-0.516631	-1.35482	-0.381075	-0.485983	-0.347691	-0.62628	-0.48417	-0.613542
Peak_2627	-0.904565	-0.866298	-0.906588	-0.21426	-0.236334	-0.904373	-1.02462	-0.607909	-0.75104
Peak_2581	0.122686	0.0424033	-0.00569301	0.0804825	0.0353789	-0.0155699	0.0499594	-0.00181464	-0.0780077
Peak_2611	-1.1001	-1.25527	-1.16119	-1.07335	-1.08155	-1.1323	-1.28942	-1.23694	-1.31941
Peak_2609	-2.6159	-2.4262	-1.75769	-1.26777	-1.45972	-1.31355	-2.50315	-2.33957	-1.93114
Peak_2675	0.591802	0.602222	0.540236	0.535949	0.626824	0.566283	0.489097	0.543299	0.532723
Peak_2660	-0.486328	-0.471005	-0.473013	-0.418218	-0.368281	-0.392501	-0.555802	-0.519013	-0.519771
Peak_2634	-0.998123	-1.01181	-0.989137	-0.79258	-0.750585	-0.765407	-1.06319	-1.01196	-1.02674
Peak_2653	0.030248	0.0250356	-5.63943e-05	-0.468335	-0.0857602	-0.456667	-0.0619803	-0.022146	-0.0427753
Peak_2625	-1.14803	-0.991705	-0.829654	-0.939124	-0.695765	-0.725577	-1.03451	-0.917932	-0.84506
Peak_2723	-0.795995	-0.635642	-0.594563	-0.348308	-0.34161	-0.23403	-0.68798	-0.647062	-0.588303
Peak_2731	-0.179202	-0.0345772	-0.149968	-0.419675	-0.566053	-0.538032	-0.159114	-0.157816	-0.197695
Peak_2726	-0.917195	-0.925852	-1.07928	-0.998592	-1.05111	-1.12	-0.960409	-0.992471	-1.26247
Peak_2637	-1.12496	-1.09897	-1.07134	-0.946482	-0.857052	-0.914768	-1.14907	-1.11722	-1.11569
Peak_2656	-0.640525	-0.642796	-0.685424	-0.669012	-0.593884	-0.646552	-0.737674	-0.697838	-0.706171
Peak_2649	-1.51925	-1.49816	-1.48567	-1.48072	-1.42003	-1.4776	-1.51859	-1.55009	-1.57187
Peak_2641	-1.32846	-1.32979	-1.35713	-1.06494	-0.819389	-1.08764	-1.42703	-1.46107	-1.42999
Peak_2755	0.0810243	0.135985	0.151736	1.09282	1.10378	1.12907	0.118561	0.194884	0.102958
Peak_2956	0.975351	1.13477	1.15082	1.11611	1.16901	1.15264	0.983797	1.11059	1.17316
Peak_2871	-0.281236	-0.178352	-0.298241	-0.298833	-0.300883	-0.303892	-0.256865	-0.177539	-0.289897
Peak_2963	0.504003	0.639053	0.666588	0.625806	0.638006	0.638728	0.502824	0.616676	0.671085
Peak_2894	-1.39123	-1.31462	-1.02565	-1.31514	-1.11696	-1.35023	-1.41016	-1.17077	-1.0706
Peak_3160	0.858515	0.9469	0.848397	1.0782	0.969757	1.03044	0.891434	1.00427	0.915584
Peak_3056	-0.663969	-0.554006	-0.662756	0.184312	0.189033	0.181838	-0.607871	-0.537714	-0.651662
Peak_2752	-0.269197	-0.21545	-0.203057	0.794244	0.805387	0.836043	-0.22749	-0.153689	-0.248143
Peak_2966	-0.242437	-0.127786	-0.0903955	0.106713	0.0970621	0.0927843	-0.231145	-0.149699	-0.0876829
Peak_3074	0.484352	0.632332	0.661304	0.264211	0.498071	0.477369	0.372176	0.581542	0.660868
Peak_3037	-0.757446	-0.657394	-0.548169	-0.570519	-0.782933	-0.673798	-0.744245	-0.560832	-0.706611
Peak_3128	0.308273	0.332329	0.314244	0.338801	0.315828	0.370927	0.255503	0.399964	0.369129
Peak_3242	-0.328039	-0.173297	-0.149323	-0.532614	-0.0932879	-0.581178	-0.345954	-0.179222	-0.162302
Peak_3179	-1.37211	-1.26648	-1.24567	-1.04379	-1.01943	-1.00158	-1.3551	-1.3002	-1.23989
Peak_3237	-0.661448	-0.726422	-0.618912	-1.11052	-0.873097	-0.950418	-0.636439	-0.680103	-0.658901
Peak_3275	0.823877	0.841543	0.694065	0.71609	0.694715	0.692684	0.843192	0.795922	0.833625
Peak_3580	-1.43427	-1.39725	-1.45916	-1.222	-1.44603	-1.3867	-1.51606	-1.438	-1.44425
Peak_3327	1.06491	1.0672	0.8658	0.915575	0.900469	0.901253	1.08105	1.0368	1.07001
Peak_3325	0.490854	0.483058	0.320705	0.292624	0.293105	0.290694	0.493053	0.462539	0.497017
Peak_3328	0.429301	0.428846	0.229616	0.269292	0.286846	0.289235	0.444328	0.403187	0.434629
Peak_3383	-0.424382	-0.391655	-0.348907	-0.282953	-0.272219	-0.260786	-0.392294	-0.432279	-0.390216
Peak_3297	0.502679	0.793436	0.523179	0.644364	0.617966	0.617314	0.514204	0.470645	0.512424
Peak_3379	1.30703	1.28362	1.09116	1.08422	1.07622	1.07319	1.32242	1.26564	1.29017
Peak_3335	0.515583	0.529063	0.348163	0.385927	0.388504	0.390431	0.531925	0.327016	0.530141
Peak_3525	-0.202159	-0.0949072	-0.435532	0.0668494	-0.0334674	0.0463688	-0.109218	-0.218701	-0.174274
Peak_3326	0.931711	0.937927	0.711444	0.733662	0.727117	0.724539	0.950934	0.91578	0.933668
Peak_3537	0.00169638	0.124439	-0.131011	0.378397	0.313029	0.369267	0.133208	0.000992777	0.0650856
Peak_3569	1.27583	1.28789	1.13467	1.15239	1.19133	1.18436	1.27791	1.22255	1.26439
Peak_3554	-2.38652	-2.42802	-2.29092	-2.44906	-2.4323	-2.34964	-2.44734	-2.35923	-2.30558
Peak_3347	1.31031	1.30228	1.08547	1.11682	1.11018	1.10362	1.32653	1.05386	1.31172
Peak_3341	0.130444	0.13585	0.183938	-0.0443027	-0.0280582	-0.0310437	0.140808	0.134989	0.149658
Peak_3545	-2.5048	-2.51252	-2.33684	-2.55695	-2.41443	-2.4874	-2.29895	-2.37936	-2.42618
Peak_3573	0.354456	0.419933	0.218384	0.382661	0.404659	0.401124	0.373311	0.32445	0.381279
Peak_3541	0.615983	0.678666	0.460785	0.664762	0.645613	0.664391	0.64451	0.584616	0.63577
Peak_3553	0.590057	0.636219	0.594528	0.623781	0.593118	0.620856	0.614242	0.557667	0.590809
Peak_3574	-0.203901	-0.0457323	-0.488631	0.149366	0.0349455	0.124833	-0.0488779	-0.192434	-0.122197
Peak_3598	1.55148	1.50191	1.18139	1.24455	1.31344	1.34314	1.55151	1.50812	1.52868
Peak_3538	-0.100768	-0.0600763	-0.0523617	-0.0122874	0.0170161	0.00248073	-0.0754312	-0.120104	-0.0801739
Peak_3560	-1.30524	-1.22294	-1.57017	-0.929651	-1.21298	-0.954061	-1.20891	-1.28429	-1.30704
Peak_3679	0.941496	0.949858	0.95667	0.791311	0.808889	0.814432	0.951522	0.916565	0.957166
Peak_3602	1.18964	1.15751	0.926893	0.877169	0.952696	0.975663	1.18661	1.14901	1.17385
Peak_3728	-0.0814526	-0.165306	-0.0911359	0.332997	0.277163	0.30055	-0.16728	-0.122511	-0.227783
Peak_3677	1.31102	1.28258	1.22521	1.00873	1.06461	1.07144	1.31921	1.27541	1.303
Peak_3612	-0.110891	-0.110863	-0.130094	-0.0796586	0.112345	0.023456	-0.103379	-0.128112	-0.0936117
Peak_3615	-0.452188	-0.425943	-0.656162	-0.291533	-0.282881	-0.254664	-0.465056	-0.435617	-0.44901
Peak_3713	0.982168	0.938164	1.03427	0.632059	0.671375	0.664477	0.99714	0.949849	0.967493
Peak_3748	-1.11009	-1.09565	-1.3075	-1.24951	-1.15572	-1.14618	-1.12705	-1.46055	-1.19034
Peak_3724	0.426922	0.476808	0.349515	0.290075	0.215088	0.17946	0.401406	0.363972	0.292381
Peak_3715	-0.00748795	0.0328858	-0.0709529	-0.0751733	-0.142211	-0.17767	-0.0137092	-0.0468483	-0.11701
Peak_3674	1.09843	0.790828	0.979929	0.798405	0.861117	0.875307	1.10471	1.06959	1.09676
Peak_3834	0.374991	0.39656	0.506299	0.572892	0.452696	0.555803	0.406081	0.366311	0.308171
Peak_3657	-0.21301	-0.205965	-0.24694	-0.438892	-0.19809	-0.2312	-0.192987	-0.189233	-0.184314
Peak_3758	-1.14134	-1.01522	-0.971216	-1.24067	-1.12446	-1.17969	-1.33363	-1.01214	-1.16362
Peak_3814	-2.24668	-2.24446	-2.06674	-2.04396	-2.23533	-2.05254	-2.23029	-2.23513	-2.4631
Peak_3608	-0.465514	-0.50623	-0.388608	-0.394996	-0.442398	-0.431757	-0.480313	-0.461195	-0.450384
Peak_3864	-0.301671	-0.278419	-0.14171	0.129724	0.145502	0.258303	-0.266082	-0.295028	-0.300693
Peak_3945	0.286193	0.308995	0.343975	0.568801	0.589836	0.584027	0.329668	0.369499	0.289729
Peak_3946	0.249791	0.277283	0.316356	0.515963	0.539884	0.530202	0.286929	0.327993	0.24784
Peak_3835	0.292389	0.32798	0.449375	0.533391	0.392587	0.516771	0.342675	0.289391	0.230726
Peak_4123	0.19203	-0.00483634	0.230378	-0.100461	-0.0516262	-0.0700439	0.145122	0.139696	0.167045
Peak_4052	-0.444048	-0.41794	-0.305582	-0.305593	-0.189806	-0.26395	-0.417791	-0.412209	-0.409827
Peak_4069	-1.72841	-2.14546	-1.55963	-1.68374	-1.39282	-1.53271	-1.88409	-1.94132	-1.94997
Peak_4010	-1.35974	-1.35101	-1.29846	-1.10525	-1.28514	-1.09683	-1.34569	-1.32741	-1.29922
Peak_4024	-2.37553	-2.25182	-2.28077	-1.86318	-1.87572	-1.92627	-2.2977	-2.28922	-1.60106
Peak_4177	-0.541693	-0.617653	-0.42358	0.127175	-0.069541	-0.707744	-0.548028	-0.577766	-0.860333
Peak_4126	-1.19987	-1.32257	-1.17272	-1.02363	-1.04678	-1.03175	-1.25286	-1.26743	-1.25981
Peak_4152	-0.0684296	-0.279028	-0.0327911	-0.247236	-0.263686	-0.229827	-0.134329	-0.144845	-0.098995
Peak_4119	-1.86369	-2.04685	-1.93741	-1.95585	-1.48242	-1.9891	-1.92009	-1.9381	-1.83753
Peak_4139	-1.02642	-1.29664	-1.02187	-1.20138	-0.771292	-1.32182	-1.10868	-1.04274	-1.0683
Peak_4149	-0.0296018	-0.250486	-0.0941732	-0.231704	-0.24945	-0.21797	-0.0960209	-0.10513	-0.0554002
Peak_4116	-1.73115	-1.37892	-1.34024	-1.66113	-1.1162	-1.61935	-1.61316	-1.65128	-1.79634
Peak_4088	-1.04478	-1.15682	-1.04351	-0.947959	-0.986968	-0.935558	-1.07794	-1.03612	-1.03375
Peak_4165	-1.95694	-1.88163	-1.9686	-1.87979	-1.96057	-2.01094	-1.80349	-1.92102	-1.96084
Peak_4184	-0.565048	-0.9265	-0.336501	-0.501854	-0.504657	-0.490504	-0.560395	-0.866768	-0.584803
Peak_4201	-0.484155	-0.550478	-0.263283	-0.519203	-0.543598	-0.507157	-0.495511	-0.508857	-0.502643
Peak_4384	-0.211982	-0.227969	-0.311136	-0.116681	-0.133567	-0.198789	-0.18776	-0.216643	-0.20671
Peak_4251	0.436046	0.427513	0.335557	0.381923	0.382128	0.395719	0.457423	0.419108	0.443961
Peak_4420	-0.573863	-0.543254	-0.442768	0.0918972	0.0246401	-0.0222238	-0.493156	-0.526324	-0.626526
Peak_4161	-1.44219	-1.6534	-1.63446	-1.63208	-1.66792	-1.58501	-1.8646	-1.73021	-2.05628
Peak_4217	-1.01411	-1.08633	-0.981118	-0.687716	-0.853117	-0.738132	-0.958183	-0.982297	-1.0254
Peak_4367	1.63594	1.59747	1.36531	1.39751	1.43269	1.45218	1.6483	1.59109	1.6119
Peak_4404	-0.896919	-0.834971	-0.757519	0.582576	0.60356	0.626391	-1.1065	-0.462001	-1.15411
Peak_4222	-2.0743	-1.80222	-1.85805	-2.24251	-1.74312	-1.91125	-1.94905	-2.09217	-2.14992
Peak_4289	-0.17781	-0.184209	-0.276145	-0.190016	-0.12386	-0.0892306	-0.155178	-0.184376	-0.156408
Peak_4414	-0.630933	-0.619933	-0.606706	-0.202166	-0.248235	-0.258678	-0.581005	-0.616757	-0.626503
Peak_4422	-2.36887	-2.34345	-1.92758	-1.61795	-1.55042	-1.63394	-2.2066	-2.13632	-2.05169
Peak_4425	-0.00340645	-0.0883662	-0.276355	-0.110068	-0.17728	0.0180812	-0.0378734	-0.0361107	0.00276351
Peak_4430	-0.404274	-0.429389	-0.288815	0.0592398	-0.031255	-0.00878296	-0.430606	-0.436395	-0.329129
Peak_4501	-0.333196	-0.357331	-0.124266	-0.162879	-0.157534	-0.120596	-0.360756	-0.318346	-0.296486
Peak_4462	-0.198405	-0.232925	-0.0812972	-0.108701	-0.106902	-0.310287	-0.216828	-0.207674	-0.159216
Peak_4428	-0.417717	-0.445912	-0.286349	-0.67047	-0.418406	-0.537691	-0.41532	-0.391414	-0.383006
Peak_4515	-0.673553	-0.839361	-0.426988	-0.612754	-0.611696	-0.601907	-0.651521	-0.78668	-0.691933
Peak_4578	-0.313175	-0.297435	-0.439976	0.848792	0.788388	0.460583	-0.528462	-0.250742	-0.567712
Peak_4528	-0.421094	-0.477767	-0.151283	-0.385528	-0.384766	-0.344217	-0.40821	-0.404175	-0.428903
Peak_4491	-0.761862	-0.867873	-0.483558	-1.09313	-0.924015	-0.910728	-0.786369	-0.750782	-0.786424
Peak_4512	-0.763808	-0.756273	-0.634587	0.113071	0.217256	-0.498809	-0.747278	-0.724513	-0.751251
Peak_4553	-0.598648	-0.602017	-0.356611	-0.323811	-0.297914	-0.228428	-0.615128	-0.552297	-0.56209
Peak_4509	-1.07541	-1.51173	-1.05064	-0.0222527	-0.722014	-0.0555269	-1.09281	-1.41914	-1.10748
Peak_4498	-0.990476	-0.999173	-0.804532	-0.627677	-0.142104	-0.090087	-1.00443	-0.987767	-0.876744
Peak_4566	-0.925355	-1.18288	-0.788225	-0.338027	-0.493873	-0.389717	-0.901065	-0.840111	-0.907327
Peak_4442	-1.63346	-1.62543	-1.55024	-1.5622	-1.55074	-1.51851	-1.64992	-1.63654	-1.57331
Peak_4684	-0.703506	-0.670758	-0.656091	-0.424948	-0.341782	-0.351323	-0.662888	-0.606946	-0.686221
Peak_4708	-0.239827	-0.222456	-0.21708	-0.0814668	-0.0113629	-0.013415	-0.223067	-0.172262	-0.250342
Peak_4637	-0.306546	-0.295733	-0.227862	0.489348	0.476684	0.484333	-0.322668	-0.224255	-0.381569
Peak_4614	-1.43779	-1.47254	-1.03192	-1.91569	-1.81668	-1.6357	-1.45683	-1.3982	-1.27302
Peak_4633	-1.74553	-1.71139	-1.53846	-1.69075	-1.56983	-1.48291	-1.65494	-1.6694	-1.53457
Peak_4817	0.126271	0.0509107	0.313365	-0.102298	-0.0532842	-0.096399	0.176783	0.133732	0.0109433
Peak_4646	0.011883	0.0301717	0.117367	0.483242	0.566289	0.53452	0.100088	0.118145	0.0295607
Peak_4617	-0.53326	-0.553654	-0.269068	-0.505267	-0.458643	-0.440393	-0.540482	-0.469203	-0.307082
Peak_4797	-0.264347	-0.333239	-0.0790418	-0.246192	-0.239835	-0.253314	-0.202372	-0.245873	-0.353174
Peak_4612	-0.592232	-0.689582	-0.254134	-0.729294	-0.663651	-0.615263	-0.580278	-0.598031	-0.461342
Peak_4831	-1.56379	-1.59338	-2.23526	-1.06012	-1.19372	-1.07736	-1.54684	-1.41846	-1.5657
Peak_4764	-1.1649	-1.181	-0.999289	-0.666688	-0.663996	-0.689881	-1.15786	-1.03702	-1.23893
Peak_4771	-1.64987	-1.74759	-1.45248	-1.76551	-1.67499	-1.4594	-1.5981	-1.62051	-1.74105
Peak_4851	0.514484	0.530917	0.552047	0.497601	0.477461	0.497456	0.556523	0.494925	0.523387
Peak_4902	-1.24675	-1.12969	-1.0649	-1.29694	-1.1943	-1.2263	-1.41308	-1.11753	-1.27354
Peak_4857	-0.46722	-0.443479	-0.434682	-0.0857988	-0.120251	-0.454159	-0.421258	-0.472453	-0.453196
Peak_4880	-1.60477	-1.64896	-1.57104	-1.62743	-1.64228	-1.62096	-1.57033	-1.64768	-1.62593
Peak_4853	-1.37063	-1.27762	-1.23655	-1.40583	-0.572296	-0.553567	-1.22542	-1.26643	-1.26583
Peak_4856	-0.283977	-0.253865	-0.246802	-0.293298	-0.171214	-0.157997	-0.246815	-0.302599	-0.257825
Peak_4889	-1.48914	-1.68028	-1.43951	-0.904347	-0.910854	-0.939229	-1.47232	-1.01825	-1.38277
Peak_4839	-1.42254	-1.6482	-1.27898	-1.01358	-0.758282	-0.968549	-0.96518	-1.76925	-1.4071
Peak_4927	-1.33774	-1.23469	-1.37686	-0.623152	-0.624056	-0.806415	-1.30227	-1.30501	-1.48598
Peak_4890	-1.97426	-1.61511	-1.69809	-1.70957	-1.8997	-1.92463	-2.34554	-1.78436	-1.63389
Peak_4936	-0.684098	-0.672213	-0.618537	-0.611945	-0.493162	-0.502681	-0.572245	-0.54024	-0.566802
Peak_4917	-0.80969	-1.02275	-0.566082	-0.496567	-0.661087	-0.587015	-1.03239	-0.651683	-0.737954
Peak_4937	-0.921981	-0.883163	-0.807096	0.236062	0.210789	0.264501	-1.0988	-0.701378	-1.11129
Peak_4910	-0.831822	-0.750284	-0.562755	-0.319952	-0.479593	-0.392997	-0.736953	-0.658952	-0.747098
Peak_5072	0.916594	0.882217	0.902893	0.524633	0.593465	0.605937	0.928279	0.907866	0.92353
Peak_4997	-1.65816	-1.69539	-1.7045	-2.20385	-2.07253	-2.09641	-1.64058	-1.67715	-1.66937
Peak_5018	-1.60592	-1.68044	-1.58472	-2.04101	-1.95256	-1.9418	-1.58457	-1.59358	-1.60505
Peak_5009	-0.771058	-0.801042	-0.796796	-1.09267	-1.10759	-1.00334	-0.76392	-0.797821	-0.77228
Peak_5201	1.34321	1.27457	1.30778	0.867283	0.939566	0.952942	1.35188	1.32215	1.32332
Peak_5209	-1.28477	-1.30675	-1.07701	-0.764683	-0.793873	-0.721888	-1.28236	-1.24509	-1.25475
Peak_5218	-0.871758	-0.788157	-0.782253	-0.862589	-0.875355	-0.849893	-0.782168	-0.836303	-0.336303
Peak_5311	-0.651235	-0.519258	-0.453684	-0.560542	-0.451833	-0.368027	-0.680237	-0.532095	-0.411907
Peak_5196	-0.879881	-0.975739	-0.830119	-1.36829	-1.26468	-1.25435	-0.876976	-0.870542	-0.896522
Peak_5214	-0.139543	-0.0647279	-0.0485637	-0.114446	-0.133928	-0.124617	-0.0574096	-0.111684	0.37327
Peak_5332	-0.973988	-0.904069	-0.82423	-0.571302	-0.582682	-0.560814	-0.94955	-0.899151	-0.911562
Peak_5235	-0.852774	-0.779223	-0.703225	-0.845167	-0.827304	-0.80272	-0.785704	-0.815279	-0.374687
Peak_5224	-0.428332	-0.345457	-0.343757	-0.418321	-0.422588	-0.405505	-0.352628	-0.385333	0.0657549
Peak_5262	-2.07342	-1.94946	-2.11703	-2.18223	-2.22736	-2.19374	-2.10812	-1.96422	-1.92197
Peak_5345	-1.75262	-1.60972	-1.57261	-1.26624	-1.15803	-1.15958	-1.81767	-1.57916	-1.54817
Peak_5341	-1.04017	-0.900433	-0.835285	-0.758703	-0.702317	-0.668203	-1.01217	-0.936159	-0.884121
Peak_5352	-1.14561	-1.06465	-1.13848	-0.736085	-0.854526	-0.734788	-1.14403	-1.17123	-1.14971
Peak_5361	-1.78579	-1.7527	-1.74553	-1.83641	-1.85128	-1.7895	-1.78192	-1.81241	-1.77124
Peak_5436	-0.335552	-0.364715	-0.261053	-0.526365	-0.502266	-0.519148	-0.350797	-0.386975	-0.321009
Peak_5355	-1.53682	-1.46634	-1.52632	-1.14709	-1.25725	-1.14366	-1.51804	-1.55821	-1.54641
Peak_5435	-0.511203	-0.505891	-0.439423	-0.362679	-0.357284	-0.385822	-0.530331	-0.491927	-0.521627
Peak_5398	-2.22377	-2.09362	-2.04067	-2.22953	-2.17689	-2.09481	-2.31297	-2.1127	-2.06862
Peak_5400	-0.701874	-0.701647	-0.646548	-0.86286	-0.846886	-0.838904	-0.701582	-0.711857	-0.672724
Peak_5389	-0.967996	-0.964876	-0.839641	-1.07249	-1.04581	-1.04175	-0.970752	-0.979909	-0.935249
Peak_5371	-1.9572	-1.99579	-1.89282	-2.42932	-2.36546	-2.25943	-1.95892	-2.03225	-1.89262
Peak_5397	-0.870607	-0.902331	-0.836092	-0.804775	-0.764488	-0.811402	-0.867745	-0.875952	-0.851929
Peak_5468	-1.70066	-1.89578	-2.02309	-2.0181	-2.14699	-2.34735	-1.89938	-1.94238	-2.04277
Peak_5471	-2.19382	-2.17897	-2.15028	-2.41257	-2.36998	-2.31925	-2.23278	-2.2154	-2.22945
Peak_5502	-1.2627	-1.29689	-1.16856	-1.56527	-1.48351	-1.44105	-1.2517	-1.24818	-1.29682
Peak_5580	-0.815101	-0.886767	-0.981146	-0.638804	-0.617327	-0.618287	-0.832226	-0.558901	-0.624087
Peak_5458	-0.701074	-0.742089	-0.680908	-0.465874	-0.446715	-0.504935	-0.687809	-0.674663	-0.771271
Peak_5571	-1.13302	-1.14785	-1.12923	-0.985685	-0.969385	-0.947187	-1.02438	-1.00491	-1.02737
Peak_5489	-0.833716	-1.03229	-0.832448	-0.827971	-1.04236	-0.967351	-0.989012	-0.97774	-0.900531
Peak_5570	-1.1556	-0.952265	-0.834356	-0.869293	-0.843387	-0.814764	-0.897113	-0.876649	-0.910525
Peak_5600	-0.760301	-0.787114	-0.784906	-0.768403	-0.835832	-0.953031	-0.854415	-0.8325	-0.909835
Peak_5488	-0.988371	-1.03974	-0.815639	-1.19229	-1.33657	-1.30384	-1.03636	-1.04635	-1.08207
Peak_5500	-2.06971	-2.09723	-2.02259	-1.27124	-1.27885	-1.23415	-1.98563	-2.02084	-2.03294
Peak_5554	-1.11653	-1.07875	-1.12543	-1.16705	-1.13025	-1.12317	-0.98725	-0.986642	-1.02923
Peak_5487	-1.43815	-1.52051	-1.14608	-1.46738	-1.49758	-1.44853	-1.4973	-1.45913	-1.53484
Peak_5578	-1.02816	-1.00675	-1.15815	-1.47027	-1.36141	-1.37241	-0.961498	-0.975784	-1.01297
Peak_5608	-0.201418	-0.220189	-0.224712	-0.19362	-0.310239	-0.391939	-0.3068	-0.271103	-0.356217
Peak_5655	-1.44397	-1.3214	-1.28879	-0.361337	-0.372417	-0.36391	-1.23795	-1.18183	-1.24271
Peak_5615	-0.589231	-0.665689	-0.78418	-0.596345	-0.680078	-0.740555	-0.788972	-0.747034	-0.849808
Peak_5656	-1.28194	-1.08596	-1.07372	-1.18297	-1.06269	-0.919863	-1.37908	-1.13087	-1.02621
Peak_5610	-1.19925	-1.26265	-1.35553	-1.15281	-1.28273	-0.940354	-1.45093	-1.33669	-1.40827
Peak_5698	-0.701812	-0.64646	-0.665325	-0.564435	-0.567748	-0.540223	-0.663624	-0.682601	-0.651508
Peak_5730	-0.582836	-0.409707	-0.463353	-0.354021	-0.29678	-0.170251	-0.674791	-0.459956	-0.387276
Peak_5686	-0.0123054	0.00786476	0.0211986	-0.0340358	-0.0597812	-0.0533479	0.0253212	-0.0226477	-0.00247081
Peak_5699	-1.47807	-1.35188	-1.4351	-1.30982	-1.27718	-1.45399	-1.19023	-1.33477	-1.29754
Peak_5738	-1.14426	-0.650801	-0.959383	-0.159055	-0.173077	-0.143434	-1.18298	-0.88654	-0.796233
Peak_5727	-1.73947	-1.59357	-1.6869	-1.30065	-1.28212	-1.17532	-1.78899	-1.6485	-1.57015
Peak_5860	-0.430832	-0.383669	-0.343979	-0.0571472	-0.169555	-0.101454	-0.398914	-0.304597	-0.376261
Peak_5762	-1.38143	-1.32905	-1.36297	-0.889083	-0.814506	-0.810368	-1.2818	-1.23722	-1.2704
Peak_5785	-1.41488	-1.88317	-1.34673	-0.783226	-0.76682	-0.648966	-1.46184	-1.04992	-1.39935
Peak_5743	-1.13185	-1.04093	-0.854354	-0.820658	-0.385257	-0.743262	-1.11389	-1.0552	-1.03024
Peak_5843	0.352802	0.377444	0.424386	0.61453	0.510137	0.555226	0.386226	0.440212	0.378049
Peak_6023	0.78531	0.908054	0.961948	1.12443	1.05607	1.11678	0.806417	0.947899	0.954377
Peak_5791	-1.23195	-1.20011	-1.1954	-0.289999	-0.358541	-0.314973	-1.11278	-1.12837	-1.18185
Peak_6007	0.369736	0.450232	0.496277	0.624823	0.559504	0.597153	0.398902	0.492139	0.474723
Peak_6075	0.223929	0.396569	0.453313	0.407685	0.426266	0.469926	0.232505	0.399223	0.457905
Peak_6120	-0.279073	-0.194234	0.664989	0.976209	0.8739	0.948262	-0.251982	-0.153795	0.639146
Peak_6115	-2.15452	-2.12958	-2.01871	-1.13257	-1.69418	-1.08707	-2.18539	-2.07048	-1.94988
Peak_6101	-1.48444	-1.14124	-1.03459	-1.57423	-1.30726	-1.13642	-1.51129	-1.19293	-1.00394
Peak_6324	-0.0691696	-0.0480953	0.0399823	0.453044	0.313815	0.36653	-0.0955943	0.0164869	-0.0683699
Peak_6109	0.124066	0.142237	0.183733	0.349446	0.277319	0.30011	0.162055	0.213768	-0.588255
Peak_6366	-0.906825	-0.799417	-0.678929	-0.629271	-0.940196	-0.608462	-0.924996	-0.7673	-0.757809
Peak_6193	-0.179365	-0.191149	-0.154856	0.0754586	-0.0298428	0.0273816	-0.22235	-0.0741661	-0.180525
Peak_6372	-2.14945	-2.07495	-1.98113	-2.08732	-1.94871	-1.94378	-2.08723	-2.0737	-2.01185
Peak_6502	0.444228	0.294185	0.0768079	0.318529	0.152444	0.174846	0.162793	0.233319	0.153515
Peak_6347	-0.477559	-0.472395	-0.355894	0.0490469	-0.0716592	-0.0310845	-0.490084	-0.375387	-0.497664
Peak_6412	-0.285915	-0.418826	-0.643239	-0.334025	-0.465233	-0.368772	-0.575869	-0.480542	-0.49039
Peak_6525	-1.46207	-1.68645	-1.58426	-1.39894	-1.30516	-1.27057	-1.64145	-1.51703	-1.73524
Peak_6527	-1.91248	-1.90392	-1.73621	-1.03853	-1.08783	-1.11047	-1.89319	-1.62391	-1.78027
Peak_6537	-0.984114	-0.95061	-1.04593	-0.585795	-0.544802	-0.567304	-0.948589	-0.874594	-0.991446
Peak_6517	-1.61175	-1.86965	-1.87106	-1.89033	-2.21977	-2.10824	-2.08035	-2.08182	-2.15211
Peak_6503	0.0199394	-0.134697	-0.339657	-0.102826	-0.247179	-0.266754	-0.246602	-0.199475	-0.286024
Peak_6538	-0.658984	-0.618061	-0.712932	-0.40023	-0.344063	-0.376955	-0.625248	-0.566339	-0.675724
Peak_6575	-0.67737	-0.526387	-0.483832	-0.560788	-0.543142	-0.442704	-0.737423	-0.592421	-0.497968
Peak_6615	-0.75845	-0.717353	-0.979839	-0.0878798	-0.152432	-0.0674514	-0.850033	-0.679709	-0.803623
Peak_6571	-0.839821	-0.713394	-0.664865	-0.528182	-0.701379	-0.464718	-0.839229	-0.830763	-0.620928
Peak_6463	-0.766459	-0.95809	-1.16611	-0.938969	-1.02047	-1.03129	-1.09477	-1.0151	-1.10439
Peak_6607	-1.37529	-1.3729	-1.33584	-1.34052	-1.28207	-1.28366	-1.40049	-1.43084	-1.38776
Peak_6704	-0.674373	-0.687204	-0.991123	0.00170148	-0.0534059	0.0327875	-0.815246	-0.657529	-0.756266
Peak_6746	-1.48381	-1.52433	-1.75174	-0.832908	-0.909439	-0.993705	-1.48795	-1.57442	-1.72465
Peak_6748	-0.913762	-0.883112	-1.06028	-0.222041	-0.26418	-0.18975	-0.975216	-0.807547	-0.910018
Peak_6753	-2.02951	-1.86717	-2.00143	-1.68917	-1.55944	-1.57014	-2.01335	-1.95096	-1.96788
Peak_6831	-0.127997	-0.0419413	-0.093343	0.596258	0.396508	0.49209	-0.126259	0.0121501	-0.133044
Peak_6755	-1.71022	-1.66325	-1.56888	-1.33361	-1.20464	-1.18553	-1.64876	-1.57198	-1.54605
Peak_6757	-0.063496	-0.0461003	-0.0473325	-0.0478193	-0.0979784	-0.091809	-0.0297808	-0.0774888	-0.0581091
Peak_6856	-0.3903	-0.339691	-0.367326	0.245808	0.0673667	0.144355	-0.389732	-0.271944	-0.417356
Peak_6913	-0.668367	-0.602365	-0.640959	-0.0293282	-0.206701	-0.131746	-0.650039	-0.539522	-0.693755
Peak_7008	-1.36081	-1.28678	-1.29649	-1.3438	-1.37475	-1.32035	-1.32285	-1.36404	-1.28577
Peak_7050	-0.721035	-0.629248	-0.514129	-0.0417284	-0.233621	-0.15866	-0.635658	-0.590164	-0.639786
Peak_7178	-1.20322	-1.17831	-1.21324	-1.03402	-1.04423	-1.01608	-1.15473	-1.07991	-1.09377
Peak_7124	-0.79341	-0.71219	-0.594811	-0.196655	-0.293525	-0.299696	-0.679287	-0.614975	-0.723743
Peak_7184	-0.631503	-0.654374	-0.6226	-0.41053	-0.265019	-0.265794	-0.522651	-0.675921	-0.48744
Peak_7043	-1.34548	-1.28974	-1.23602	-0.778536	-0.922774	-0.890314	-1.24531	-1.23452	-1.32931
Peak_7019	-1.99214	-1.87491	-1.92375	-1.72166	-1.61738	-1.72835	-1.99257	-1.95102	-1.92535
Peak_7185	-1.5469	-1.50035	-1.52761	-1.38144	-1.37469	-1.29151	-1.51699	-1.44623	-1.43745
Peak_7181	-1.19671	-1.20121	-0.879825	-0.499281	-0.537115	-0.548209	-1.18265	-1.13099	-1.05635
Peak_7144	-1.77274	-1.79188	-1.58331	-1.76141	-1.55619	-1.62391	-1.76034	-1.66181	-1.64825
Peak_7156	-1.74628	-1.71638	-1.70835	-1.85225	-1.83226	-1.76339	-1.69213	-1.61038	-1.6518
Peak_7113	-1.59589	-1.43269	-1.77509	-1.46569	-1.40806	-1.41461	-1.44851	-1.34289	-1.50093
Peak_7197	-1.72561	-1.7954	-1.79536	-1.29241	-1.56052	-1.47398	-1.67959	-1.7586	-1.61372
Peak_7173	-1.21923	-1.18943	-1.17976	-0.912575	-0.982222	-0.970011	-1.15329	-1.09477	-1.15419
Peak_7141	-1.41483	-1.41729	-1.42241	-1.38735	-1.3202	-1.14529	-1.1514	-1.12558	-1.16099
Peak_7145	-1.79653	-1.98854	-2.03575	-1.58315	-1.66159	-1.70524	-1.71444	-1.67057	-1.69743
Peak_7166	-1.55992	-1.67846	-1.70262	-1.57156	-1.68169	-1.64386	-1.47828	-1.4102	-1.46727
Peak_7176	-1.37401	-1.33507	-1.37171	-1.28301	-1.25762	-1.22561	-1.31273	-1.29803	-1.35684
Peak_7134	-1.60614	-1.46017	-1.44125	-0.97652	-1.09608	-1.04862	-1.45641	-1.38779	-1.50916
Peak_7215	-1.64957	-1.66098	-1.62467	-1.51161	-1.62685	-1.59859	-1.56247	-1.56038	-1.66465
Peak_7206	-2.0147	-1.92011	-1.58701	-1.40014	-1.30154	-1.30794	-1.94126	-1.7551	-1.82149
Peak_7217	-2.13413	-1.84421	-1.61884	-1.5309	-0.732736	-0.435407	-1.72116	-1.83528	-1.7525
Peak_7225	-1.44586	-1.43271	-1.49259	-1.36916	-1.45121	-1.55834	-1.41938	-1.3566	-1.45443
Peak_7237	-1.55568	-1.65911	-1.24287	-0.80238	-0.816506	-0.776592	-1.59925	-1.50335	-1.58417
Peak_7230	-1.69145	-1.52048	-1.92019	-1.6154	-1.56006	-1.524	-1.55457	-1.36984	-1.52603
Peak_7250	-1.26392	-1.24582	-1.23658	-1.28166	-1.30109	-1.28875	-1.27867	-1.27223	-1.25133
Peak_7234	-1.8873	-1.80041	-1.96293	-2.27049	-2.18394	-2.55913	-1.80052	-1.77886	-1.91517
Peak_7267	-1.44585	-1.41265	-1.42844	-1.50152	-1.50897	-1.51306	-1.43585	-1.47344	-1.41491
Peak_7277	-2.22939	-2.27259	-2.39859	-1.89388	-1.96854	-1.89591	-2.33794	-2.30183	-2.33182
Peak_7278	-1.54675	-1.62802	-1.55031	-1.61857	-1.58786	-1.59374	-1.57069	-1.49174	-1.61873
Peak_7279	-1.26328	-1.28241	-1.29719	-0.629711	-0.682871	-0.726309	-1.24405	-1.14219	-1.35577
Peak_7304	-1.30641	-1.2139	-1.22103	-1.2378	-1.24225	-1.17583	-1.36485	-1.21584	-1.17841
Peak_7295	-1.50651	-1.38137	-1.42608	-1.51076	-1.44203	-1.39749	-1.54214	-1.43835	-1.3868
Peak_7318	-0.960987	-0.938374	-0.955745	-0.876626	-0.819585	-0.809867	-1.08215	-0.960171	-0.834341
Peak_7362	-0.972504	-0.947971	-1.12453	-0.818814	-0.872406	-0.952844	-0.927487	-0.980278	-1.05257
Peak_7288	-1.9287	-1.74565	-1.87501	-1.94115	-1.84687	-1.8357	-1.92353	-1.5918	-1.53852
Peak_7420	-0.104317	-0.0748188	-0.0823307	-0.112759	-0.16643	-0.161485	-0.0747215	-0.107332	-0.100307
Peak_7333	-0.341189	-0.154108	-0.237989	0.144668	-0.0186891	-0.14714	-0.191469	-0.313044	-0.521422
Peak_7360	-1.91361	-1.83285	-1.89441	-1.16223	-1.43538	-1.32853	-2.01923	-1.90314	-1.88854
Peak_7296	-1.60051	-1.55983	-1.5929	-1.15723	-1.28235	-1.28979	-1.57362	-1.44263	-1.62483
Peak_7335	-0.562194	-0.600086	-0.664571	-0.194253	-0.341104	-0.31916	-0.620866	-0.421596	-0.609229
Peak_7363	-0.950628	-0.734852	-0.915586	-0.269005	-0.323372	-0.213257	-1.00928	-0.917554	-0.78298
Peak_7328	-0.715886	-0.686288	-0.971619	-0.449599	-0.15423	-0.38484	-0.792787	-0.927248	-0.938961
Peak_7389	-1.83701	-1.6736	-1.88612	-0.517788	-1.77065	-0.675291	-1.65504	-0.82328	-1.78996
Peak_7339	-1.40748	-1.45873	-1.48768	-0.831635	-0.948195	-1.10979	-1.56673	-1.3894	-1.72616
Peak_7316	-0.983823	-0.929032	-0.924958	-0.788947	-0.660865	-0.730613	-0.985776	-1.48862	-0.926843
Peak_7336	-1.87477	-1.7371	-1.7567	-1.69087	-1.64031	-1.65553	-1.89816	-1.76248	-1.76786
Peak_7371	-0.840945	-0.825603	-0.971738	-0.673277	-0.739375	-0.802833	-0.801699	-0.846058	-0.926085
Peak_7405	-2.48103	-2.42824	-2.60389	-2.05837	-2.30489	-2.28336	-2.1187	-2.11181	-1.92188
Peak_7435	-0.917919	-1.02878	-0.989276	-0.864033	-0.905016	-0.885608	-0.954094	-0.87101	-0.921625
Peak_7447	-1.52779	-1.577	-1.64367	-1.80489	-1.84935	-1.84974	-1.50591	-1.43133	-1.49395
Peak_7411	-1.68657	-1.70491	-1.70318	-1.78312	-1.82876	-1.82351	-1.66095	-1.80397	-1.71055
Peak_7433	-0.66864	-0.645739	-0.666962	-0.68935	-0.733895	-0.726697	-0.67135	-0.696168	-0.659091
Peak_7490	0.11124	0.250156	0.0315046	0.75519	0.790741	0.856292	0.150562	0.173661	0.00376663
Peak_7725	-2.00961	-1.99873	-1.81633	-1.34224	-2.16376	-1.51414	-2.28943	-1.92739	-2.24056
Peak_7724	-1.7513	-1.78987	-1.46971	-1.36822	-1.32062	-1.24916	-1.53805	-1.76233	-1.51568
Peak_7708	-1.89617	-1.54621	-0.963275	-1.10067	-0.627462	-0.631194	-0.988232	-1.63715	-1.73164
Peak_7455	-1.50725	-1.379	-1.67762	-1.11455	-1.16185	-1.13429	-1.65325	-1.4974	-1.542
Peak_7720	-1.03762	-0.983855	-0.845642	-0.910969	-0.907531	-0.867117	-0.829312	-0.925785	-1.04141
Peak_7574	-0.416835	-0.303299	-0.742627	0.207351	0.285707	0.204625	-0.439336	-0.454971	-0.336569
Peak_7669	-1.06032	-0.972504	-1.04942	-1.00331	-1.06206	-1.00137	-0.907735	-0.908382	-1.01084
Peak_7604	-1.04573	-1.02883	-1.50532	-0.467406	-0.375507	-0.323728	-0.741688	-0.809205	-1.09531
Peak_7745	-0.982911	-0.975257	-0.964885	-0.539654	-0.518352	-0.564864	-1.01898	-0.963404	-1.0249
Peak_8049	0.809315	0.862269	0.960526	1.15136	1.06841	1.09767	0.933228	0.938599	0.861566
Peak_8076	0.118589	0.189417	0.279675	0.457046	0.420484	0.440573	0.241418	0.248999	0.19006
Peak_7969	0.730163	0.793975	0.88664	1.09367	1.02462	1.02846	0.825282	0.876015	0.763736
Peak_7984	-0.760532	-0.703135	-0.577529	-0.343329	-0.467127	-0.457299	-0.634423	-0.590367	-0.672779
Peak_8099	-1.0928	-1.0111	-0.943895	-0.718411	-0.752578	-0.681897	-0.957556	-0.977559	-0.715278
Peak_8339	-2.34978	-2.4843	-1.72624	-1.71504	-1.62154	-2.31052	-2.33484	-2.16428	-2.46712
Peak_8205	-2.3795	-1.71888	-1.88006	-1.71575	-1.77903	-1.64995	-2.46578	-1.65312	-1.77885
Peak_8008	0.181553	0.253566	0.392778	0.585127	0.511388	0.546509	0.314579	0.36124	0.283843
Peak_8355	-0.149853	0.120462	0.134544	0.25356	0.283583	0.385333	0.0303769	-0.0143335	-0.178196
Peak_8331	-1.13214	-0.811571	-0.896681	-0.387479	-0.419711	-0.646454	-0.87727	-1.03604	-0.931716
Peak_8319	-1.60677	-1.75724	-1.44073	-1.44195	-1.53647	-1.55495	-1.50903	-1.65993	-1.57493
Peak_8188	-0.811898	-0.746452	-0.589134	-0.383922	-0.47965	-0.444958	-0.665098	-0.60338	-0.710304
Peak_8294	-1.17642	-0.602361	-1.01957	-0.457524	-0.380955	-0.342073	-1.04367	-0.554297	-1.09917
Peak_8318	-1.58706	-1.51901	-1.11843	-1.10814	-1.0557	-0.851446	-1.24228	-1.41812	-1.47293
Peak_8330	-0.499452	-0.571852	-0.478381	-0.102412	-0.212716	-0.291456	-0.596061	-0.28396	-0.599182
Peak_8375	-0.973526	-0.862159	-0.949759	-0.939871	-0.947902	-0.853406	-0.900731	-0.908555	-0.958686
Peak_8406	-0.965805	-0.716159	-0.792023	-0.253975	-0.183237	-0.319327	-0.585592	-0.760296	-0.836219
Peak_8256	-0.915871	-1.20669	-0.801811	-0.914924	-0.929751	-0.862345	-0.785197	-1.1826	-0.933188
Peak_8328	-2.20991	-2.13225	-1.96287	-2.23521	-1.73455	-1.86956	-2.12021	-2.09148	-2.08658
Peak_8336	-1.65018	-1.52895	-1.675	-1.70706	-1.12761	-1.08363	-1.68965	-1.62423	-1.77532
Peak_8344	-1.70152	-1.50579	-1.3913	-1.17905	-1.35134	-1.19906	-1.57499	-1.54743	-1.48996
Peak_8287	-0.958828	-1.12169	-1.2909	-1.03558	-0.544198	-0.926762	-0.948495	-1.06851	-1.21875
Peak_8351	-0.960471	-0.684483	-0.771522	-0.307352	-0.336469	-0.286335	-0.821318	-0.72745	-0.731131
Peak_8365	-1.30307	-1.02833	-0.896351	-0.738277	-0.938655	-0.790263	-1.03867	-0.937451	-0.978216
Peak_8307	-1.17795	-0.893279	-1.06492	-0.693958	-0.742039	-0.694416	-0.999077	-0.818558	-0.92038
Peak_8374	-1.86645	-1.78584	-1.83691	-1.70884	-1.64334	-1.68849	-1.779	-1.78406	-2.74296
Peak_8394	-2.62831	-2.12379	-2.07705	-2.01272	-1.45353	-1.43038	-2.74724	-2.4181	-2.28294
Peak_8470	-0.732935	-0.713804	-0.749442	-0.533759	-0.579702	-0.537275	-0.899539	-0.618921	-0.628645
Peak_8452	-1.26432	-1.25135	-1.21011	-1.34684	-1.29085	-1.35606	-1.27027	-1.25562	-1.23678
Peak_8493	-0.46374	-0.169966	-0.131539	-0.0292536	0.0708522	0.138552	-0.221609	-0.393094	-0.652208
Peak_8432	-1.23994	-1.31834	-1.48826	-1.08189	-1.04842	-0.984501	-1.28407	-1.22453	-1.27097
Peak_8528	-1.38175	-1.42353	-1.58655	-1.31447	-1.22041	-1.46555	-1.43474	-1.36256	-1.66823
Peak_8516	-1.62808	-1.3754	-1.55472	-1.50661	-1.51896	-1.60444	-1.6333	-1.50911	-1.53974
Peak_8139	-1.58572	-1.52135	-1.33759	-0.896241	-1.15698	-0.915427	-1.41509	-1.31639	-1.4712
Peak_8496	-1.29925	-1.07467	-1.21028	-1.23046	-1.27191	-1.28041	-1.34631	-1.17497	-1.19005
Peak_8467	-1.43108	-1.36227	-1.357	-0.984084	-1.0063	-1.10631	-1.24287	-1.16905	-1.43658
Peak_8474	-0.906248	-1.09676	-1.00498	-0.427037	-0.623432	-0.791076	-0.92058	-0.557337	-1.155
Peak_8462	-2.07943	-2.01997	-1.96795	-1.8619	-1.82248	-2.00222	-2.07761	-1.90971	-2.05918
Peak_8491	-0.766113	-0.805209	-1.05516	-0.720084	-0.441223	-0.68994	-0.775897	-0.83076	-0.926188
Peak_8511	-1.66144	-1.31973	-1.53077	-1.31705	-1.53625	-1.54012	-1.77764	-1.48965	-1.42723
Peak_8430	-2.13399	-2.02147	-1.42915	-1.23381	-1.66004	-1.12446	-1.89899	-2.06039	-1.88433
Peak_8446	-1.50527	-1.48471	-1.45049	-1.55422	-1.5891	-1.57202	-1.49732	-1.50929	-1.47343
Peak_8617	-0.156847	-0.11654	-0.115816	-0.13825	-0.195369	-0.18337	-0.127503	-0.139324	-0.13629
Peak_8568	-1.04575	-0.882455	-0.868976	-1.18097	-1.03012	-0.948464	-1.03322	-0.939202	-0.816432
Peak_8594	-0.979881	-0.902372	-0.790034	-0.881605	-0.584352	-0.613341	-0.975031	-0.950857	-0.845406
Peak_8598	-1.49946	-1.42983	-1.43903	-1.48993	-1.51343	-1.47349	-1.47435	-1.45909	-1.42826
Peak_8533	-2.18349	-2.02804	-1.88438	-2.17753	-2.13405	-2.11384	-2.26819	-2.0343	-2.04592
Peak_8552	-1.47603	-1.31481	-1.29201	-1.26221	-0.908559	-1.41941	-1.5005	-1.4434	-1.27656
Peak_8553	-1.70996	-1.54907	-1.5548	-1.78382	-1.66513	-1.59381	-1.71743	-1.63965	-1.4957
Peak_8586	-1.58211	-1.46284	-1.42067	-1.26572	-1.25379	-1.12371	-1.50266	-1.53388	-1.43444
Peak_8636	-1.68427	-1.70929	-1.64707	-2.02869	-1.96891	-1.96661	-1.75733	-1.66727	-1.66436
Peak_8632	-0.754296	-0.71024	-0.707484	-0.740398	-0.765901	-0.747868	-0.735585	-0.739714	-0.713668
Peak_8640	-1.46833	-1.54336	-1.67565	-1.5344	-1.58637	-1.64675	-1.57392	-1.59651	-1.62185
Peak_8647	-1.83943	-1.82925	-1.97655	-1.97761	-1.9408	-1.97188	-2.01891	-1.89247	-1.95129
Peak_8670	-1.79178	-1.75128	-1.88627	-1.36837	-1.42886	-1.42893	-1.74049	-1.81902	-1.83905
Peak_8661	-2.45727	-2.39982	-2.47672	-2.61831	-2.89018	-2.4809	-2.43618	-2.45465	-2.4145
Peak_8668	-2.11646	-2.05493	-2.05881	-2.16514	-2.23608	-2.177	-2.06475	-2.07502	-2.02585
Peak_8665	-1.64926	-1.59922	-1.59853	-1.72585	-1.77384	-1.76316	-1.63689	-1.65028	-1.59832
Peak_8676	-1.82703	-1.91325	-1.92641	-1.31574	-1.9489	-1.91997	-1.9005	-1.92945	-2.18199
Peak_8693	-0.185594	-0.138924	-0.156853	0.146676	-0.0017739	0.0195766	-0.264339	-0.0256702	-0.107516
Peak_8688	-2.18063	-2.20601	-1.90453	-1.54937	-1.69927	-1.2467	-1.77349	-2.1772	-2.27496
Peak_8717	-1.94808	-2.03723	-1.82549	-0.995147	-1.27321	-1.21071	-1.58365	-1.75705	-2.04445
Peak_8675	-1.03481	-0.680936	-0.452814	-0.174348	-0.238213	-0.1986	-0.731329	-0.648611	-0.630591
Peak_8706	-0.229781	0.159641	0.258086	0.27312	0.480494	0.494151	0.223352	-0.0899951	-0.3672
Peak_8723	-0.868935	-1.12822	-1.28721	-0.721136	-1.31222	-1.37804	-1.03348	-1.22152	-1.31864
Peak_8690	-1.26771	-1.267	-1.25907	-0.837998	-0.969221	-0.958126	-1.32844	-1.11109	-1.26411
Peak_8727	-0.555914	-0.809687	-0.949307	-0.401501	-0.980512	-1.01449	-0.700688	-0.877314	-0.969179
Peak_8713	-1.33876	-1.3667	-1.11159	-0.454288	-0.582978	-0.795157	-1.12709	-1.15001	-1.35819
Peak_8674	-1.77084	-1.8044	-2.01975	-1.1364	-1.38435	-1.53819	-1.7746	-1.71422	-2.53047
Peak_8680	-1.60538	-1.59723	-1.47453	-0.991082	-1.16509	-1.00993	-1.48699	-1.48938	-1.5715
Peak_8868	-0.296646	-0.141559	-0.0458348	0.00236126	0.20216	0.0685524	-0.0736243	-0.473257	-0.689393
Peak_8897	-0.286203	-0.279669	-0.365812	-0.121833	0.0869205	-0.0541059	-0.249513	-0.223265	-0.402836
Peak_8891	-0.509192	-0.76442	-0.734061	-0.211935	-0.292113	-0.593237	-0.684155	-0.410992	-0.717867
Peak_8825	-1.07439	-1.0421	-1.05801	-0.472976	-0.518299	-0.496407	-1.04066	-0.971411	-1.02363
Peak_8864	-0.980708	-1.01487	-0.937535	-0.742593	-0.806224	-0.877736	-0.97401	-0.839138	-0.936516
Peak_8923	-0.251301	-0.22528	-0.220851	-0.241209	-0.289897	-0.292257	-0.22097	-0.237227	-0.236506
Peak_8924	-0.807566	-0.77276	-0.765516	-0.771835	-0.819351	-0.809702	-0.791709	-0.77997	-0.758462
Peak_9062	-0.184711	-0.0852796	-0.0503517	-0.11694	0.0164944	0.00844248	-0.0136055	-0.286098	-0.316781
Peak_8937	-1.58086	-1.35452	-1.31687	-1.16892	-1.24308	-0.908443	-1.49064	-1.56291	-1.39361
Peak_8962	-0.259627	-0.193738	-0.157558	-0.200654	-0.183914	-0.175954	-0.159659	-0.155033	-0.115796
Peak_9154	-0.505498	-0.66337	-0.593164	-0.346188	-0.492565	-0.769662	-0.588078	-0.327848	-0.552941
Peak_9153	-0.39032	-0.422766	-0.37078	-0.449537	-0.333314	-0.377303	-0.32566	-0.309656	-0.332981
Peak_9202	-1.70169	-1.39326	-1.44302	-1.33603	-1.53167	-1.52198	-1.94984	-1.45874	-1.42467
Peak_9212	-0.627984	-0.650989	-0.631104	-0.202618	-0.277344	-0.381954	-0.510482	-0.539142	-0.641568
Peak_9217	-2.07957	-1.81599	-1.53248	-1.73495	-1.68523	-1.64392	-2.06681	-1.82251	-1.7636
Peak_9221	-0.187956	-0.0587471	-0.25656	0.0737168	0.173553	-0.0342477	0.0200054	-1.25291	-1.63487
Peak_9302	-0.372578	-0.27131	-0.280675	0.178252	0.277202	0.137787	-0.308432	-0.269265	-0.256049
Peak_9420	-1.05411	-0.989575	-1.003	-0.98233	-0.960548	-0.954806	-1.09615	-0.980432	-0.976529
Peak_9386	-1.06073	-1.01799	-1.10293	-0.59126	-0.524154	-0.687729	-0.998944	-0.987096	-1.11156
Peak_9378	-2.39527	-2.45	-1.90003	-1.62074	-1.62426	-1.67677	-2.41082	-2.27497	-2.32148
Peak_9454	0.839432	0.860176	0.822192	0.981651	1.08082	1.00801	0.852745	0.885081	0.817412
Peak_9528	0.393129	0.422816	0.400975	0.52322	0.623964	0.56311	0.442322	0.404057	0.346364
Peak_9552	0.0922066	0.102523	0.0519917	0.205761	0.282175	0.2168	0.0856371	0.11233	0.0447404
Peak_9788	-0.101533	-0.0919101	-0.108167	-0.0936552	-0.125529	-0.143017	-0.0734922	-0.102239	-0.094121
Peak_9790	-0.654547	-0.626858	-0.636716	-0.628405	-0.630978	-0.652365	-0.629805	-0.635919	-0.626421
Peak_9973	-0.559696	-0.456289	-0.532896	-0.318079	-0.233473	-0.317734	-0.522841	-0.405602	-0.57981
Peak_9879	-0.793671	-0.755424	-0.924929	-0.676167	-0.61994	-0.653754	-0.764526	-0.72519	-0.78119
Peak_9908	-1.21863	-1.21595	-1.57693	-1.12083	-0.912366	-1.50434	-1.2475	-1.23533	-1.64736
Peak_9694	-0.685975	-0.659693	-0.656424	-0.520947	-0.471772	-0.503065	-0.644204	-0.6479	-0.687644
Peak_9809	-0.937311	-0.914992	-0.908338	-0.891366	-0.578453	-0.729583	-0.905302	-0.898419	-0.947884
Peak_9910	-1.37176	-2.10834	-1.46145	-1.16258	-1.0949	-2.1079	-1.46065	-1.36954	-1.43843
Peak_9925	-1.35944	-1.34647	-1.1543	-1.12051	-0.960084	-1.45287	-1.29633	-1.11863	-1.25279
Peak_9942	-0.97994	-0.864594	-1.25275	-1.12628	-0.702825	-1.08112	-0.911112	-0.860853	-0.838686
Peak_9736	-0.716918	-0.674987	-0.714713	-0.625195	-0.553386	-0.536447	-0.698247	-0.658128	-0.722075
Peak_9869	-1.06716	-1.03874	-1.0698	-0.97778	-0.852439	-0.951177	-1.02063	-1.00335	-1.02038
Peak_9941	-1.54345	-1.3359	-1.35361	-1.09778	-0.987346	-1.09113	-1.28922	-1.74637	-1.42693
Peak_9861	-2.26026	-1.83355	-2.23506	-2.08662	-1.73299	-2.10285	-1.81248	-2.09093	-2.27653
Peak_9962	-2.24618	-1.89238	-1.88653	-1.83813	-1.72516	-1.77556	-1.79448	-1.89365	-1.87027
Peak_9913	-1.11768	-1.13232	-1.05498	-0.969567	-0.876802	-0.99954	-1.10625	-0.989093	-1.02066
Peak_9939	-1.10351	-1.07566	-1.33474	-1.28655	-1.13876	-1.25942	-1.10323	-1.23238	-1.40907
Peak_9815	-1.46534	-1.42262	-1.45485	-1.39116	-1.35229	-1.41442	-1.429	-1.42331	-1.4557
Peak_9943	-1.32065	-1.33643	-1.3792	-1.26369	-1.14542	-1.19928	-1.32705	-1.3093	-1.36388
Peak_9854	-1.08021	-1.06137	-1.06107	-1.05568	-1.05742	-1.06871	-1.07181	-1.05582	-1.07231
Peak_9836	-0.932394	-0.880324	-0.958277	-0.828337	-0.707881	-0.897999	-0.82885	-0.791001	-1.01154
Peak_9864	-1.65385	-1.66926	-1.60191	-2.66075	-1.44314	-1.25094	-1.40149	-1.59177	-1.68189
Peak_9985	-1.00635	-1.03879	-0.993671	-0.84934	-0.808653	-0.857927	-0.946709	-0.964411	-1.03591
Peak_9996	-1.62901	-1.42508	-1.83755	-1.49412	-1.42588	-1.36564	-1.49848	-1.48639	-1.50408
Peak_10002	-2.04232	-1.64793	-1.62001	-1.56103	-1.80878	-1.52497	-1.6919	-1.67329	-1.48246
Peak_10011	-1.68477	-1.61247	-1.60366	-1.55516	-1.35549	-1.38513	-1.36346	-1.55514	-1.42558
Peak_9987	-2.04618	-2.16806	-2.19512	-1.92418	-2.02547	-1.89347	-2.2106	-2.27742	-2.17062
Peak_10000	-2.28552	-2.28448	-2.15231	-2.2457	-1.9957	-2.05234	-2.17097	-2.33892	-1.93517
Peak_10015	-1.38488	-1.43398	-1.50412	-1.24028	-1.1881	-1.29424	-1.34387	-1.39579	-1.5073
Peak_10020	-0.322374	-0.316421	-0.323499	-0.354042	-0.390931	-0.402856	-0.296759	-0.335891	-0.323224
Peak_10031	-0.905455	-0.871543	-0.863537	-0.912112	-0.938661	-0.938944	-0.879186	-0.879412	-0.849382
Peak_10074	-0.899609	-0.725351	-1.04072	-1.00602	-1.24511	-1.41199	-0.883585	-0.941091	-1.01306
Peak_10086	-1.6808	-1.61331	-1.8666	-1.47127	-1.65359	-1.94654	-1.64023	-1.69739	-1.86331
Peak_10080	-1.06326	-0.854479	-1.14902	-1.17377	-1.46258	-1.62586	-1.0524	-1.06966	-1.12291
Peak_10144	-0.664906	-0.645275	-0.797102	0.410589	0.310787	0.193215	-0.634507	-0.671854	-0.7267
Peak_10224	-1.17952	-1.15618	-1.37724	-0.174334	-0.300366	-0.468861	-1.19074	-1.2309	-1.3114
Peak_10163	-1.93152	-1.91113	-2.1206	-1.89364	-2.18586	-2.03885	-1.95724	-2.00661	-2.10109
Peak_10164	-2.11421	-2.10834	-2.33948	-2.09202	-2.29489	-1.91786	-2.09909	-2.08797	-2.10108
Peak_10231	-0.500436	-0.467365	-0.645571	-0.219367	-0.381487	-0.508735	-0.388338	-0.456366	-0.498569
Peak_10256	-1.82935	-1.68572	-2.08949	-0.591887	-1.09877	-0.773123	-1.72119	-1.78008	-1.84043
Peak_10305	-0.523644	-0.488286	-0.723053	-0.419842	-0.58606	-0.718772	-0.47477	-0.555642	-0.613692
Peak_10306	-1.19287	-1.18198	-1.42243	-0.863539	-0.955399	-1.02784	-1.1536	-1.22641	-1.31747
Peak_10352	-1.39643	-1.33855	-1.5729	-1.61435	-1.79354	-1.9319	-1.39177	-1.47301	-1.51134
Peak_10365	0.0168038	0.0539905	-0.195914	-0.118815	-0.278026	-0.424478	0.0422324	-0.0570589	-0.0947927
Peak_10379	-1.4912	-1.43118	-1.66545	-1.58319	-1.76371	-1.90123	-1.44114	-1.53689	-1.59626
Peak_10428	-2.49135	-2.33466	-2.46532	-2.93557	-3.43314	-2.95527	-2.25503	-2.65642	-2.43177
Peak_10345	-1.73237	-1.64989	-1.90498	-1.76023	-1.98989	-2.10843	-1.63269	-1.75093	-1.78415
Peak_10404	-1.23307	-1.18714	-1.44279	-1.32578	-1.58345	-1.79584	-1.17342	-1.29696	-1.33983
Peak_10413	-1.08853	-1.07008	-1.3191	-1.2705	-1.50164	-1.6747	-1.04242	-1.16834	-1.2307
Peak_10369	-0.894443	-0.868729	-1.15627	-0.955788	-1.15202	-1.52835	-0.856174	-0.999982	-1.04659
Peak_10381	-1.06001	-1.01967	-1.26188	-1.2513	-1.44538	-1.51819	-1.00836	-1.1225	-1.15882
Peak_10351	-1.36786	-1.30269	-1.54511	-1.48495	-1.65631	-1.81317	-1.32073	-1.39707	-1.44308
Peak_10442	-1.74129	-1.68202	-1.95183	-2.00155	-2.13131	-2.26984	-1.71294	-1.78851	-1.82578
Peak_10443	-0.142651	-0.114793	-0.36785	-0.408335	-0.535976	-0.69493	-0.143919	-0.238864	-0.275985
Peak_10454	-0.972345	-0.933219	-1.27118	-1.41791	-1.78635	-1.74153	-0.919187	-1.0823	-1.17441
Peak_10513	-0.498976	-0.480998	-0.81699	-0.926283	-1.09011	-1.28984	-0.499423	-0.664874	-0.748446
Peak_10445	-1.87885	-1.76189	-2.04369	-2.22836	-2.34689	-2.43783	-1.82228	-1.91118	-1.9123
