# Supplementary material for: Non-consecutive enzyme interactions within TCA cycle supramolecular assembly regulate carbon-nitrogen metabolism
Source: Nat Commun. 2024 Jun 20;15:5285. doi: 10.1038/s41467-024-49646-7 (PMC11189929; doi:10.1038/s41467-024-49646-7)
Supplement: Supplementary file 5 — Supplementary Dataset 3 [file 41467_2024_49646_MOESM5_ESM.xlsx]

## Sheet: Supplementary Data 3 
Supplementary Data 3
Targeted metabolite intensities identified in B. subtilis replicate populations expressing either active or inactive endogenous or orthologous MDH proteins from IPTG-induced pHT254 vector.
(Control is B. subtilis that carries empty pHT254. Data were normalized by the sum and log transformation was applied)
	BsMDH_1	BsMDH_2	BsMDH_3	BsMDH_4	control_1	control_2	control_3	control_4	inactBsMDH_1	inactBsMDH_2	inactBsMDH_3	inactBsMDH_4	inactOceMDH_1	inactOceMDH_2	inactOceMDH_3	inactOceMDH_4	inactStMDH_1	inactStMDH_2	inactStMDH_3	inactStMDH_4	OceMDH_1	OceMDH_2	OceMDH_3	OceMDH_4	StMDH_1	StMDH_2	StMDH_3
2-ami-2-deoxy-glucose-6-phosphate	-0.951875	-0.992936	-1.07621	-1.17938	-0.712649	-0.413537	-0.523532	-0.301692	-0.644589	-1.07275	-0.98371	-1.07573	-0.357064	-0.314531	-0.285583	-0.236138	-0.267153	-0.235744	-0.3478	-0.312623	-0.248858	-0.396059	-0.307122	-0.168705	-0.483118	-0.29559	-0.312592
2-aminoisobutanoic acid	0.415684	0.475979	0.332569	0.497245	0.643659	0.569127	0.559924	0.706549	0.424094	0.468228	0.45876	0.476655	0.770634	0.913245	0.865638	0.908596	0.954746	0.876815	0.888859	0.759288	0.924157	0.857196	0.907594	0.89839	0.760618	0.750016	0.777189
2-methylmalic acid	-1.42976	-1.44771	-1.48868	-1.48575	-0.595891	-0.556907	-0.477812	-0.396576	-1.37937	-1.49145	-1.526	-1.46485	-0.463075	-0.300863	-0.375078	-0.271702	-0.273042	-0.224648	-0.313618	-0.325654	-0.651765	-0.916815	-0.604073	-0.571515	-0.397564	-0.251443	-0.251839
2-oxoglutarate	0.549225	0.615065	0.738738	0.393716	-0.0724864	0.0789058	0.187461	0.0612683	0.630934	0.588905	0.561965	0.699977	0.0899569	-0.071759	0.0436252	0.0249708	-0.0589732	0.00135459	0.0337909	0.222126	-0.042825	-0.119675	0.0488084	-0.0339844	0.0494909	0.0672765	0.115128
4-aminobutanoic acid	0.806866	1.09176	0.821818	0.962175	0.731416	0.722244	1.08911	0.955593	0.903636	1.13276	1.17604	1.07535	0.860502	0.883866	0.898531	0.94659	0.755949	0.873316	0.869245	0.737279	0.863181	0.576795	0.922297	0.783352	0.772911	0.638519	1.01556
aconitate	-0.151745	0.0200237	-0.0604572	-0.0665822	0.0442082	0.0180991	-0.157212	-0.0955069	-0.0455688	-0.276212	-0.0118149	-0.152561	-0.392746	-0.115281	-0.183821	-0.172827	-0.192848	-0.232976	-0.135475	-0.313212	-0.246026	-0.352659	-0.240905	-0.308414	-0.183499	-0.267367	-0.154295
adenine	0.53976	0.61638	0.683722	0.612854	0.307778	0.471338	0.457088	0.428953	0.621535	0.612044	0.666593	0.657447	0.431019	0.298161	0.437834	0.37711	0.355271	0.331524	0.339884	0.452173	0.342939	0.387499	0.423337	0.443707	0.505341	0.356521	0.365535
adenosine-5-monophosphate	1.24025	1.44175	1.40286	1.07303	0.992529	1.3387	1.57161	1.56027	1.21105	1.33793	1.18314	1.25999	1.61134	1.31125	1.42228	1.50357	1.51852	1.534	1.35784	1.23994	1.45728	1.39753	1.38618	1.09068	1.00134	1.5238	1.5071
alanine	2.4843	2.60445	2.61992	2.55965	2.38901	2.35373	2.44107	2.41067	2.47575	2.53363	2.62681	2.53571	2.42099	2.38354	2.38225	2.41829	2.41239	2.41333	2.41294	2.43184	2.41751	2.40181	2.43738	2.41987	2.31633	2.37656	2.40523
asparagine	-0.162265	-0.00781969	0.0644444	-0.0365254	-0.15389	0.0105296	-0.0223506	-0.0165903	-0.101475	-0.0844332	0.00899067	0.0101893	0.00035544	-0.017837	0.0103576	0.0163068	-0.00110937	0.0518749	0.00925098	0.0196507	-0.00214797	0.00238921	0.0178997	0.0725913	-0.0709612	-0.0632662	-0.0509948
aspartic acid	-0.0790179	-0.134641	-0.172293	-0.0813976	0.812066	0.740705	0.726085	0.997693	0.101698	0.00929712	-0.0299566	-0.0340726	0.784614	1.02088	0.867968	0.963326	0.982183	0.945877	0.804591	0.63224	0.976448	0.773255	0.824579	0.876735	0.669712	1.02327	0.86188
citrulline	-0.0430096	-0.0272202	-0.0597997	-0.291692	0.577774	0.575267	0.451603	0.563671	0.13728	-0.360401	-0.130924	-0.183021	0.572783	0.579058	0.61861	0.684307	0.710334	0.67458	0.653152	0.566	0.728212	0.614284	0.58715	0.522207	0.57986	0.587076	0.526507
cystathione	-0.139534	-0.161285	-0.238247	-0.409079	-0.0739204	0.00944345	-0.0347235	0.118399	-0.0632059	-0.432768	-0.230588	-0.25642	0.170723	0.0697844	0.149784	0.274428	0.208308	0.258572	0.131922	0.294025	0.519502	0.427526	0.400265	0.402758	0.112931	0.343698	0.323825
fructose-1,6-diphosphate	0.116706	-0.135189	-0.173793	-0.304649	-0.0449472	0.0815458	0.273738	0.255757	0.212714	0.00421816	0.00447106	-0.0543972	0.253803	0.185614	0.11141	0.121281	0.184081	0.164362	0.162507	0.199568	0.17547	-0.0635522	0.169573	0.164792	-0.177106	0.24161	0.164479
fructose-1-phosphate	0.736917	1.11264	0.928527	0.818605	0.999511	1.00102	1.00634	0.89073	0.884517	0.800604	1.15235	0.956954	0.772957	0.868784	0.899289	0.93841	0.873874	0.785816	0.901304	0.932465	0.779272	0.828007	0.854936	0.931842	0.667985	0.824227	0.864333
fructose-2,6-diphosphate	0.857769	0.638259	0.550718	0.202217	0.772162	1.02435	1.38351	1.36885	0.993593	0.76787	0.719861	0.698108	1.28081	1.18221	0.994813	1.07521	1.23626	1.18896	1.09022	1.13357	1.18576	0.800465	1.07001	1.01562	0.502293	1.27755	1.11735
fructose-6-phosphate	0.683991	1.107	0.871104	0.840533	1.0421	1.04318	1.24407	1.23787	0.844128	0.866187	1.17278	0.950717	0.942348	1.11216	1.02608	1.0903	1.06446	1.02143	1.01795	0.910469	0.961954	0.780006	0.997007	0.925547	0.64125	0.885913	1.10543
fumarate	0.944681	0.920147	1.07473	1.08847	0.874039	1.07325	1.14893	1.25244	0.813975	0.830262	0.782611	0.945218	1.06776	1.21499	1.25756	1.30747	1.10118	1.25336	1.22015	1.31003	1.06773	1.18412	1.24013	1.27858	1.00444	1.21666	1.25415
galacturonic acid-1-phosphate	-0.347794	-0.281421	-0.369827	-0.625084	-0.0549353	0.142184	0.0334763	0.0998997	-0.104931	-0.411792	-0.459081	-0.559638	-0.0115458	0.108099	0.120343	0.203616	0.236058	0.190411	0.0823682	0.177597	0.211753	-0.039425	0.172282	0.26443	-0.0137642	0.131392	0.216026
gluconic acid-6-phosphate	-0.55869	-0.54005	-0.560061	-0.823241	-0.781775	-0.60237	-0.47714	-0.412903	-0.713476	-0.867277	-0.538443	-0.737928	-0.171848	-0.226661	-0.279847	-0.206296	-0.13579	-0.210969	-0.331205	-0.21165	-0.109547	-0.357614	-0.206379	-0.166503	-0.605272	-0.411056	-0.406161
glutamic acid	2.52882	2.38944	2.38167	2.50699	2.48381	2.51086	2.39487	2.39129	2.53558	2.51341	2.4056	2.49074	2.46747	2.49868	2.47521	2.42809	2.43152	2.42841	2.46132	2.49115	2.48488	2.54637	2.50109	2.51432	2.60866	2.46203	2.46236
glutamine	-0.0300437	-0.257164	-0.00581762	0.0954093	0.421729	0.445696	0.134633	0.347028	0.116416	-0.00345097	0.0576274	-0.0785491	0.391335	0.788622	0.575025	0.717101	0.522984	0.535714	0.32392	0.232559	0.744423	0.774347	0.455425	0.542021	0.314706	0.664524	0.337688
glyceric acid-3-phosphate	0.270174	0.78845	0.650427	0.600898	0.519466	0.257582	0.58473	0.514462	0.78967	1.04112	1.05924	0.8191	0.598517	0.508048	0.428097	0.595644	0.394326	0.416307	0.29294	-0.0062511	0.529293	0.337768	0.502016	0.403292	-0.0176222	0.230391	0.406045
glycerol	-0.615613	-0.130881	-0.462766	-0.217121	-0.643214	-0.847874	-0.624983	-0.670867	-0.497197	-0.233525	-0.261704	-0.278155	-0.532642	-0.623984	-0.580719	-0.4636	-0.710887	-0.575728	-0.582885	-0.543485	-0.676534	-0.720972	-0.540234	-0.545868	-0.405887	-0.964398	-0.570717
glycerol-2-phosphate	0.142291	0.291362	0.462278	0.386387	-0.0256496	0.253757	0.261661	0.294949	0.251344	0.264001	0.371023	0.465461	0.210242	0.159453	0.241723	0.243429	0.110828	0.203404	0.227652	0.407037	0.164547	0.252379	0.259036	0.330317	-0.0291704	0.208428	0.218916
glycerol-3-phosphate	1.99476	1.86482	1.96114	1.77264	1.79143	1.72758	1.58823	1.55445	1.98198	1.88821	1.82844	1.87106	1.6795	1.50656	1.51978	1.47531	1.53291	1.50682	1.52748	1.67698	1.61717	1.69477	1.57875	1.63644	1.63351	1.56851	1.50331
glycine	0.452671	0.592413	0.376744	0.55979	0.608668	0.568878	0.79622	0.780675	0.573718	0.588194	0.637612	0.59719	0.738434	0.634514	0.66466	0.792806	0.779004	0.711433	0.651909	0.708442	0.770079	0.609084	0.738579	0.739717	-0.442412	0.650893	0.783261
homocystein	-1.14689	-1.0454	-1.07986	-1.10415	-0.34084	-0.371154	-0.223955	-0.184423	-1.08659	-1.14249	-1.05229	-1.02077	-0.405393	-0.208849	-0.287641	-0.216215	-0.253889	-0.263049	-0.273013	-0.379992	-0.295827	-0.397537	-0.284669	-0.354073	-0.487308	-0.267394	-0.229183
hypoxanthine	0.980544	1.0933	0.849961	1.15628	1.08717	1.04277	1.12137	1.18915	0.993194	1.0229	1.08368	1.00637	1.0068	1.23348	1.26761	1.249	1.22863	1.19878	1.25074	1.07124	1.19638	1.08816	1.21113	1.14483	1.28182	1.03755	1.24381
inosine	-0.810669	-0.76508	-0.669801	-0.746577	-0.71531	-0.515677	-0.440398	-0.36446	-1.20719	-0.92576	-0.972271	-1.04973	-0.506823	-0.331178	-0.107282	-0.222454	-0.318704	-0.260168	-0.205534	-0.329719	-0.361599	-0.617251	-0.193855	-0.166782	-0.115555	-0.138103	-0.194818
inosine-5-monophosphate	-0.119673	0.269314	0.0645468	-0.159797	0.0234408	0.244263	0.589016	0.602912	-0.064814	0.168246	0.0810054	0.0570062	0.696953	0.582374	0.552995	0.60643	0.705729	0.638874	0.511461	0.304839	0.569344	0.302488	0.353226	0.0474093	0.168115	0.593539	0.604706
isoleucine	0.982514	0.93536	0.715704	0.822121	1.27247	1.23701	0.96931	1.01778	0.710364	0.746437	0.693123	0.797121	0.972438	1.16205	1.11519	1.13065	1.05551	1.12673	1.15305	0.995717	0.98188	1.13588	1.10671	1.04666	1.10052	1.2275	1.09929
lactic acid	0.329248	0.520074	0.69261	0.559812	0.7238	0.654653	0.845701	0.79001	0.668886	0.756011	0.869957	0.755966	0.705244	0.661463	0.677935	0.639448	0.766822	0.709192	0.618939	0.547729	0.67522	0.502564	0.687048	0.571087	0.613924	0.495268	0.669085
leucine	1.09517	1.1171	0.96802	1.03172	1.43881	1.4043	1.30779	1.3211	1.14698	1.17575	0.981096	1.20027	1.33581	1.38678	1.45103	1.44556	1.40113	1.47227	1.4171	1.33164	1.24808	1.26745	1.26095	1.27282	1.32348	1.43583	1.34471
lysine	0.929234	0.933851	0.898121	0.947994	1.13613	1.11062	1.13256	1.15193	0.868232	0.840612	0.834267	0.875455	1.19118	1.24324	1.29045	1.2492	1.22909	1.24473	1.27723	1.17056	1.15749	1.16719	1.24286	1.26008	1.24828	1.24809	1.28288
methionine	0.588624	0.598273	0.599152	0.666572	0.802972	0.779168	0.75969	0.969477	0.572698	0.598036	0.545987	0.667679	0.84715	0.861275	0.837701	0.927941	0.912192	0.894346	0.899266	0.819896	0.90481	0.715201	0.807624	0.889858	0.808826	0.862438	0.784973
nicotinamide	1.30678	1.23478	1.29034	1.18144	1.10403	1.01328	1.01531	1.02554	1.13241	1.16002	1.02616	1.15597	0.992029	-1.44576	0.743332	0.726759	0.778615	0.73683	0.701003	0.927778	0.863375	0.930199	0.841787	0.90082	1.03668	0.898443	0.818424
ornithine	0.637165	0.638832	0.61013	0.574319	1.5409	1.51298	1.55875	1.67816	0.859491	0.61277	0.740501	0.717574	1.66126	1.70395	1.76381	1.72835	1.78066	1.75878	1.77683	1.55504	1.69286	1.56983	1.67235	1.64972	1.50431	1.63257	1.64665
oxaloacetate	-0.694725	-0.456729	-0.679515	-0.52135	-0.728715	-0.727038	-0.533868	-0.555232	-0.760716	-0.539843	-0.603425	-0.545463	-0.646309	-0.588969	-0.57169	-0.553509	-0.693167	-0.557872	-0.562626	-0.560608	-0.611229	-0.762353	-0.510703	-0.530888	-0.601709	-0.657736	-0.515446
phenylalanine	0.594737	0.524853	0.593151	0.599478	0.260297	0.23713	0.220924	0.246495	0.521546	0.498858	0.483977	0.517677	0.665729	0.718212	0.765131	0.716382	0.670476	0.673343	0.68157	0.512478	0.721537	0.735332	0.732233	0.716704	0.0463316	0.114344	0.148246
phosphoenolpyruvic acid	-1.18114	-0.326568	-0.480239	-0.624751	-0.792222	-1.17954	-0.614626	-0.661786	-0.601013	-0.189261	-0.136287	-0.351024	-0.655064	-0.66309	-0.649061	-0.604872	-0.808567	-0.697511	-0.776362	-1.29936	-0.529033	-0.960455	-0.613794	-0.777536	-1.73489	-1.4051	-0.646852
pyruvic acid	0.822753	0.928865	1.22131	1.11328	0.389775	0.467777	0.512204	0.454309	0.740491	0.703179	0.764844	0.785294	0.468488	0.316288	0.435706	0.337425	0.34676	0.354962	0.416597	0.47098	0.326732	0.359685	0.428337	0.457973	0.880768	0.37206	0.378919
serine	0.903778	0.590521	0.46088	0.636717	0.824365	0.929121	0.765885	0.978596	0.857163	0.661111	0.478232	0.675322	0.697725	0.638891	0.575265	0.659684	0.651787	0.779418	0.626632	0.985747	0.912776	1.02999	0.854189	1.00773	0.696787	1.0262	0.885269
spermidine	-0.0159855	-0.0407858	0.0532899	-0.0968777	0.02805	0.144382	0.0781557	0.0993354	0.0196998	-0.225099	-0.0683286	-0.108251	0.0312377	-0.0545442	0.119911	-0.00345339	0.102804	0.0537465	0.112583	0.0809117	-0.022379	0.0619009	-0.0161823	-0.00584373	0.498962	0.0990551	0.0580723
succinate	0.662592	0.804397	0.745736	0.730715	0.781719	0.71115	0.868286	0.871393	0.735207	0.779063	0.798098	0.804409	0.616525	0.679589	0.612674	0.706727	0.662306	0.607377	0.586696	0.574924	0.643722	0.592634	0.680064	0.70231	0.691161	0.666412	0.745228
succinic acid	0.842186	0.972788	0.909253	0.888029	0.965533	0.894465	1.05531	1.08233	0.900537	0.936952	0.971165	0.959205	0.784705	0.872643	0.775305	0.887439	0.846254	0.785908	0.755253	0.742882	0.843488	0.760361	0.854888	0.872252	0.84812	0.850196	0.927936
sulfuric acid	0.780766	0.728535	0.67871	0.372675	0.416205	0.128709	0.671834	0.628302	0.949092	0.281539	1.00898	0.764428	0.632518	-0.00748066	0.453992	0.287546	0.52124	0.250465	0.477977	0.595692	0.377839	-0.222836	0.218925	0.484752	0.083825	0.449329	0.490619
thymine	0.156174	0.09013	0.0663685	0.113394	-0.0188478	0.0293701	0.0431573	0.0316569	0.0866162	-0.0676142	-0.105693	-0.100283	0.204953	0.064309	0.0536031	0.0391495	0.172506	0.0985406	0.123026	0.0819499	0.225226	0.0697259	0.0837977	0.0712221	0.302384	0.0111262	0.0855802
trehalose-6-phosphate	0.217355	0.401969	0.337605	0.188291	-0.021256	-0.0800035	0.268716	0.153432	0.20571	0.395285	0.313964	0.346289	0.188271	-0.0492731	0.199438	0.0581387	0.153088	0.163601	0.242949	-0.0483531	0.102721	-0.0800219	0.164744	-0.134645	0.143812	0.0375329	0.284755
tryptophan	-1.3976	-1.20424	-1.28048	-1.52567	-1.1319	-0.896318	-0.955295	-0.927488	-1.30284	-1.40917	-1.28991	-1.35166	-1.03896	-1.00963	-0.978563	-1.01215	-0.892255	-0.931404	-0.974441	-0.981269	-1.30798	-1.42945	-1.35695	-1.27168	-1.11943	-0.960666	-1.0177
tyrosine	0.212958	0.29495	0.458333	0.224281	-0.305652	-0.206896	0.0771198	-0.0409366	0.306381	0.155494	0.268681	0.307455	0.0747701	-0.32565	-0.0478555	-0.235593	-0.238313	-0.159083	-0.107025	-0.284818	-1.42826	-0.261341	-0.167882	-0.228254	0.486231	-0.0700135	-0.15553
uracil	0.559798	0.835435	0.626828	0.900279	0.671142	0.601642	0.723993	0.733299	0.529979	0.634601	0.775579	0.622002	0.821367	0.855322	0.888215	0.920435	0.866399	0.89028	0.928371	0.8148	0.789488	0.683588	0.825506	0.750815	1.01177	0.574366	0.860492
Urea	0.445311	0.602927	0.632805	0.927416	0.155496	0.246214	0.328867	0.211315	0.982455	0.959199	0.588566	0.298286	0.68206	0.580845	0.21963	0.269544	0.844054	0.579983	0.422362	0.340756	0.120767	0.178227	0.0557843	0.123772	0.766957	0.819408	0.514887
uridine-5-phosphate	-0.836075	-0.66261	-1.46674	-3.13655	-1.35253	-0.507555	-0.0914121	-0.107601	-0.940048	-0.80605	-0.944883	-1.30578	0.0768464	-0.158129	-0.197829	-0.110093	0.0447067	-0.0637029	-0.331481	-0.473121	0.038448	-0.367575	-0.101087	-0.445231	-0.926923	0.0123898	-0.0749874
valine	1.8117	1.61558	1.56445	1.73502	2.12504	2.11955	2.06506	2.05802	1.6956	1.62339	1.48961	1.7707	1.9302	2.00569	2.01311	1.996	1.98803	2.01389	2.00541	2.01687	1.94091	1.93702	1.85799	1.92003	1.98779	2.07754	2.02197
