# Supplementary material for: Non-consecutive enzyme interactions within TCA cycle supramolecular assembly regulate carbon-nitrogen metabolism
Source: Nat Commun. 2024 Jun 20;15:5285. doi: 10.1038/s41467-024-49646-7 (PMC11189929; doi:10.1038/s41467-024-49646-7)
Supplement: Supplementary file 6 — Supplementary Dataset 4 [file 41467_2024_49646_MOESM6_ESM.xlsx]

## Sheet: Supplementary Data 4
Supplementary Data 4
Untargeted metabolite intensities identified in B. subtilis replicate populations expressing either active and inactive endogenous or orthologous MDH proteins from IPTG-induced pHT254 vector.
(Control is B. subtilis that carries empty pHT254. Data were normalized by the sum and log transformation was applied).
	BsMDH_1	BsMDH_2	BsMDH_3	BsMDH_4	control_1	control_2	control_3	control_4	inactBsMDH_1	inactBsMDH_2	inactBsMDH_3	inactBsMDH_4	inactOceMDH_1	inactOceMDH_2	inactOceMDH_3	inactOceMDH_4	inactStMDH_1	inactStMDH_2	inactStMDH_3	inactStMDH_4	OceMDH_1	OceMDH_2	OceMDH_3	OceMDH_4	StMDH_1	StMDH_2	StMDH_3	StMDH_4
Peak_57	0.458543	0.648183	0.557053	0.525966	0.439486	0.387583	0.597966	0.570552	0.601727	0.567239	0.722285	0.541451	0.564628	0.509243	0.373715	0.496172	0.500328	0.434036	0.392423	0.301922	0.479497	0.403345	0.363861	0.324001	0.673268	0.504607	0.470855	0.406342
Peak_10	0.956392	1.08876	1.16907	1.06033	1.45419	1.38265	1.5337	1.50518	1.25888	1.30789	1.43373	1.29743	1.4236	1.41008	1.39482	1.37813	1.51738	1.44509	1.33679	1.26471	1.42955	1.23839	1.39265	1.26602	1.12876	1.25721	1.40595	1.35129
Peak_26	-0.705715	-0.839379	-0.766794	-1.2732	-1.13037	-0.934266	-0.431399	-0.796516	-0.675873	-0.884129	-0.291274	-0.646335	-1.09248	-1.14559	-0.976858	-1.17184	-0.708257	-0.872911	-0.875806	-0.713942	-1.04425	-0.72286	-1.19202	-1.06495	-1.17074	-0.758482	-1.09532	-1.09332
Peak_30	0.340519	0.533613	0.588127	0.498699	0.812292	0.743977	0.86719	0.841164	0.644074	0.692532	0.809324	0.698541	0.785936	0.75787	0.741912	0.737258	0.84913	0.772382	0.684094	0.617927	0.780816	0.634913	0.738865	0.632893	0.706316	0.64061	0.760048	0.694862
Peak_72	-0.987115	-0.807753	-0.905133	-0.953198	-1.01996	-1.05181	-0.881803	-0.909463	-0.84661	-0.894026	-0.726786	-0.937465	-0.889764	-0.957557	-1.09497	-0.978659	-0.973753	-1.0345	-1.09107	-1.16952	-0.968738	-1.06715	-1.10404	-1.14112	-0.792853	-0.962184	-1.00001	-1.06944
Peak_86	-0.129043	-0.205108	-0.164115	-0.261845	-0.172682	-0.147313	-0.102339	-0.151724	-0.123174	-0.142531	-0.098192	-0.0650431	-0.185527	-0.151976	-0.219933	-0.202353	-0.180947	-0.187636	-0.187511	-0.0316391	-0.201479	-0.114978	-0.137052	-0.167913	-0.402048	-0.164405	-0.15094	-0.226392
Peak_150	1.70308	1.78492	1.70692	1.66222	1.76301	1.72059	1.82107	1.80774	1.67933	1.70907	1.81697	1.69788	1.78356	1.78611	1.75562	1.82247	1.83696	1.83006	1.78472	1.7715	1.81966	1.76546	1.79552	1.75175	1.44402	1.77938	1.80091	1.77548
Peak_99	-1.20967	-1.26209	-0.516977	-1.48207	-1.0365	-1.12905	-0.966548	-0.751835	-1.69981	-1.3733	-1.13275	-1.88244	-0.595704	-0.782585	-0.978359	-0.852085	-0.642517	-0.891382	-0.887928	-1.02006	-0.70102	-1.05706	-0.765113	-1.00395	-1.716	-0.875607	-0.783028	-0.935867
Peak_112	-0.900223	-0.822406	0.118885	-0.911734	-0.896938	-0.911972	-0.897378	-0.925606	-0.893467	-1.08637	-0.996475	-0.80718	-0.929745	-0.935024	-0.95716	-0.900761	-0.935626	-0.889908	-0.885608	-0.788583	-0.916967	-0.930431	-0.91443	-0.905571	-1.09735	-0.86463	-0.914105	-0.910542
Peak_199	-1.1615	-0.968783	-1.02688	-0.890758	-0.844723	-0.979249	-1.11535	-1.03552	-1.15674	-0.946764	-1.02558	-1.01617	-1.02038	-0.974916	-1.0969	-1.02474	-1.09539	-1.05295	-1.07793	-1.13554	-1.21127	-0.779497	-1.04713	-1.07113	-0.779716	-1.11171	-1.08995	-1.15335
Peak_185	0.0308635	0.0989323	0.31821	0.213563	-0.231037	-0.168596	-0.131501	-0.162335	-0.035274	-0.1393	-0.0203158	-0.0627531	-0.156277	-0.295847	-0.17844	-0.270736	-0.22166	-0.251065	-0.192128	-0.1906	-0.260264	-0.27241	-0.20604	-0.227113	-0.00816382	-0.20737	-0.239528	-0.23944
Peak_208	-0.312827	-0.210259	-0.518009	-0.321093	-0.000616359	-0.0486445	0.182412	0.188189	-0.203218	-0.221826	-0.153029	-0.218731	0.112139	0.0529343	0.0506242	0.210147	0.213263	0.135691	0.0368525	0.0672874	0.180381	-0.0107691	0.11075	0.0859424	-0.274389	0.0605126	0.187539	0.0755546
Peak_201	-0.652232	-0.45472	-0.527133	-0.386927	-0.241313	-0.393958	-0.335171	-0.302839	-0.578557	-0.394456	-0.455785	-0.451455	-0.258785	-0.246256	-0.334835	-0.296107	-0.292684	-0.225376	-0.316138	-0.35981	-0.349125	-0.251886	-0.309208	-0.373125	-0.15803	-0.376239	-0.25153	-0.307997
Peak_204	-1.3155	-1.18767	-1.16518	-1.14897	-1.24804	-1.27702	-1.424	-1.46541	-1.24627	-1.42993	-1.26088	-1.21624	-1.36283	-1.34875	-1.45952	-1.44342	-1.46796	-1.44025	-1.41532	-1.34395	-1.48848	-1.16319	-1.41848	-1.37507	-1.14034	-1.39844	-1.44915	-1.48386
Peak_214	-1.5411	-1.53857	-1.51508	-1.56559	-1.81685	-1.51973	-1.52593	-1.48569	-1.65611	-1.57907	-1.6223	-1.54297	-1.53069	-1.55032	-1.48516	-1.40751	-1.62914	-1.47241	-1.56088	-1.34697	-1.58262	-1.39993	-1.44271	-1.4325	-1.71539	-1.55435	-1.54744	-1.50655
Peak_223	-0.781734	-0.673708	-0.337251	-1.32349	-0.598736	-0.395359	-0.488117	-1.46654	-0.833406	-0.519081	-0.419227	-1.04345	-0.74461	-0.602177	-0.432335	-0.753279	-1.00336	-0.573673	-0.436832	-0.245866	-0.810387	-0.423353	-0.334693	-0.68006	-0.804845	-0.680731	-0.594927	-0.722355
Peak_238	-0.363097	-0.337812	-0.574394	-0.391606	0.0241877	-0.0594668	-0.0662276	0.103006	-0.364517	-0.352537	-0.344751	-0.34969	0.133984	0.321218	0.238536	0.313496	0.378303	0.290146	0.262585	0.107148	0.327209	0.226506	0.269033	0.235338	-0.108427	0.150605	0.169044	0.14269
Peak_250	0.880968	0.801955	0.798399	0.899364	0.815226	0.773056	0.739569	0.745237	0.935798	0.83577	0.88878	0.964808	0.776513	0.78867	0.660996	0.59239	0.674452	0.727627	0.734128	0.815968	0.738715	0.801446	0.650391	0.753056	0.858963	0.800978	0.716841	0.679345
Peak_248	-0.302987	-0.38441	-0.362342	-0.264784	-0.341061	-0.388465	-0.426557	-0.422295	-0.24116	-0.327931	-0.265346	-0.230535	-0.364224	-0.386941	-0.515566	-0.569846	-0.46392	-0.44052	-0.459799	-0.375235	-0.42009	-0.354706	-0.514597	-0.423467	-0.281601	-0.369215	-0.441478	-0.494685
Peak_291	0.672683	0.596154	0.606038	0.695264	0.622133	0.586151	0.562117	0.56604	0.738841	0.637954	0.700163	0.753701	0.610434	0.608581	0.459006	0.388576	0.499579	0.552824	0.537251	0.610678	0.555637	0.619493	0.453897	0.552072	0.667061	0.620797	0.536075	0.484529
Peak_310	-1.72683	-0.979587	-1.37733	-1.33241	-0.890329	-0.959376	-1.03157	-1.13276	-0.924052	-0.940238	-0.916197	-1.23166	-1.0604	-0.862041	-0.938616	-0.707159	-0.69939	-0.753284	-0.903708	-0.96354	-0.760934	-0.848418	-0.857197	-0.859422	-0.929629	-0.826421	-0.727674	-0.74275
Peak_312	-1.28666	-1.14281	-1.46755	-1.29602	-1.04564	-1.13288	-1.28219	-1.20872	-1.17095	-1.08869	-1.13636	-1.2269	-1.11796	-1.01355	-1.00706	-0.76412	-0.743024	-0.810571	-0.946799	-0.972311	-0.8212	-0.99344	-0.909351	-0.909621	-0.999407	-0.887176	-0.790527	-0.808959
Peak_335	1.03746	0.805953	0.656369	0.848733	1.51225	1.49712	1.44757	1.46266	0.911085	0.807315	0.692205	0.946651	1.29901	1.42036	1.3944	1.41002	1.42027	1.43673	1.38822	1.37179	1.35319	1.31234	1.22536	1.26324	1.11952	1.48716	1.42435	1.3949
Peak_301	-0.875845	-0.953757	-0.95912	-0.857761	-0.877274	-0.93998	-0.931999	-0.934261	-0.817233	-0.93023	-0.85557	-0.800356	-0.912413	-0.904078	-0.928996	-1.11874	-0.993093	-0.788825	-0.934939	-0.899262	-0.77809	-0.895551	-1.05025	-0.932653	-0.79078	-0.844782	-0.78713	-0.830113
Peak_320	-0.842474	-1.52497	-1.00956	-0.838976	-0.545783	-0.618853	-0.812005	-0.908594	-0.855487	-0.904854	-0.91506	-1.0774	-0.923249	-0.811414	-0.908202	-0.613526	-0.772392	-0.87556	-1.00508	-1.2166	-0.955922	-1.01427	-0.874912	-0.85765	-1.12019	-0.672711	-0.94469	-1.02872
Peak_391	-0.290647	-0.533745	-0.53638	-0.827563	-0.350291	-0.368152	-0.241566	-0.28722	-0.17808	-0.420857	-0.406313	-0.248835	-0.288209	-0.78687	-0.595674	-0.618638	-0.588089	-0.62988	-0.595039	-0.193824	-0.508912	-0.401442	-0.474003	-0.398114	-0.946557	-0.522112	-0.666125	-0.763392
Peak_385	-0.957462	-0.91113	-1.04811	-0.959465	-0.672231	-0.797167	-0.911992	-0.830912	-1.05677	-0.648265	-1.19199	-0.858882	-0.870485	-0.822328	-0.6013	-0.630957	-0.594931	-0.526024	-0.694203	-0.639817	-0.620409	-0.723146	-0.637717	-0.614228	-0.761894	-0.701016	-0.655583	-0.615627
Peak_377	-1.40127	-1.46419	-1.38396	-1.72096	-1.28779	-1.27967	-1.26836	-1.47198	-1.42623	-1.38702	-1.3461	-1.52777	-1.3907	-1.37843	-1.31803	-1.35422	-1.41812	-1.37388	-1.37614	-1.15383	-1.42504	-1.35401	-1.34013	-1.35155	-1.49525	-1.30236	-1.33265	-1.37121
Peak_418	-0.960159	-0.887754	-0.883586	-0.835217	-1.07923	-0.888946	-0.9239	-0.978262	-0.925278	-0.836406	-0.88622	-0.749569	-0.961925	-0.999637	-0.940981	-0.944965	-1.05344	-1.00849	-0.989358	-0.839313	-1.02846	-0.913197	-0.918293	-0.84948	-1.03103	-0.966935	-0.956824	-1.01591
Peak_416	-0.279825	-0.513395	-0.739024	-0.665973	-0.149315	-0.163846	-0.0219714	-0.0446237	-0.510388	-0.618057	-0.695258	-0.651763	-0.232043	-0.380435	-0.111504	-0.158277	-0.286019	-0.226458	-0.206329	-0.372385	-0.115367	-0.329584	-0.322751	-0.316516	-0.205342	-0.020375	-0.0854036	-0.105044
Peak_396	-1.27021	-1.34572	-1.3913	-1.48344	-1.11532	-1.18075	-0.998055	-1.0828	-1.32046	-1.35892	-1.3024	-1.20664	-1.14133	-1.16774	-1.19221	-1.17221	-1.12303	-1.24452	-1.19522	-1.10918	-1.20378	-1.2506	-1.29012	-1.20827	-1.27586	-1.16736	-1.21019	-1.23602
Peak_415	-0.692663	-0.798783	-0.951144	-0.869066	-0.594082	-0.627955	-0.549041	-0.569848	-0.705519	-0.744475	-0.816318	-0.737584	-0.649593	-0.670041	-0.679366	-0.684392	-0.687959	-0.698103	-0.719197	-0.668834	-0.654336	-0.703491	-0.781891	-0.706797	-0.744777	-0.600797	-0.667543	-0.673198
Peak_439	0.785886	1.21106	0.816978	1.05352	0.885947	0.693599	0.884395	0.829527	0.870702	1.1181	1.02804	1.03844	0.951326	0.929187	0.897957	1.02785	0.86568	0.97073	0.910002	0.976658	0.879227	0.802635	0.922238	0.931495	0.883328	0.616765	0.922369	0.959817
Peak_494	0.150825	0.299957	0.128503	0.163182	-0.0585049	-0.137721	-0.202449	-0.174179	0.222843	0.283723	0.0869193	0.361794	-0.0811927	-0.187973	-0.323229	-0.145597	-0.255265	-0.291365	-0.341652	0.0821041	-0.227026	-0.135922	-0.212924	0.0673956	-0.122825	-0.213534	-0.226259	-0.221182
Peak_408	-0.880307	-1.11013	-1.10751	-1.33939	-0.924071	-0.941063	-0.844095	-0.860363	-0.752581	-1.00968	-0.997205	-0.824775	-0.861867	-1.24921	-1.16326	-1.14216	-1.13122	-1.14147	-1.15877	-0.764028	-1.08027	-0.989766	-1.07088	-0.951793	-1.41343	-1.09055	-1.23141	-1.24659
Peak_544	-2.10855	-1.21709	-1.58791	-1.55303	-1.60731	-2.0763	-1.62738	-1.90956	-1.94964	-1.26318	-1.15263	-1.46796	-1.47995	-1.41913	-1.52647	-1.26131	-1.55744	-1.50585	-1.69651	-2.82157	-1.56076	-1.9272	-1.51289	-1.76586	-2.66704	-2.47076	-1.6858	-1.71242
Peak_405	-1.25559	-1.48646	-1.47831	-1.79855	-1.2987	-1.29042	-1.18313	-1.22751	-1.13722	-1.38599	-1.36498	-1.25539	-1.19416	-1.68879	-1.52765	-1.4767	-1.48251	-1.54853	-1.53716	-1.13392	-1.42795	-1.34404	-1.43437	-1.36798	-1.81136	-1.46046	-1.49394	-1.69132
Peak_558	-0.423669	1.09489	0.742657	0.764379	0.674712	0.0366775	0.711575	0.41899	0.157887	1.02027	1.15882	0.836898	0.856295	0.876297	0.826038	1.02844	0.789464	0.825936	0.663407	-0.793471	0.759584	0.34118	0.797939	0.558961	-0.923933	-0.347311	0.64597	0.629493
Peak_502	-0.00614933	-0.083034	-0.237053	-0.533117	-0.216406	-0.513875	0.0720743	0.0304019	0.146317	-0.541803	0.177498	-0.0849966	0.011028	-0.612085	-0.167472	-0.353715	-0.0698567	-0.344811	-0.178456	-0.104043	-0.26397	-0.923239	-0.433954	-0.194858	-0.849775	-0.153234	-0.147929	-0.384954
Peak_513	-0.0105491	-0.0755477	-0.212994	-0.0675671	-0.201171	-0.170542	-0.19557	-0.220534	0.0103889	-0.102304	-0.164997	0.0617233	-0.168746	-0.132034	-0.175148	-0.209666	-0.220122	-0.176894	-0.219524	-0.210393	-0.206709	-0.157871	-0.166924	-0.119389	-0.240152	-0.118554	-0.190347	-0.202967
Peak_484	0.488262	0.866204	0.505216	0.708662	0.563419	0.393108	0.550333	0.512591	0.549312	0.773174	0.698752	0.683499	0.620172	0.59979	0.552337	0.65757	0.550228	0.604378	0.533557	0.59459	0.580199	0.485646	0.574308	0.572568	0.617031	0.333701	0.5981	0.613377
Peak_518	-0.0281752	-0.0990742	-0.219346	-0.0718994	-0.213419	-0.192342	-0.175496	-0.242166	-0.00627403	-0.100441	-0.216644	0.0590638	-0.169249	-0.163346	-0.17521	-0.230457	-0.232997	-0.178576	-0.210811	-0.188557	-0.218902	-0.185788	-0.209227	-0.136127	-0.243844	-0.132913	-0.210941	-0.2112
Peak_625	0.32346	0.309552	0.0683666	0.149191	0.824371	0.78477	0.68079	0.723131	0.363326	0.362422	0.187798	0.377835	0.701101	0.802375	0.83226	0.858836	0.830841	0.892451	0.799461	0.688039	0.659742	0.642704	0.630683	0.616308	0.454954	0.846466	0.749783	0.786684
Peak_591	-0.0556582	0.368318	-0.00104901	0.030166	-0.117899	-0.277757	0.0465704	-0.076823	-0.476523	0.250063	0.19081	0.189769	0.0745233	-0.0587077	-0.0374472	0.0113549	-0.0839734	-0.0803799	-0.0488589	-0.239966	-0.0225027	-0.263841	-0.157075	-0.0825246	-0.129605	-0.255689	-0.0373884	0.000496119
Peak_552	-1.92555	-1.03457	-1.36291	-1.31361	-1.3861	-1.91515	-1.3077	-1.66541	-1.5819	-0.988827	-1.06869	-1.14027	-1.24176	-1.27056	-1.29146	-1.15309	-1.34272	-1.2819	-1.43882	-2.02372	-1.3269	-1.7604	-1.36929	-1.50692	-2.30323	-2.10836	-1.5043	-1.47035
Peak_509	-0.556618	-0.198048	-0.683227	-0.533766	-0.711168	-0.825918	-0.410982	-0.530136	-0.502297	-0.429607	-0.388862	-0.489645	-0.452781	-0.593607	-0.479618	-0.460097	-0.637717	-0.488589	-0.549971	-0.708539	-0.542613	-0.778022	-0.585096	-0.597712	-0.468655	-0.736681	-0.521106	-0.480446
Peak_590	0.303088	0.398999	0.149107	0.0682353	0.059736	-0.14912	0.333243	0.235577	0.371928	0.0763171	0.411969	0.330855	0.277852	-0.154327	0.130251	0.0785843	0.214961	0.0687809	0.106222	0.140123	0.0474844	-0.282731	-0.0211595	0.0829458	-0.236092	0.0954093	0.120471	0.0241789
Peak_604	-0.419588	-0.449461	-0.708687	-0.757533	-0.610363	-0.624127	-0.707213	-0.797179	-0.27188	-0.454512	-0.724115	-0.463438	-0.587766	-0.754918	-0.75815	-0.878456	-0.845865	-0.791038	-0.764829	-0.711021	-0.824147	-0.75221	-0.774622	-0.746126	-0.878343	-0.701878	-0.760764	-0.763743
Peak_595	-1.23645	-1.11738	-1.38492	-1.48409	-1.46842	-1.54063	-1.46946	-1.61996	-1.16852	-1.23589	-1.4617	-1.2719	-1.4103	-1.32674	-1.56357	-1.62873	-1.63327	-1.57942	-1.58644	-1.52501	-1.57932	-1.67791	-1.63715	-1.61039	-1.68179	-1.5862	-1.59258	-1.57124
Peak_601	-1.50047	-1.30679	-1.57485	-1.57986	-1.53467	-1.62986	-1.56732	-1.72962	-1.3532	-1.33761	-1.75024	-1.37827	-1.46891	-1.57004	-1.60514	-1.5896	-1.67241	-1.62263	-1.72754	-1.80158	-1.6493	-1.72525	-1.73961	-1.68401	-1.87552	-1.74874	-1.63951	-1.65613
Peak_696	0.882854	0.95428	0.558302	0.892267	0.777731	0.715029	0.527287	0.557943	0.380224	0.680726	0.671344	0.637471	0.780625	1.37487	0.707336	1.09891	1.02918	1.17376	0.764183	0.695186	1.08758	0.813338	0.993949	0.838679	0.656792	0.957627	1.01076	1.10488
Peak_669	-0.847707	-0.911047	-1.22716	-0.950308	-0.602264	-0.611176	-0.867516	-0.847544	-1.28028	-0.99269	-1.14171	-1.1883	-0.787434	-0.470293	-0.68547	-0.596711	-0.730556	-0.61339	-0.703102	-0.823378	-0.664649	-0.663259	-0.65017	-0.795106	-0.905905	-0.632855	-0.700839	-0.627543
Peak_701	-0.0116194	-0.175952	-0.712102	-0.0869004	-0.109155	-0.165426	-0.47191	-0.434935	-0.714846	-0.51527	-0.392549	-0.501695	-0.20268	0.363742	-0.307302	0.084433	0.0637092	0.158966	-0.282182	-0.239194	0.146506	-0.0948129	0.0679491	-0.105952	-0.346322	-0.00207017	0.0455075	0.135029
Peak_666	-0.534431	-0.57739	-0.895983	-0.708302	-0.111864	-0.151082	-0.421713	-0.348446	-0.843151	-0.794928	-0.781717	-0.777795	-0.395097	-0.100466	-0.264369	-0.166487	-0.248938	-0.180935	-0.226592	-0.410921	-0.30433	-0.24193	-0.267842	-0.358814	-0.524612	-0.127868	-0.239685	-0.171038
Peak_721	0.204572	0.123652	-0.190326	-0.0671222	0.650725	0.608646	0.330916	0.406865	-0.0785001	-0.0746255	-0.105313	-0.0318254	0.329279	0.568752	0.482566	0.535763	0.482847	0.539992	0.527068	0.343758	0.38154	0.507744	0.468766	0.384264	0.220617	0.627074	0.492327	0.56055
Peak_758	0.380611	0.400324	-0.108393	0.15022	0.630644	0.502903	0.451124	0.489067	0.326321	0.359051	0.292224	0.226634	0.471194	0.673079	0.47059	0.607486	0.523107	0.597686	0.518338	0.39298	0.666317	0.58196	0.678233	0.515984	0.179465	0.513992	0.560667	0.587059
Peak_746	0.957087	0.929504	0.734987	0.871338	0.831599	0.789195	0.526955	0.48013	0.845513	0.86064	0.747876	0.884448	0.622062	0.695492	0.602462	0.589853	0.478664	0.540145	0.666877	0.715842	0.594161	0.770533	0.714069	0.674077	0.7705	0.612561	0.501123	0.581469
Peak_742	-0.288233	-0.315356	-0.55553	-0.406333	-0.421844	-0.455493	-0.734608	-0.765088	-0.42055	-0.406222	-0.537904	-0.374217	-0.63851	-0.529853	-0.644332	-0.637816	-0.758876	-0.6902	-0.578347	-0.541452	-0.624925	-0.480581	-0.527079	-0.584233	-0.487728	-0.614231	-0.737753	-0.662595
Peak_755	-0.0842589	-0.0820909	-0.603726	-0.326725	0.125481	0.0174817	-0.0859911	-0.0676964	-0.164656	-0.135229	-0.224156	-0.236621	-0.0470283	0.150518	-0.0521148	0.0824005	-0.0333811	0.037939	0.00481419	-0.0925682	0.138299	0.0785879	0.168048	0.0253668	-0.301249	-0.00101174	0.0107352	0.0576719
Peak_653	-1.22931	-1.40588	-1.51091	-1.38323	-1.00915	-0.988278	-1.23737	-1.33028	-1.3421	-1.33543	-1.19153	-1.68956	-1.25324	-1.03008	-1.19238	-0.961242	-1.17099	-1.15666	-1.51431	-1.79525	-1.25119	-1.44857	-1.12223	-1.27486	-1.78029	-1.04966	-1.55024	-1.6128
Peak_739	0.0042465	-0.0227663	-0.261157	-0.126409	-0.086575	-0.146849	-0.352453	-0.361138	-0.113798	-0.100437	-0.22227	-0.0871631	-0.276662	-0.142727	-0.285915	-0.251965	-0.365453	-0.304739	-0.221666	-0.239634	-0.212849	-0.156335	-0.127496	-0.209969	-0.20166	-0.250447	-0.332635	-0.256255
Peak_831	0.877815	0.878542	0.863542	0.920675	0.739158	0.741289	0.60237	0.598193	0.872449	0.916157	0.882822	0.95069	0.649867	0.643989	0.643092	0.636027	0.579383	0.581136	0.6485	0.765424	0.607077	0.717345	0.655177	0.740611	0.825859	0.665421	0.623216	0.661917
Peak_797	-0.50118	-0.443477	-0.938491	-0.772939	-0.670245	-0.677304	-1.06557	-0.519983	-0.694755	-0.579241	-0.910998	-0.752121	-0.533546	-0.59071	-0.519631	-0.510605	-0.654854	-0.543003	-0.517039	-0.712023	-0.454818	-0.777997	-0.527194	-0.635284	-0.936869	-0.516984	-0.501815	-0.515384
Peak_846	1.44611	1.50151	1.49852	1.47718	1.25808	1.2642	1.33102	1.28357	1.52229	1.46548	1.52929	1.4619	1.3412	1.16458	1.30333	1.20747	1.20501	1.23549	1.26111	1.25884	1.1815	1.25189	1.22778	1.23618	1.50322	1.26647	1.2476	1.23848
Peak_912	2.0266	1.94813	1.98333	2.00745	1.81677	1.8183	1.7365	1.6528	1.9322	2.01877	1.93152	2.05236	1.76859	1.73497	1.69397	1.62108	1.69024	1.66712	1.74014	1.78794	1.75062	1.80695	1.74458	1.77766	1.94938	1.69649	1.68666	1.78307
Peak_932	-0.509101	-0.502988	-0.470353	-0.191398	-0.407144	-0.381219	-0.597028	-0.751061	-0.471844	-0.164737	-0.47535	-0.172855	-0.635702	-0.470318	-0.733798	-0.844423	-0.763675	-0.764061	-0.739658	-0.425186	-0.412761	-0.421965	-0.762022	-0.424441	-0.421285	-0.761348	-0.759325	-0.773838
Peak_924	0.0284098	-0.961333	-1.11471	-0.0506684	0.575736	0.434428	-0.777358	-0.484717	-0.788845	-0.978649	-0.96152	-0.889416	-0.564714	0.601795	-0.609872	-0.439292	-0.47196	-0.591234	-0.70603	0.277176	0.559699	0.618117	-0.698437	0.294207	-0.729988	-0.602646	-0.709216	-0.586133
Peak_985	-0.0308241	-0.221975	-0.204131	-0.0893002	-0.311014	-0.272447	-0.389193	-0.450711	-0.173272	-0.205596	-0.223416	-0.2171	-0.341768	-0.359112	-0.441995	-0.550788	-0.475671	-0.481757	-0.444935	-0.358243	-0.29801	-0.311461	-0.488997	-0.287099	-0.133329	-0.476048	-0.474773	-0.486428
Peak_949	0.0990814	-0.00211096	0.0347942	0.319347	0.0766364	0.101139	-0.197933	-0.265034	-0.00066085	0.0367052	0.00633086	0.0117014	-0.182399	0.0271914	-0.247498	-0.308436	-0.25865	-0.286971	-0.214024	-0.160634	0.0633092	0.0748896	-0.224344	-0.149627	0.0216075	-0.256939	-0.265398	-0.242226
Peak_978	-1.40959	-1.30539	-1.24577	-1.23849	-1.62645	-1.54937	-1.45372	-1.49322	-1.34231	-1.329	-1.35317	-1.415	-1.47901	-1.66366	-1.46539	-1.61578	-1.55101	-1.52556	-1.47342	-1.44941	-1.59924	-1.63533	-1.65426	-1.53994	-1.20469	-1.59417	-1.65918	-1.63395
Peak_886	-0.708654	-0.97126	-0.948077	-0.995019	-0.934578	-0.917139	-1.1096	-1.1959	-0.898345	-0.962115	-0.945133	-0.989473	-1.04533	-1.00926	-1.15558	-1.26815	-1.20509	-1.2046	-1.2233	-0.954443	-0.942991	-0.952603	-1.21119	-0.966348	-0.903411	-1.17008	-1.20977	-1.2654
Peak_1075	-0.657523	-0.274033	-0.665149	-0.407662	-0.650171	-0.719797	-0.658048	-0.852543	0.0598866	-0.318759	-0.246101	-0.866502	-0.672227	-0.456715	-0.801301	-0.751808	-0.282582	-0.512303	-0.664711	-0.725827	-0.752502	-0.745608	-0.925019	-0.868013	-0.653016	-0.310116	-0.587169	-0.926966
Peak_977	-1.63702	-1.72621	-1.53828	-1.62491	-1.97488	-1.86709	-1.70112	-1.92187	-1.65876	-1.67455	-1.60926	-1.73226	-2.06688	-1.98743	-1.89687	-1.99679	-1.75312	-1.9011	-1.75085	-1.78446	-1.82207	-1.85358	-1.92528	-1.70401	-1.47663	-1.97409	-1.86726	-1.79183
Peak_973	-0.419765	-0.777631	-0.702879	-0.458436	-0.775415	-0.654761	-0.928153	-1.00951	-0.691413	-0.427119	-0.74314	-0.777211	-0.860897	-0.736677	-0.992111	-1.04881	-1.00839	-0.989295	-0.984711	-0.807104	-0.677639	-0.692469	-1.02879	-0.68373	-0.643506	-1.01655	-1.00325	-1.03894
Peak_1080	-0.333149	-0.120822	-0.284863	-0.185128	-0.920444	-0.77195	-0.511959	-0.553426	0.0889415	-0.192043	-0.118829	-0.270945	-0.719903	-0.364293	-0.844438	-0.618935	-0.271029	-0.420063	-0.476362	-0.457376	-0.459587	-0.861974	-0.637265	-0.61077	-0.401847	-0.268643	-0.468407	-0.603263
Peak_1092	-1.8431	-1.76101	-1.70194	-1.98307	-1.37155	-1.18275	-0.898553	-1.51276	-1.8873	-1.82404	-1.54573	-2.04664	-1.27048	-1.08486	-0.819034	-0.976639	-1.1947	-0.955982	-0.877002	-0.950698	-1.21396	-1.24178	-0.903733	-1.20886	-1.79724	-1.08363	-0.929891	-1.10065
Peak_1126	0.128337	-0.214291	-0.436432	-0.245074	0.214351	0.311667	0.15844	0.391997	0.0763939	-0.150385	-0.316419	-0.145314	0.073837	0.0553806	-0.0354766	0.0814262	0.0881811	0.208942	0.0121355	0.343691	0.323143	0.41007	0.22895	0.356863	-0.154807	0.442188	0.291155	0.321333
Peak_1104	0.119287	0.0974488	0.0684125	0.111841	0.184033	0.256805	0.22982	0.340927	0.022406	-0.199861	0.0815944	-0.148986	0.0231106	0.0104923	-0.107925	-0.000423955	0.123101	0.0964698	-0.0280074	0.256133	0.203197	0.342893	0.17456	0.247582	-0.0354968	0.335678	0.30234	0.340081
Peak_1098	-1.50758	-1.67253	-1.5726	-1.60265	-1.99216	-1.80533	-1.88707	-1.87755	-1.63567	-1.768	-1.78688	-1.71843	-1.80271	-1.89805	-1.94595	-1.87823	-1.90177	-1.82931	-1.87262	-1.73334	-1.82442	-1.73726	-1.84057	-1.8296	-1.71509	-1.80805	-1.86497	-1.83291
Peak_1179	0.672976	0.790305	1.10729	0.134203	0.763197	0.893702	1.06721	0.197152	0.633984	0.861089	1.11341	0.470096	0.765592	0.688321	1.09743	0.740904	0.51506	0.881694	1.07511	1.15089	0.5588	0.805252	1.07409	0.794976	0.547336	0.818724	0.980347	0.799413
Peak_1176	-0.495599	-0.418678	-0.38452	-0.711946	-0.388574	-0.396574	-0.362657	-0.442376	-0.491099	-0.44212	-0.328682	-0.515624	-0.518974	-0.478096	-0.437718	-0.484495	-0.535088	-0.483415	-0.434976	-0.385271	-0.501782	-0.459917	-0.421345	-0.468517	-0.601227	-0.428243	-0.412687	-0.431605
Peak_1171	0.155692	0.206212	0.0953909	0.0411504	0.27043	0.226025	0.254257	0.303483	0.18388	0.156012	0.198288	0.178797	0.104043	0.164871	0.108063	0.173764	0.120152	0.121239	0.0980165	0.180499	0.180526	0.14437	0.149896	0.17426	0.0617104	0.249634	0.19185	0.220745
Peak_1170	0.618464	0.704378	0.563743	0.538687	0.84475	0.809577	0.852599	0.879818	0.647595	0.682111	0.72864	0.666366	0.696148	0.784118	0.67623	0.737197	0.770652	0.710554	0.653541	0.635691	0.772271	0.685689	0.730088	0.721953	0.544453	0.757118	0.794648	0.760375
Peak_1270	0.153717	0.104749	0.169216	0.196009	0.239163	0.441965	0.536923	0.660356	0.0157221	0.00624936	-0.0221341	0.113923	0.432953	0.621905	0.641603	0.724288	0.527324	0.676182	0.600093	0.657517	0.468011	0.553034	0.606578	0.620356	0.142983	0.625309	0.652893	0.682037
Peak_1268	-0.316129	-0.462869	-0.428645	-0.457168	-0.185619	-0.105359	-0.0770467	-0.0117168	-0.448668	-0.581122	-0.626503	-0.488853	-0.188155	0.0126157	-0.0360658	0.0210983	-0.115566	0.0129548	-0.0326794	-0.0124997	-0.152913	-0.0112514	-0.0718079	-0.063276	-0.472762	-0.0146792	-0.015596	0.0208573
Peak_1217	0.631233	0.723436	0.959519	0.160832	0.650996	0.734976	0.777155	0.19864	0.593399	0.76245	0.962102	0.466342	0.619689	0.539558	0.842174	0.533076	0.397862	0.660292	0.835596	0.902402	0.46615	0.693645	0.817024	0.634717	0.495471	0.63858	0.7371	0.610954
Peak_1254	-0.968101	-0.903222	-0.825177	-1.01288	-1.34372	-0.857418	-0.733017	-0.792374	-0.818229	-0.905365	-0.809595	-0.833101	-0.936184	-1.11834	-0.974607	-1.06225	-1.16031	-1.07455	-1.00227	-0.771619	-1.10141	-0.924047	-0.983935	-0.956027	-1.181	-0.998421	-1.0231	-1.02491
Peak_1281	-1.11745	-1.0235	-1.03817	-1.00462	-1.20105	-1.02497	-0.934876	-0.807397	-0.733588	-1.03821	-1.13954	-1.22031	-0.861202	-0.746198	-0.806362	-0.639216	-0.865136	-0.785359	-0.844876	-0.803687	-0.995043	-0.93841	-0.887692	-0.877799	-1.21722	-0.766791	-0.778623	-0.793707
Peak_1256	-0.0990455	-0.0459061	0.0458447	-0.139106	-0.446032	-0.0152564	0.0939823	0.0370045	0.0422705	-0.0419249	0.045456	0.0448582	-0.0931278	-0.26509	-0.135947	-0.20825	-0.314713	-0.223399	-0.146284	0.0771102	-0.24909	-0.0672023	-0.132181	-0.109417	-0.307141	-0.155689	-0.175163	-0.172524
Peak_1303	-0.917109	-1.07244	-0.912372	-1.00641	-1.21469	-1.12811	-0.997543	-0.977203	-1.103	-1.15344	-1.15273	-1.01193	-1.04816	-1.0775	-1.12904	-1.09272	-1.14479	-1.075	-1.15589	-0.985791	-1.08822	-1.10327	-1.10048	-1.08314	-1.35252	-1.04725	-1.09903	-1.09725
Peak_1329	1.00136	0.995382	1.0569	1.06433	0.87199	0.856051	0.788363	0.74398	0.977803	0.968299	0.964667	1.01693	0.78635	0.772049	0.760735	0.712798	0.6932	0.705646	0.816354	0.850102	0.712222	0.880993	0.719696	0.770131	0.967825	0.77074	0.765396	0.781013
Peak_1320	-0.997557	-0.983986	-0.941897	-0.947998	-1.09189	-1.1071	-1.04275	-1.09455	-0.98747	-1.0163	-1.02985	-0.950727	-1.16711	-1.07551	-1.20017	-1.16806	-1.25523	-1.24707	-1.15381	-1.10005	-1.15655	-1.08034	-1.17088	-1.18276	-1.03768	-1.17441	-1.17087	-1.15726
Peak_1339	-1.02634	-1.22701	-1.43941	-1.25509	-0.6884	-0.811528	-0.861279	-0.862033	-1.03313	-1.27734	-1.14767	-1.34653	-1.1692	-0.958237	-1.18292	-1.13448	-1.04503	-1.38364	-1.11215	-1.57012	-1.02924	-1.14934	-1.31866	-1.28051	-1.10518	-1.01116	-1.26318	-1.30809
Peak_1372	0.22544	0.469733	0.181493	0.451979	0.477734	0.430824	0.569257	0.588822	0.186471	0.268044	0.405643	0.247899	0.641318	0.728699	0.730321	0.788656	0.746883	0.7711	0.771929	0.607737	0.644846	0.516168	0.619804	0.530844	0.59797	0.429426	0.713112	0.653214
Peak_1404	-0.625792	-0.740135	-0.776216	-0.633229	-0.237354	-0.16459	-0.166062	-0.223058	-0.591251	-0.663171	-0.716524	-0.609114	-0.328056	-0.191806	-0.212638	-0.225501	-0.212653	-0.247535	-0.169679	-0.231044	-0.154708	-0.152473	-0.162948	-0.209574	-0.438159	-0.336372	-0.316888	-0.32447
Peak_1439	-0.935049	-0.971599	-0.908032	-0.942764	-1.02505	-0.962053	-0.887832	-0.922046	-0.913655	-0.990634	-0.922918	-0.890162	-0.953146	-0.963626	-0.910452	-0.985083	-0.993866	-0.951382	-0.904967	-0.958943	-1.00077	-0.913332	-0.928882	-0.964207	-1.02263	-0.946878	-0.982166	-0.989771
Peak_1341	-1.09345	-1.5107	-1.66765	-1.3654	-0.79582	-0.881395	-0.989556	-0.912407	-1.08649	-1.3584	-1.36437	-1.44598	-1.32673	-1.09917	-1.23457	-1.199	-1.14098	-1.37017	-1.21864	-1.52689	-1.13554	-1.38736	-1.33478	-1.37164	-1.37203	-1.12585	-1.27171	-1.33567
Peak_1395	-0.177582	-0.0757182	-0.314939	-0.15309	-0.0193212	-0.0840541	0.0312771	0.0258716	-0.187658	-0.189173	-0.163976	-0.187414	0.0759261	0.118581	0.0968463	0.126178	0.136595	0.138698	0.135688	0.0211269	0.099384	0.0320756	0.0622129	-0.000690371	-0.0809178	-0.0536198	0.0785128	0.0155637
Peak_1422	-0.546538	-0.523898	-0.609613	-0.539569	-0.430296	-0.412496	-0.350258	-0.36771	-0.543596	-0.599167	-0.528187	-0.558445	-0.637778	-0.558341	-0.608922	-0.682707	-0.641925	-0.665786	-0.579008	-0.556799	-0.347156	-0.371867	-0.352641	-0.419097	-0.790505	-0.44351	-0.725091	-0.678765
Peak_1383	-2.35619	-2.00941	-2.4124	-2.0935	-1.99675	-2.03613	-1.8966	-1.92262	-2.34339	-2.20984	-2.03994	-2.29821	-1.87634	-1.75542	-1.76573	-1.73584	-1.78821	-1.74946	-1.74925	-1.8526	-1.82824	-1.93681	-1.90851	-1.97476	-1.92253	-2.12587	-1.81827	-1.87044
Peak_1405	-1.14028	-1.14923	-1.29489	-1.08971	-0.692694	-0.642669	-0.622956	-0.665833	-1.09585	-1.15068	-1.14689	-1.11987	-0.757627	-0.630339	-0.634692	-0.632843	-0.623451	-0.659387	-0.610037	-0.680006	-0.600502	-0.642322	-0.592049	-0.655283	-0.871833	-0.803527	-0.73367	-0.758495
Peak_1386	-0.490173	-0.222794	-0.541073	-0.231391	-0.169403	-0.253185	-0.104164	-0.066717	-0.53332	-0.439897	-0.276988	-0.470991	-0.0171442	0.0795252	0.0817013	0.157502	0.122151	0.134965	0.118622	-0.0487018	-0.00403871	-0.165653	-0.00890804	-0.125612	-0.0798583	-0.25072	0.0664683	-0.015398
Peak_1460	-1.34628	-1.17476	-1.27688	-0.931273	-1.58929	-1.52862	-1.80227	-1.42451	-0.738132	-0.828976	-1.22027	-1.45667	-0.780782	-0.560908	-1.10143	-0.37486	-0.859184	-1.13819	-1.37092	-1.37205	-1.4931	-1.87366	-1.86081	-2.1462	-1.62008	-0.839471	-1.14596	-2.01738
Peak_1464	-0.790784	-0.616928	-0.698285	-0.403784	-1.05905	-0.961766	-1.19129	-0.865294	-0.212511	-0.296948	-0.666478	-0.86388	-0.294559	-0.0641252	-0.601612	0.0940754	-0.377978	-0.61621	-0.785829	-0.795253	-0.952827	-1.27115	-1.28633	-1.56085	-1.07024	-0.322457	-0.619854	-1.4038
Peak_1483	-1.11748	-0.672033	-0.992669	-0.747872	-0.935423	-1.01288	-0.732214	-0.802366	-1.11867	-0.930149	-0.799755	-0.897246	-0.945916	-0.699615	-0.75692	-0.5425	-0.730238	-0.807409	-0.689616	-1.02177	-0.853362	-1.08796	-0.809671	-0.927235	-0.877237	-1.14083	-0.780355	-0.829746
Peak_1468	-1.41086	-1.32077	-1.16614	-1.22012	-0.997517	-0.89535	-0.914766	-0.555902	-1.22578	-1.14752	-1.11538	-1.22279	-0.840826	-0.734626	-0.886699	-0.603319	-0.804753	-0.786158	-0.848241	-0.880106	-0.621397	-0.969355	-0.863533	-0.981751	-1.42667	-0.726258	-1.02898	-0.97911
Peak_1489	-1.22237	-0.773858	-1.11192	-0.855237	-0.992723	-1.11347	-0.810494	-0.875772	-1.21119	-1.05999	-0.888901	-1.0137	-1.0072	-0.789145	-0.797932	-0.594545	-0.783995	-0.864852	-0.789717	-1.1304	-0.939168	-1.23151	-0.890376	-1.02177	-0.967413	-1.22623	-0.840606	-0.92592
Peak_1501	-0.549185	-0.63551	-0.748764	-0.683072	-0.61071	-0.520498	-0.492982	-0.498181	-0.629624	-0.801177	-0.83953	-0.85581	-0.362058	-0.451912	-0.51819	-0.481973	-0.335728	-0.402722	-0.41512	-0.489568	-0.300829	-0.487657	-0.484243	-0.517162	-0.473648	-0.508797	-0.449089	-0.493868
Peak_1519	-1.8586	-1.75843	-2.00446	-1.72578	-0.941747	-0.880793	-0.955387	-0.819021	-1.58717	-2.1069	-1.77271	-1.92349	-0.731769	-0.602417	-0.758008	-0.695004	-0.66251	-0.605908	-0.72867	-0.843043	-0.635443	-0.94781	-0.818712	-0.85459	-1.00917	-0.715482	-0.641532	-0.691756
Peak_1503	-1.2907	-1.46783	-1.67716	-1.46084	-0.618424	-0.578621	-0.494583	-0.44359	-1.43156	-1.41296	-1.3208	-1.67801	-0.477726	-0.35131	-0.441693	-0.310099	-0.341032	-0.310533	-0.395465	-0.523166	-0.689246	-0.855546	-0.840305	-0.512179	-0.975777	-0.717931	-0.45715	-0.901568
Peak_1515	-1.80318	-1.91321	-1.96158	-1.90365	-1.89129	-1.82594	-1.83515	-1.8374	-1.8317	-1.99111	-2.05433	-2.0721	-1.65314	-1.39863	-1.45321	-1.40128	-1.57208	-1.32904	-1.76888	-1.65634	-1.54774	-1.73343	-1.77918	-1.78509	-1.53311	-1.40702	-1.54014	-1.39682
Peak_1552	-1.03888	-1.10546	-0.97918	-0.97266	-1.3613	-0.968962	-0.852947	-0.840468	-0.979792	-1.07425	-1.01946	-0.893655	-0.94782	-0.993961	-1.04537	-1.01324	-0.982131	-0.994648	-1.00322	-0.887793	-0.966865	-1.03948	-1.02002	-0.959646	-1.11725	-0.953565	-0.982202	-0.998781
Peak_1520	-1.22939	-1.25643	-1.36885	-1.1947	-1.47157	-0.969236	-0.876777	-0.852896	-1.42861	-1.34536	-1.27133	-1.25482	-1.23141	-0.751939	-0.926741	-0.696954	-0.722845	-0.660753	-0.880594	-0.829684	-1.02174	-1.01743	-1.08857	-1.04202	-0.936196	-0.836285	-0.737798	-0.713936
Peak_1522	-1.76455	-1.70566	-1.88175	-1.50469	-1.77595	-1.73671	-1.57665	-1.53341	-1.94143	-1.94212	-1.97628	-2.00276	-1.5844	-1.40147	-1.41972	-1.32048	-1.41238	-1.32298	-1.31125	-1.48583	-1.40336	-1.55272	-1.41834	-1.49183	-1.44106	-1.4954	-1.35808	-1.38427
Peak_1530	-1.79809	-1.83042	-1.48985	-1.79757	-1.02141	-0.910413	-0.85256	-0.798133	-1.38361	-1.89512	-1.82114	-1.51916	-0.815868	-0.707783	-0.81672	-0.662674	-0.641115	-0.609066	-0.722569	-0.746989	-0.868692	-1.09572	-0.918293	-0.978088	-0.923312	-0.684767	-0.703399	-0.678829
Peak_1555	-0.690644	-0.750554	-0.626711	-0.622204	-1.01754	-0.622577	-0.499559	-0.494707	-0.62379	-0.715979	-0.66255	-0.545611	-0.596662	-0.639061	-0.692827	-0.660759	-0.630348	-0.640366	-0.644707	-0.529249	-0.614193	-0.680795	-0.665473	-0.605807	-0.768563	-0.606316	-0.630222	-0.644799
Peak_1507	-1.26784	-1.34963	-1.45143	-1.38999	-1.26867	-1.22614	-1.20298	-1.19394	-1.35231	-1.50723	-1.55283	-1.56027	-1.0512	-1.15667	-1.19168	-1.18134	-1.03054	-1.10636	-1.13455	-1.19423	-0.985415	-1.18907	-1.1719	-1.21247	-1.18218	-1.22514	-1.1433	-1.21162
Peak_1543	-1.46559	-1.19031	-1.42334	-1.38847	-1.35905	-1.36919	-1.12447	-1.1394	-1.25277	-1.26714	-1.09677	-1.38558	-1.16006	-1.06642	-1.36819	-1.15709	-1.20127	-1.28021	-1.327	-1.47729	-1.16004	-1.36961	-1.36411	-1.4034	-1.16907	-1.17402	-1.16889	-1.24747
Peak_1582	-1.47109	-1.33645	-1.38648	-1.32593	-1.44888	-1.32988	-1.18593	-1.26049	-1.43245	-1.21261	-1.36146	-1.34125	-1.38468	-1.32364	-1.23942	-1.26304	-1.33714	-1.27776	-1.31341	-1.2972	-1.38301	-1.37316	-1.23538	-1.26256	-1.53989	-1.33128	-1.34585	-1.40323
Peak_1583	-1.26043	-1.7826	-1.81634	-1.75813	-1.1263	-1.48715	-1.5538	-1.51656	-1.3202	-1.66339	-1.8037	-1.78481	-1.46246	-1.55971	-1.74049	-1.75571	-1.39122	-1.593	-1.76049	-1.60899	-1.27948	-1.55827	-1.68643	-1.59424	-1.60809	-1.376	-1.55686	-1.68095
Peak_1578	-0.604872	-0.354385	-0.34113	-0.244042	-0.448408	-0.294717	-0.145148	-0.0953585	-0.554196	-0.537586	-0.325631	-0.34018	-0.343669	-0.122808	-0.205296	-0.0457865	-0.194875	-0.0869459	-0.126986	-0.224818	-0.246944	-0.258198	-0.0772376	-0.0961356	-0.462767	-0.19632	-0.127099	-0.180715
Peak_1557	-1.44689	-1.50716	-1.37275	-1.35201	-1.73358	-1.34745	-1.30174	-1.34058	-1.38479	-1.4707	-1.42733	-1.33215	-1.38653	-1.38897	-1.52943	-1.47811	-1.42576	-1.4182	-1.43775	-1.30266	-1.37537	-1.40694	-1.4618	-1.37699	-1.51881	-1.38845	-1.45231	-1.45535
Peak_1572	-1.09231	-1.18072	-1.28516	-1.06621	-0.61377	-0.620498	-0.538986	-0.446721	-1.10735	-1.02409	-0.969457	-1.11287	-0.553466	-0.415633	-0.524544	-0.36038	-0.220147	-0.415466	-0.526655	-0.519117	-0.407835	-0.618667	-0.4769	-0.539318	-0.941573	-0.461932	-0.496201	-0.535316
Peak_1592	-1.9957	-1.86614	-2.27496	-1.81335	-1.47011	-1.43033	-1.23121	-1.08863	-1.74373	-1.94314	-1.73249	-1.82648	-1.31608	-1.17992	-1.24499	-1.21631	-1.1639	-1.0734	-1.27958	-1.5299	-1.11603	-1.37902	-1.18104	-1.27462	-1.61788	-1.1558	-1.20497	-1.19482
Peak_1577	-1.14798	-1.47522	-1.54777	-1.34808	-0.983771	-1.01157	-1.0274	-0.819207	-1.30392	-1.55847	-1.37029	-1.3908	-0.864275	-0.540172	-0.908581	-0.697933	-0.552658	-0.761262	-0.920279	-1.076	-0.725131	-1.0311	-0.866206	-0.906271	-1.25891	-0.758623	-0.66218	-0.694115
Peak_1556	-1.45947	-1.5122	-1.38323	-1.38042	-1.77409	-1.38306	-1.2735	-1.26916	-1.40039	-1.47455	-1.43199	-1.31191	-1.36563	-1.41215	-1.45795	-1.44384	-1.39806	-1.4018	-1.42956	-1.30587	-1.37593	-1.44067	-1.42688	-1.37501	-1.52787	-1.36985	-1.40964	-1.4173
Peak_1589	-1.70559	-2.12326	-2.21378	-2.20192	-1.44323	-1.70884	-1.70799	-1.60721	-1.68984	-2.14546	-2.16367	-2.19901	-1.61632	-1.49961	-1.62002	-1.52811	-1.4455	-1.54472	-1.66639	-1.73674	-1.3841	-1.70633	-1.64898	-1.62685	-1.7449	-1.48853	-1.59224	-1.64098
Peak_1584	-1.31581	-1.76244	-1.83324	-1.8647	-1.15443	-1.41551	-1.47605	-1.39783	-1.37042	-1.79227	-1.81784	-1.81667	-1.45266	-1.49967	-1.62447	-1.65288	-1.34481	-1.49034	-1.61547	-1.48127	-1.28539	-1.55812	-1.58657	-1.54716	-1.62245	-1.35596	-1.50571	-1.57386
Peak_1651	-1.19905	-1.34034	-1.38091	-1.20152	-0.196039	-0.302616	-0.234387	-0.0698082	-1.33523	-1.27874	-1.34426	-1.22194	-0.176535	0.0554295	0.0416223	0.164343	0.0569841	0.102314	0.0458716	-0.0653206	0.0594824	-0.114259	0.0390494	0.0377973	-0.336332	-0.0655043	-0.0504266	-0.0701447
Peak_1605	0.0343506	0.286149	-0.0758482	0.0794573	0.121681	0.104325	0.482297	0.369385	0.121481	0.321049	0.378397	0.254378	0.237521	0.301934	0.2893	0.369238	0.193465	0.302837	0.25628	0.0959438	0.279745	-0.0422722	0.296666	0.133811	-0.077645	0.0564715	0.424545	0.400347
Peak_1652	-0.384079	-0.232477	-0.500722	-0.328831	0.216767	0.16785	0.296886	0.374029	-0.349584	-0.18754	-0.168363	-0.237314	0.282859	0.498242	0.451063	0.563565	0.454046	0.510645	0.456759	0.372488	0.503719	0.288611	0.471959	0.445652	0.0934685	0.351162	0.422289	0.395738
Peak_1695	-0.857134	-0.944373	-1.07477	-0.968249	0.197653	0.116871	0.11217	0.404468	-0.687292	-0.807864	-0.827873	-0.860744	0.153078	0.430542	0.247781	0.375637	0.412166	0.367539	0.180921	-0.0197651	0.385132	0.145402	0.188506	0.21633	-0.191425	0.432268	0.261901	0.216144
Peak_1799	-0.181317	-0.206754	-0.297822	-0.214282	0.192021	0.160112	0.151302	0.38119	-0.20972	-0.214789	-0.250156	-0.15457	0.222846	0.276304	0.225169	0.347302	0.347449	0.321189	0.283782	0.176061	0.320449	0.0933091	0.179491	0.236677	-0.0447056	0.276051	0.191376	0.271652
Peak_1718	-1.1735	-1.01474	-1.02419	-0.966637	-0.751834	-0.887537	-0.70694	-0.636841	-1.11366	-1.04756	-0.88132	-1.10047	-0.844934	-0.728697	-0.670215	-0.514644	-0.607634	-0.69311	-0.665604	-1.11914	-0.727504	-1.03963	-0.714326	-0.814863	-0.995677	-0.925132	-0.770381	-0.772278
Peak_1712	-1.22557	-1.32597	-1.4786	-1.32573	-0.740071	-0.77968	-0.391697	-0.555295	-1.02352	-1.19566	-1.27151	-1.21559	-0.397726	-0.468568	-0.519113	-0.370627	-0.494636	-0.487375	-0.561299	-0.721982	-0.162421	-0.768274	-0.540304	-0.604606	-0.891943	-0.481083	-0.437704	-0.51175
Peak_1716	-1.43645	-1.69067	-1.76092	-1.73649	-1.46318	-1.47789	-1.42006	-1.4002	-1.48079	-1.80117	-1.82077	-1.73165	-1.33844	-1.54247	-1.58999	-1.57299	-1.45065	-1.50145	-1.54961	-1.36936	-1.42219	-1.64884	-1.61898	-1.62164	-1.61224	-1.32706	-1.51977	-1.58693
Peak_1798	-0.924065	-0.885679	-0.973167	-0.847144	-0.458184	-0.540765	-0.372469	-0.321798	-0.846508	-0.802477	-0.836899	-0.82019	-0.344024	-0.184148	-0.311924	-0.130334	-0.175638	-0.179694	-0.224697	-0.380922	-0.1566	-0.494601	-0.233872	-0.249069	-0.79299	-0.246841	-0.323114	-0.306295
Peak_1750	-0.579647	-0.550248	-0.48464	-0.286656	0.0798131	-0.0698299	0.12467	-0.0812792	-0.304243	-0.206763	-0.131168	-0.387944	0.0233868	0.200791	0.128372	0.429806	0.222742	0.126711	-0.0382067	-0.608976	0.116262	-0.383595	0.18556	-0.0148339	-1.04863	0.155988	-0.102575	-0.0700489
Peak_1819	-0.859371	-0.889858	-0.76935	-0.811127	-0.90718	-0.913822	-0.93531	-0.944243	-0.879577	-0.876605	-0.92279	-0.815198	-0.961991	-1.05499	-0.973944	-1.01191	-0.950143	-0.992933	-0.927552	-0.837098	-0.994821	-1.0026	-0.930143	-0.884774	-0.89581	-0.95406	-0.954025	-0.984654
Peak_1829	-1.1504	-0.869261	-1.20311	-0.968848	-0.619434	-0.800461	-0.441823	-0.404314	-1.14644	-1.03987	-0.871604	-1.14772	-0.795693	-0.430469	-0.599426	-0.44636	-0.435148	-0.548636	-0.519604	-0.993342	-0.578737	-0.963883	-0.655344	-0.800951	-1.06547	-0.80592	-0.551105	-0.658586
Peak_1815	-1.92577	-2.03386	-1.90429	-2.64453	-1.30594	-1.21823	-0.731653	-1.32039	-1.91196	-1.85912	-1.55609	-2.13463	-1.10458	-0.948833	-0.617994	-0.725073	-0.965702	-0.738348	-0.668568	-0.804106	-0.975229	-1.25516	-0.649709	-0.993699	-1.78821	-0.827213	-0.586986	-0.824041
Peak_1837	-0.166156	-0.137844	0.0138684	0.0166884	-0.316966	-0.33239	-0.277475	-0.309507	-0.125615	-0.0657071	-0.101168	-0.0267965	-0.255497	-0.331552	-0.273877	-0.314532	-0.248828	-0.346479	-0.207811	-0.155738	-0.284628	-0.330554	-0.213217	-0.193517	-0.0956085	-0.274406	-0.319902	-0.288326
Peak_1845	-0.283471	-0.164239	-0.0669993	-0.144857	-0.483245	-0.514617	-0.393774	-0.445889	-0.282143	-0.227269	-0.232942	-0.180167	-0.356882	-0.466432	-0.365622	-0.344823	-0.339896	-0.399013	-0.295727	-0.280437	-0.364255	-0.465404	-0.309694	-0.315006	-0.224425	-0.269161	-0.260072	-0.228496
Peak_1885	-0.794431	-0.910602	-0.951067	-0.895176	0.14124	0.143826	0.203938	0.301095	-0.77547	-0.867732	-0.971107	-0.782833	0.285782	0.49602	0.413232	0.495703	0.59231	0.546077	0.524517	0.373441	0.504197	0.321563	0.437012	0.371171	-0.0873532	0.298059	0.296524	0.310329
Peak_1859	-1.6624	-1.30312	-1.34365	-1.59862	-2.06714	-2.03127	-1.7512	-1.79621	-1.77847	-1.73166	-1.65835	-1.72502	-1.61283	-1.66278	-1.59227	-1.4569	-1.53284	-1.54052	-1.59216	-1.58013	-1.50668	-1.74031	-1.51644	-1.58651	-1.68518	-1.26845	-1.21411	-1.2057
Peak_1862	-1.42929	-0.817389	-0.619718	-0.631219	-2.00304	-0.866613	-0.748154	-0.712612	-1.2148	-0.746623	-0.683342	-0.577464	-1.01908	-0.917302	-0.720174	-0.737992	-1.02662	-0.843552	-0.715558	-0.601434	-1.12167	-0.856764	-0.722983	-0.672201	-1.23513	-0.857076	-0.774065	-0.730949
Peak_1909	0.795071	0.731117	0.610302	0.695296	0.78818	0.8581	1.06577	1.03236	1.00198	0.757542	0.759961	0.810653	1.14068	1.07554	1.11959	1.07483	1.17612	1.10976	1.10866	0.966616	1.13953	0.80617	1.09419	1.01328	1.02375	1.09333	1.10476	1.11673
Peak_1900	-0.587415	-0.685612	-0.862697	-1.04339	-0.193501	-0.280063	0.0015872	-0.246584	-0.429206	-0.620732	-0.589738	-0.593504	0.082227	-0.13268	-0.201015	-0.0824296	-0.0888079	-0.0893752	-0.197773	-0.159981	-0.156833	-0.352778	0.0331676	-0.270757	-0.314351	0.204924	0.00459744	0.161495
Peak_1866	-0.892342	-0.981374	-0.99855	-1.05264	-1.28515	-1.26247	-0.472853	-0.469757	-0.719277	-0.950839	-0.961215	-0.86329	-0.444754	-0.384798	-0.366461	-0.34298	-0.278871	-0.343244	-0.352845	-0.48525	-0.331568	-0.608521	-0.354976	-0.440164	-0.693867	-1.08677	-0.411033	-1.05835
Peak_2012	1.0018	1.0884	1.04638	0.865892	0.581409	0.616726	0.324199	0.388257	1.11577	1.09728	1.13242	1.09584	0.868923	0.365208	0.232305	0.680707	0.289024	0.304444	0.685855	0.85096	0.225602	0.632528	0.798187	0.767183	0.412353	0.606885	0.135732	0.0928136
Peak_2008	0.178107	0.268402	0.219541	0.0105966	-0.268101	-0.224324	-0.146693	-0.497191	0.2863	0.276986	0.312718	0.279026	0.0309288	-0.719396	-0.609129	-0.411515	-0.648205	-0.561635	-0.162797	0.003813	-0.0787672	-0.208772	-0.582997	-0.0710628	-0.483743	-0.674468	-0.754287	-0.706031
Peak_2010	0.977022	1.05908	1.03984	0.920186	0.648289	0.679964	0.888868	0.516191	1.09787	1.05946	1.10091	1.07558	0.929245	0.506817	0.388186	0.81115	0.458453	0.455902	0.838462	0.934609	0.832558	0.690726	0.917712	0.887882	0.556134	0.557535	0.31394	0.266905
Peak_1966	-1.72776	-1.53407	-1.47059	-1.40573	-2.15155	-1.61393	-1.41226	-1.38406	-1.65326	-1.49413	-1.47028	-1.40574	-1.6164	-1.61848	-1.46307	-1.48679	-1.54048	-1.47037	-1.47538	-1.35004	-1.67151	-1.58816	-1.45777	-1.40025	-1.83098	-1.52867	-1.49544	-1.49165
Peak_2123	0.106933	-0.0608274	-0.23769	-0.101516	0.233302	0.227319	0.205362	0.191006	0.157826	0.0275906	0.0176846	0.0172957	0.245997	0.285629	0.257779	0.0913457	0.24821	0.246457	0.247841	0.22961	0.276049	0.263217	0.268686	0.251043	0.189559	0.269577	0.257026	0.258952
Peak_1982	0.448606	0.504758	0.502217	0.409172	0.149766	0.17705	-0.045345	0.408017	0.543406	0.526474	0.545556	0.539075	-0.0514381	0.27977	0.365191	0.401101	0.0364312	0.382433	-0.0708338	0.411882	-0.096825	0.212747	0.00176519	0.464139	0.00387661	0.326469	0.293605	0.300839
Peak_2038	1.84586	1.80021	1.79595	1.91574	1.95348	1.91096	1.8164	1.91201	1.84197	1.82811	1.86058	1.85957	1.83386	1.91024	1.85847	1.95743	1.89522	1.83555	1.86608	1.9257	1.93265	1.95784	1.89385	1.96151	1.92687	1.91531	1.88267	1.85723
Peak_2022	-0.411244	-0.352177	-0.356753	-0.454908	-0.716616	-0.666225	-0.701446	-0.690689	-0.320134	-0.326002	-0.308586	-0.32453	-0.621807	-0.569939	-0.69751	-0.568735	-0.351495	-0.587413	-0.681194	-0.408509	-0.508132	-0.631867	-0.579759	-0.320573	-0.869991	-0.639262	-0.518929	-0.677577
Peak_2005	-0.0524429	-0.00953208	0.000755199	-0.0833831	-0.31334	-0.284723	-0.48957	-0.0856547	0.0387438	0.0289897	0.0384955	0.0410146	-0.572364	-0.338919	-0.378233	-0.505371	-0.370814	-0.0690179	-0.494824	-0.0244224	-0.51579	-0.247225	-0.436946	-0.421976	-0.499896	-0.522153	-0.436062	-0.535679
Peak_2114	-1.83463	-1.9726	-2.06634	-1.95415	-1.72239	-1.75137	-1.80466	-1.90004	-1.76915	-1.94021	-1.89352	-1.92845	-1.73913	-2.09778	-1.82051	-1.82622	-1.73588	-1.95228	-1.77391	-1.76999	-1.68939	-1.72823	-1.72091	-1.71459	-1.72728	-2.1242	-2.10488	-1.75522
Peak_2059	-1.28328	-1.60193	-1.41925	-1.31263	-1.20891	-1.3975	-1.50621	-1.41194	-1.53529	-1.33051	-1.34656	-1.31119	-1.27024	-1.45402	-1.47696	-1.41142	-1.45854	-1.54411	-1.46335	-1.25713	-1.40939	-1.39846	-1.3952	-1.40409	-1.24829	-1.42642	-1.45494	-1.48461
Peak_2033	0.846852	0.758282	0.71514	0.844545	0.739511	0.733812	0.617653	0.714243	0.708366	0.811123	0.714685	0.828945	0.639104	0.702472	0.662455	0.751209	0.695478	0.640242	0.672643	0.740692	0.721886	0.748783	0.694938	0.758406	0.743147	0.710971	0.686302	0.66009
Peak_2101	1.33323	1.20078	1.15789	1.23256	1.01061	1.09143	1.23621	0.990814	1.32122	1.27878	1.20732	1.27264	1.2833	1.08536	1.2869	1.00247	1.0705	1.09014	1.28097	1.26627	1.08497	1.29823	1.09067	1.26266	1.26089	1.09367	1.11625	1.12471
Peak_2064	-0.101833	-0.158205	-0.182032	-0.108078	-0.291275	-0.29362	-0.262738	-0.360963	-0.0958844	-0.121808	-0.141448	-0.100279	-0.255824	-0.201309	-0.267796	-0.286167	-0.205733	-0.204503	-0.255438	-0.273619	-0.19527	-0.270079	-0.16611	-0.196555	-0.0497403	-0.186861	-0.204938	-0.209112
Peak_2055	-0.622078	-0.711226	-0.86195	-0.6814	-0.785461	-0.789741	-0.817345	-0.889629	-0.888435	-0.864803	-0.791954	-0.673776	-0.826822	-0.849519	-0.793316	-0.806442	-0.863724	-0.888806	-0.742498	-0.673387	-0.837323	-0.827301	-0.713259	-0.818088	-0.605537	-0.85352	-0.84246	-0.811806
Peak_2124	0.675344	0.541392	0.501216	0.582279	0.644552	0.431041	0.358878	0.371012	0.656424	0.612987	0.552013	0.626452	0.405561	0.435219	0.423953	0.411874	0.409573	0.422137	0.409143	0.380763	0.422161	0.422164	0.418502	0.40162	0.593274	0.43205	0.434224	0.452835
Peak_2110	0.805936	0.711992	0.699522	0.764883	0.716436	0.48627	0.465134	0.358604	0.799864	0.773842	0.737086	0.785727	0.481091	0.45681	0.473933	0.385944	0.441793	0.458206	0.45843	0.436018	0.454937	0.497951	0.47815	0.46231	0.766166	0.474727	0.469964	0.48904
Peak_2100	0.305014	0.17628	0.138895	0.21469	0.235786	0.269473	0.221602	0.203771	0.288386	0.252068	0.183353	0.248959	0.26446	0.0746771	0.260414	0.0233557	0.0571763	0.0663427	0.260901	0.25324	0.0658847	0.290222	0.0813627	0.256252	0.223576	0.292333	0.27521	0.283298
Peak_2098	-0.0761663	-0.17862	-0.205341	-0.129198	-0.0790098	-0.0757074	-0.0752965	-0.0780459	-0.0742064	-0.110548	-0.136557	-0.0971909	-0.0644862	-0.282052	-0.047319	0.134681	0.155011	-0.0460179	-0.00758328	-0.0576337	-0.243933	-0.0609302	0.0922279	-0.0802098	-0.068119	-0.227063	-0.00696962	-0.0405203
Peak_2138	0.828786	0.712489	0.681335	0.753663	0.576088	0.822392	0.818572	0.800146	0.831884	0.785571	0.74597	0.788513	0.847006	0.6634	0.627027	0.471667	0.635723	0.636676	0.873212	0.653293	0.646017	0.858931	0.64165	0.865266	0.815523	0.881095	0.653893	0.869568
Peak_2026	1.05041	0.997564	0.982383	1.11643	1.15156	1.10856	1.02863	1.11807	1.04547	1.02156	1.0631	1.05859	1.05024	1.11403	1.06966	1.15654	1.10643	1.04802	1.0789	1.13629	1.13979	1.14858	1.10617	1.16459	1.1373	1.12264	1.09017	1.06496
Peak_2168	-0.776552	-0.86384	-0.929107	-0.840159	-0.736149	-0.692309	-0.781321	-0.798228	-0.762537	-0.810499	-0.826345	-0.787592	-0.738974	-0.722526	-0.711889	-0.974089	-0.949591	-0.925453	-0.695626	-0.696265	-0.665894	-0.69172	-0.717981	-0.71144	-0.737966	-0.935299	-0.754032	-1.67088
Peak_2115	-0.32164	-0.432707	-0.504713	-0.426155	-0.652626	-0.671739	-0.255324	-0.267512	-0.285906	-0.392883	-0.366389	-0.36841	-0.234587	-0.601456	-0.216765	-0.5207	-0.491071	-0.467268	-0.228906	-0.260342	-0.597422	-0.662506	-0.21017	-0.241008	-0.246084	-0.504243	-0.211996	-0.213929
Peak_2245	0.123236	0.014058	0.0195984	-0.0516365	0.130746	0.0445788	-0.0225369	-0.00484755	-0.0455736	-0.0132914	-0.168908	-0.0218777	-0.0429055	-0.217516	-0.313884	-0.314832	-0.261266	-0.295189	-0.388032	-0.117726	-0.138898	-0.035577	-0.22801	-0.190102	-0.223319	-0.111357	-0.222007	-0.243956
Peak_2180	-0.592762	-0.617668	-0.671131	-0.657661	-0.579379	-0.570569	-0.594311	-1.0991	-0.517614	-0.630841	-0.547941	-0.575174	-0.563924	-0.535452	-0.743223	-0.995314	-0.986677	-0.983702	-0.553106	-0.560975	-0.542045	-0.558439	-0.539702	-0.55684	-0.582578	-0.739059	-1.01269	-0.74242
Peak_2251	-1.61395	-1.68309	-1.80332	-1.9201	-1.7067	-1.69518	-1.81266	-1.80946	-1.70406	-1.77919	-1.82638	-1.85418	-1.40533	-1.67094	-1.69304	-1.72212	-1.55583	-1.58648	-1.71542	-1.62558	-1.45324	-1.5754	-1.6232	-1.73333	-1.78245	-1.64581	-1.67701	-1.71059
Peak_2117	0.82064	0.66878	0.570978	0.709222	0.90479	0.927882	0.822937	0.601865	0.819794	0.767668	0.694836	0.744121	0.880837	0.971816	0.89924	0.687095	0.912674	0.902672	0.879531	0.879247	0.952587	0.958222	0.912211	0.892342	0.807775	0.918979	0.909212	0.894007
Peak_2167	1.76269	1.58634	1.48555	1.6254	1.88426	1.90356	1.80438	1.83102	1.75678	1.70221	1.61343	1.67003	1.86014	1.9542	1.89139	1.68925	1.89878	1.88951	1.86895	1.85492	1.93353	1.9391	1.89838	1.87924	1.75577	1.90503	1.90281	1.88728
Peak_2314	-1.02622	-1.05669	-1.24529	-1.20171	-0.781899	-0.818205	-0.594131	-0.539179	-0.953037	-1.00899	-0.994261	-0.990451	-0.63562	-0.460701	-0.566336	-0.4421	-0.520712	-0.498614	-0.591671	-0.792	-0.51728	-0.743531	-0.605209	-0.748442	-0.965192	-0.545176	-0.510694	-0.587123
Peak_2292	-0.220416	-0.201451	-0.129627	-0.422934	-0.581988	-0.465818	-0.366825	-0.441683	-0.145627	-0.179747	-0.27169	-0.0938923	-0.4598	-0.519803	-0.491471	-0.462701	-0.532985	-0.482324	-0.522121	-0.3778	-0.570676	-0.631373	-0.512681	-0.641162	-0.754641	-0.432548	-0.411978	-0.451656
Peak_2271	-0.482002	-0.602225	-0.718191	-0.677783	-0.234259	-0.257174	-0.11454	-0.110401	-0.380303	-0.478634	-0.635074	-0.503071	-0.16061	0.367507	0.359289	0.284233	0.0291857	-0.0551093	-0.118159	-0.388493	0.375615	-0.0514835	-0.0656247	-0.101798	-0.219829	-0.0752506	-0.0184166	-0.0438454
Peak_2286	-0.168382	-0.187075	-0.149743	-0.410835	-0.228091	-0.214147	-0.104876	-0.0634907	-0.0991987	-0.164606	-0.200737	-0.0839618	-0.165315	-0.0515413	-0.070775	-0.00335046	-0.081211	-0.0660526	-0.125803	-0.134477	-0.0711912	-0.221048	-0.0931304	-0.199944	-0.456771	-0.0399061	-0.0266639	-0.0647757
Peak_2264	-0.75903	-1.15101	-0.914055	-0.852027	-0.439771	-0.473026	-0.376089	-0.322059	-0.655046	-0.709093	-1.19988	-1.02628	-0.366993	-0.351755	-0.139349	-0.320534	-0.406893	-0.0694787	-0.269509	-0.493919	-0.384631	-0.260855	-0.118169	-0.285323	-0.922738	-0.0515152	-0.100765	-0.104018
Peak_2312	-0.712379	-0.792256	-0.905631	-0.738137	-0.464418	-0.511274	-0.340157	-0.0329295	-0.643746	-0.871124	-0.641554	-0.704469	-0.220481	0.0226789	-0.100444	0.0301751	-0.0330389	-0.0139751	-0.135258	-0.271439	-0.0439728	-0.246561	-0.124164	-0.251476	-0.683867	-0.01386	-0.0043715	-0.0338205
Peak_2300	-0.758663	-1.1855	-0.96433	-1.25438	-0.299074	-0.420113	-0.35079	-0.328485	-0.682696	-0.65562	-0.845223	-0.685253	-0.324321	-0.100089	-0.194015	-0.121183	-0.105109	-0.101024	-0.179477	-0.280673	-0.112485	-0.244715	-0.185786	-0.305233	-1.10281	-0.191757	-0.20355	-0.268145
Peak_2277	-1.55983	-1.63669	-1.64001	-1.91161	-1.70329	-1.57381	-1.2809	-1.76984	-1.55946	-1.64545	-1.75569	-1.4914	-1.6157	-1.24189	-1.35723	-1.39567	-1.64361	-1.37803	-1.35269	-1.44858	-1.42497	-1.64936	-1.3663	-1.80879	-2.05386	-1.26804	-1.16121	-1.61377
Peak_2244	-0.300646	-0.407587	-0.45143	-0.550798	-0.344032	-0.446677	-0.443412	-0.414412	-0.499021	-0.50029	-0.625975	-0.510527	-0.481654	-0.637014	-0.739341	-0.727224	-0.660391	-0.698622	-0.786321	-0.567271	-0.583864	-0.545662	-0.638657	-0.605619	-0.671785	-0.541886	-0.632133	-0.672771
Peak_2336	-1.55083	-1.04167	-1.06371	-1.27037	-1.21415	-1.39611	-1.10908	-1.11863	-1.19137	-0.92241	-0.868133	-0.985215	-1.18426	-1.10474	-1.10707	-1.10497	-1.16177	-1.17197	-1.22073	-1.44629	-0.982569	-1.25932	-1.08523	-1.25824	-2.05266	-1.44616	-1.14804	-1.18964
Peak_2265	-1.90408	-1.90346	-1.94058	-1.53742	-1.28843	-1.13344	-0.884865	-1.75751	-1.95254	-1.93415	-1.6596	-2.09991	-1.27037	-1.16912	-0.726771	-0.999577	-1.20304	-0.946991	-0.82591	-0.954754	-1.20947	-1.28704	-0.816681	-1.23507	-2.16181	-1.08769	-0.880919	-1.11325
Peak_2339	-1.94448	-1.13696	-1.38868	-1.50805	-1.41428	-1.80933	-1.22368	-1.24986	-1.38634	-1.00926	-0.934531	-1.18283	-1.27885	-1.25721	-1.26704	-1.19209	-1.37087	-1.28	-1.39584	-1.9404	-1.11561	-1.59085	-1.24768	-1.44127	-2.58875	-1.98571	-1.24233	-1.30195
Peak_2333	-1.52842	-0.707265	-0.937392	-1.01926	-0.998673	-1.29828	-0.780871	-0.805763	-0.961669	-0.574713	-0.50594	-0.72991	-0.840055	-0.824499	-0.817975	-0.764477	-0.914285	-0.832398	-0.933446	-2.39032	-0.711078	-1.09371	-0.808002	-0.975353	-1.97538	-1.38481	-0.802666	-0.852196
Peak_2363	0.025324	-0.0858035	-0.118486	-0.0899822	-0.149199	-0.182892	-0.187655	-0.142374	-0.0694689	-0.121293	-0.115081	-0.116809	0.253459	0.347585	0.373282	0.350925	0.339188	0.325984	0.284511	0.0748197	0.360142	0.32176	0.316561	0.269752	-0.599024	-0.269402	-0.228477	-0.307395
Peak_2406	0.416829	0.294612	0.0245497	0.132996	0.944041	0.908336	1.00105	1.1545	0.478769	0.346349	0.319821	0.393164	1.02484	1.29555	1.16958	1.31038	1.22486	1.23033	1.13216	0.944795	1.26067	1.03098	1.15815	1.06384	0.670853	1.21683	1.21484	1.18938
Peak_2330	-2.25783	-1.59817	-1.89196	-1.95932	-1.61119	-2.20948	-1.51432	-1.61104	-1.71874	-1.55323	-1.46321	-1.7093	-1.5873	-1.62254	-1.40079	-1.41498	-1.56882	-1.49469	-1.44694	-1.74652	-1.49289	-1.86274	-1.45101	-1.54154	-2.11482	-1.67255	-1.5853	-1.46221
Peak_2423	-0.809218	-0.815856	-0.870522	-0.733692	-0.167361	-0.16927	-0.0589278	0.0983354	-0.708653	-0.764893	-0.787788	-0.680287	-0.134536	0.115658	0.0913574	0.24168	0.0556306	0.0790966	0.0373573	-0.101268	0.044876	-0.00470407	0.099054	0.0649696	-0.297462	0.0471501	0.0569039	0.0490406
Peak_2341	-2.14737	-1.44058	-1.67618	-1.74145	-1.56824	-1.82781	-1.44385	-1.25223	-1.66397	-1.32192	-1.25607	-1.47567	-1.2916	-1.4692	-1.38112	-1.12765	-1.2529	-1.40975	-1.31595	-1.84264	-1.24192	-1.68284	-1.25048	-1.54216	-2.41268	-1.7771	-1.3352	-1.48135
Peak_2394	-1.2079	-1.59711	-1.58405	-1.438	-0.637712	-0.730279	-1.02539	-0.864123	-1.29066	-1.61804	-1.68601	-1.3487	-0.642886	-0.727101	-0.811897	-0.745995	-0.740791	-0.743878	-0.900316	-1.09776	-0.566105	-0.969965	-0.793175	-0.86357	-0.877536	-0.862714	-0.815855	-0.905274
Peak_2407	-1.51821	-1.8342	-1.92098	-1.79251	-1.3024	-1.26466	-1.22976	-1.05717	-1.98098	-1.82651	-2.05295	-1.86598	-1.32948	-0.813099	-1.156	-0.954175	-0.998492	-1.24082	-1.19714	-1.26805	-1.15591	-1.21579	-0.866821	-1.29665	-1.68025	-1.08985	-1.27004	-1.28417
Peak_2412	-0.784199	-0.573612	-0.903422	-0.85574	-0.244369	-0.249331	-0.183065	-0.0614795	-0.464215	-0.896925	-0.632964	-0.582869	-0.0475727	0.109507	0.0240057	0.102727	0.0560665	0.0201405	0.0123075	-0.122513	0.0958349	-0.0553218	0.00244535	0.00808298	-0.462161	-0.000420689	-0.0325377	-0.0311439
Peak_2445	-0.379657	-1.12248	-1.36127	-1.55915	-0.0693949	-1.06036	-1.25331	-1.33961	-0.440445	-1.16207	-1.38141	-1.50746	-0.731726	-1.09088	-1.18332	-1.26645	-0.724771	-1.15111	-1.2727	-1.41283	-0.576775	-1.07568	-1.27052	-1.3449	-0.913438	-1.09336	-1.25837	-1.39763
Peak_2467	-1.41308	-1.29753	-1.56864	-1.60025	-1.02318	-1.33764	-1.2754	-1.30831	-1.44086	-1.41505	-1.40783	-1.51577	-1.20504	-1.09361	-1.09782	-1.03718	-1.03453	-1.09636	-1.11012	-1.31445	-1.07697	-1.3585	-1.14549	-1.34864	-1.524	-1.32231	-1.08318	-1.13683
Peak_2466	-1.11193	-1.00298	-1.30946	-0.983968	-0.488399	-0.645161	-0.926514	-0.816763	-1.23888	-1.09801	-1.44595	-1.46829	-0.890196	-0.468233	-0.326923	-0.296706	-0.30182	-0.416552	-0.332538	-0.633421	-0.482091	-0.853165	-0.460199	-0.622486	-0.904344	-0.814031	-0.33088	-0.333793
Peak_2572	0.33364	0.573391	0.670407	0.600969	0.23188	0.672858	0.699837	0.752129	0.454978	0.526242	0.667696	0.736294	0.566046	0.596166	0.670663	0.692804	0.530619	0.659715	0.662976	0.831814	0.51822	0.678547	0.673872	0.731503	0.220533	0.652146	0.678744	0.68911
Peak_2552	-0.229232	0.0962475	0.15892	0.0697718	-0.299027	0.202932	0.219828	0.257764	-0.107455	0.0242626	0.185851	0.00932475	0.0529366	0.149011	0.179357	0.223792	0.0148649	0.157897	0.173674	0.307803	0.00623679	0.213057	0.192302	0.227873	-0.230896	0.177654	0.201149	0.200752
Peak_2533	-0.484965	-0.537862	-0.577082	-0.638573	-0.478476	-0.392988	-0.270679	-0.274777	-0.538339	-0.642005	-0.46374	-0.554492	-0.0520905	0.0146002	-0.24185	-0.0424885	0.0076433	0.100795	-0.176802	-0.144279	-0.0406834	-0.267641	-0.244026	-0.309008	-0.57484	-0.0914608	-0.103321	-0.0861843
Peak_2545	-0.433197	-0.225933	-0.17658	-0.292768	-0.572998	-0.180782	-0.145838	-0.101319	-0.32034	-0.365456	-0.14768	-0.133799	-0.218664	-0.233393	-0.178943	-0.161858	-0.205854	-0.164815	-0.172447	-0.038223	-0.201612	-0.127879	-0.139246	-0.0988741	-0.617548	-0.171918	-0.162046	-0.194274
Peak_2484	-0.692835	-0.542823	-0.757287	-0.792247	-0.606397	-0.681024	-0.611781	-0.618357	-0.625439	-0.483825	-0.590632	-0.726362	-0.59477	-0.622473	-0.514846	-0.524002	-0.588742	-0.621943	-0.645063	-0.75133	-0.504836	-0.694258	-0.612883	-0.672928	-0.848515	-0.72109	-0.619699	-0.666015
Peak_2607	-0.703146	-1.00317	-1.08223	-1.22144	-0.575892	-0.903743	-0.866202	-0.886329	-0.740132	-1.12155	-1.06575	-1.17481	-0.775944	-0.90382	-1.00235	-0.989184	-0.757005	-0.904684	-0.988699	-0.943992	-0.66366	-0.918421	-0.935678	-0.971503	-0.998204	-0.941047	-0.907966	-0.985373
Peak_2503	-0.647503	-0.559879	-0.779119	-1.2353	-0.751585	-0.36179	-0.0690374	-0.0648071	-0.575565	-0.526131	-0.484004	-0.607639	-0.0171873	-0.183832	-0.26558	-0.190297	-0.0710432	-0.0491618	-0.320545	-0.278436	-0.0690352	-0.32229	-0.224273	-0.335768	-1.16238	-0.179885	-0.146123	-0.228547
Peak_2610	-0.226808	-0.225246	-0.395183	-0.806285	-0.108513	0.183219	0.090628	0.0856649	0.0476067	-0.1813	-0.2765	-0.0552649	-0.117558	-0.389586	-0.283466	-0.253975	-0.373912	-0.345557	-0.465852	0.0989348	-0.17074	-0.299709	-0.224857	-0.215958	-1.24553	-0.269959	-0.125702	-0.221787
Peak_2547	-0.580969	-0.287791	-0.242178	-0.341253	-0.587	-0.195791	-0.189511	-0.154656	-0.433739	-0.429841	-0.196922	-0.165619	-0.269406	-0.198435	-0.202245	-0.140851	-0.253277	-0.178764	-0.22499	-0.125116	-0.253405	-0.166016	-0.208492	-0.15625	-0.646942	-0.228067	-0.202562	-0.17975
Peak_2637	-0.927651	-0.795197	-0.961221	-1.00249	0.201727	0.261606	0.247552	0.342637	-0.735466	-0.972258	-0.860649	-0.864988	0.303163	0.473128	0.44846	0.484461	0.481475	0.497139	0.47933	0.311319	0.451047	0.42142	0.429348	0.411412	-0.100972	0.399027	0.391353	0.384138
Peak_2755	1.34368	1.24864	1.25381	1.10547	1.28211	1.22865	1.13526	1.12891	1.33477	1.23966	1.22818	1.23613	1.18936	1.09008	1.08027	1.08077	1.10538	1.09456	1.08422	1.1864	1.15891	1.21738	1.11388	1.15463	0.98205	1.13835	1.08235	1.09616
Peak_2639	-0.0483022	-0.0738676	-0.066283	-0.178951	-0.0835873	-0.098147	-0.149738	-0.0608117	-1.06591	-1.31022	-1.16342	-1.22241	-0.09749	-0.0410291	-0.0599354	0.0538875	0.0417047	-0.0211869	-0.00409431	-0.174343	-0.0908835	-0.119298	-0.117456	-0.0896352	-0.493979	-0.0667242	-0.0849148	-0.127937
Peak_2671	-0.323999	-0.256118	-0.202378	-0.281636	-0.147912	0.091139	-0.0663682	-0.566467	-0.285215	-0.198195	-0.501753	-0.598269	-0.583661	-0.141782	0.122347	0.0174115	-0.0884838	0.0134915	0.0694657	-0.135324	-0.408627	-0.0657716	-0.0254152	0.0445411	0.389478	-0.237777	-0.0580119	-0.00234569
Peak_2774	0.246825	0.140935	0.133676	-0.0731823	0.227687	0.180853	0.140101	0.136545	0.284042	0.105255	0.132994	0.108671	0.188296	0.0738464	0.0676569	0.076019	0.112075	0.0947969	0.0718228	0.157665	0.163506	0.171254	0.106683	0.127415	-0.174869	0.14437	0.0809772	0.093767
Peak_2941	-0.132633	0.101974	-0.321634	0.0356461	0.462556	0.411228	0.470108	0.504325	-0.13519	-0.180579	0.0468568	-0.199778	-0.00393315	0.379012	0.280393	0.334752	0.36207	0.25417	0.329173	-0.0495183	0.169483	-0.0536057	0.128102	0.0102902	-0.930734	0.124075	0.328157	0.239737
Peak_3008	-0.881028	-0.864582	-0.891717	-0.946492	-0.0628147	0.019047	-0.134038	0.0177461	-1.10589	-1.10215	-0.978929	-0.975641	0.0424231	0.234544	0.193242	0.235064	0.242859	0.273018	0.227107	0.138874	0.246704	0.309243	0.250329	0.232656	-0.721708	0.169066	0.151495	0.135424
Peak_2943	-0.316528	-0.0666324	-0.0159095	-0.0736509	-0.234641	-0.0193728	-0.119026	-0.108544	-0.193791	-0.182802	0.00187072	-0.0246182	-0.273169	-0.291645	-0.133521	-0.143477	-0.266021	-0.211837	-0.13364	-0.0129572	-0.261641	-0.0636837	-0.121756	-0.122208	-0.384079	-0.172112	-0.137989	-0.132249
Peak_2895	-0.858735	-0.606941	-1.10531	-0.716478	-0.459139	-1.03866	-0.512345	-0.434426	-0.788968	-0.89227	-0.626668	-0.947343	-0.794248	-0.450904	-0.598615	-0.514728	-0.603035	-0.658139	-0.550162	-0.870841	-0.757501	-1.2196	-0.770264	-1.06967	-0.451455	-0.59881	-0.641498	-0.712894
Peak_2914	-0.386577	-0.0966329	0.0148724	-0.154835	-0.153163	-0.123461	-0.217119	-0.209959	-0.229306	-0.193778	-0.0415078	-0.00808648	-0.386065	-0.44911	-0.277483	-0.33668	-0.839546	-0.384812	-0.305604	-0.088475	-0.467254	-0.12652	-0.210218	-0.169813	-0.449403	-0.276525	-0.282593	-0.258152
Peak_2890	-1.35801	-1.15011	-1.83136	-1.00552	-1.35892	-1.43846	-1.05292	-0.969006	-1.31806	-1.57013	-1.15416	-1.45823	-1.32323	-0.970101	-1.13573	-1.06561	-1.14549	-1.22461	-1.10592	-1.46154	-1.26502	-1.72635	-1.32701	-1.58178	-1.18394	-1.63239	-1.19411	-1.26032
Peak_2967	-0.0744873	0.148602	-0.0888877	0.0558559	0.391749	0.350022	0.326992	0.382354	-0.0162902	-0.1465	0.110387	-0.0833499	0.00445993	0.31985	0.260209	0.29256	0.260403	0.210692	0.260451	0.00882877	0.163009	0.0483546	0.141933	0.0566419	-0.0210925	0.127508	0.260854	0.213817
Peak_2980	0.318742	0.361639	0.516048	0.306165	0.385148	0.480878	0.365501	0.376877	0.28855	0.206936	0.382771	0.470795	0.305439	0.317588	0.366803	0.364857	0.296762	0.315945	0.364531	0.447984	0.278391	0.457615	0.388932	0.380098	0.172592	0.346858	0.361272	0.360652
Peak_2946	0.093025	0.37664	-0.430073	0.277803	0.652148	0.645383	0.0647564	0.791914	0.0962413	0.0225205	0.290609	0.0679832	0.380988	0.71284	0.620849	0.551086	0.554301	0.573861	0.650031	0.177159	0.396597	0.226356	0.382171	0.235531	0.0862012	0.369467	0.556393	0.56419
Peak_3097	-0.420918	-0.358319	-0.418882	-0.576636	-0.658347	-0.666417	-0.616168	-0.581511	-0.316525	-0.408799	-0.313076	-0.3958	-0.547898	-0.610896	-0.642455	-0.504897	-0.660084	-0.631519	-0.729124	-0.573267	-0.56004	-0.611482	-0.57605	-0.621965	-0.996414	-0.653327	-0.675631	-0.626585
Peak_3013	-1.99227	-0.96372	-1.02902	-1.14315	-1.05856	-0.976519	-1.10494	-1.20034	-1.0534	-1.22144	-1.05351	-1.09058	-1.11115	-0.97918	-1.03693	-0.992654	-1.35732	-1.05848	-1.05452	-0.99653	-0.995751	-0.954112	-0.987674	-1.03191	-1.3357	-1.04549	-1.00823	-1.02499
Peak_2734	0.90408	0.875572	0.882626	0.776161	0.87825	0.829333	0.711722	0.703768	0.945125	0.826131	0.871924	0.844595	0.741155	0.683961	0.661985	0.672326	0.676218	0.662824	0.673578	0.768201	0.709961	0.822716	0.69468	0.738132	0.634756	0.710131	0.655504	0.681195
Peak_3015	0.98346	1.13083	1.17388	1.08965	0.929995	0.939219	0.70673	0.664687	1.09799	0.985797	1.13066	1.10448	0.834209	0.762406	0.800309	0.76833	0.682816	0.735549	0.788138	0.925271	0.79644	1.00471	0.861433	0.904437	1.01036	0.826489	0.778484	0.821337
Peak_3061	1.48247	1.48102	1.44827	1.34962	1.22315	1.19796	1.1233	1.15465	1.48563	1.4797	1.48037	1.46547	1.19552	1.16191	1.13215	1.20937	1.1247	1.13546	1.08492	1.23976	1.18985	1.24072	1.19629	1.19632	0.84894	1.13278	1.12409	1.16169
Peak_2982	-1.01708	-0.865372	-0.823202	-0.940714	-0.929752	-0.828307	-0.919017	-1.11585	-0.899263	-1.04375	-0.837495	-0.912974	-0.997175	-1.11832	-1.06156	-1.06634	-1.21099	-1.16365	-1.07242	-0.931448	-1.10818	-0.845263	-0.975694	-0.948764	-1.00232	-0.862329	-1.06891	-1.0077
Peak_2995	0.0965563	0.22969	0.240608	0.167411	0.133966	0.132716	-0.0164328	-0.0385053	0.188149	0.0666044	0.223811	0.173025	0.0136636	-0.00443991	0.014357	0.0160642	-0.067906	-0.0365288	0.00836263	0.0634188	-0.00146903	0.124533	0.0396293	0.0450705	0.125626	0.0167125	0.00605002	0.0219973
Peak_3012	-0.313768	-0.227751	-0.122616	-0.302686	-0.38098	-0.281902	-0.2688	-0.268215	-0.212812	-0.322832	-0.180256	-0.200001	-0.400667	-0.547021	-0.409106	-0.348215	-0.518273	-0.454099	-0.451172	-0.336728	-0.447822	-0.280721	-0.3516	-0.34236	-0.308356	-0.363254	-0.381111	-0.353673
Peak_3005	-0.539926	-0.306179	-0.298508	-0.381551	-0.359969	-0.275345	-0.419151	-0.405108	-0.384827	-0.498557	-0.307198	-0.336286	-0.453865	-0.636543	-0.397329	-0.681538	-0.754463	-0.437358	-0.393651	-0.521748	-0.425952	-0.291698	-0.366817	-0.369512	-0.487033	-0.403977	-0.405532	-0.392693
Peak_3009	-0.322291	-0.736869	-0.660052	-0.645425	-0.276454	-0.286222	-0.318497	-0.302808	-0.232686	-0.815908	-0.283036	-0.707833	-0.313336	-0.419327	-0.383628	-0.431856	-0.429972	-0.379653	-0.392963	-0.253989	-0.326385	-0.321629	-0.376239	-0.345876	-0.928937	-0.320744	-0.388503	-0.366696
Peak_2833	0.807807	0.703835	0.710315	0.556058	0.748876	0.693812	0.599851	0.590262	0.797052	0.700125	0.681616	0.692858	0.64551	0.548371	0.538255	0.544397	0.56895	0.55545	0.540638	0.644966	0.623345	0.678518	0.573115	0.610283	0.430522	0.596055	0.540171	0.553548
Peak_3212	1.50997	1.50413	1.58895	1.55328	1.22443	1.26512	1.28803	1.20632	1.51856	1.45004	1.49052	1.5233	1.29634	1.07751	1.21087	1.09516	1.13811	1.13647	1.2145	1.21052	1.09165	1.2023	1.15935	1.18528	1.61498	1.21571	1.17903	1.16523
Peak_3116	1.23207	1.20718	1.27033	1.27387	1.03086	1.05798	1.00897	0.960068	1.21447	1.17426	1.18511	1.22205	1.0241	0.891908	0.98665	0.931065	0.940559	0.933674	0.995088	1.0207	0.900613	1.00639	0.967883	1.00274	1.27412	0.99111	0.973877	0.974677
Peak_3027	0.862078	0.891754	0.903612	0.830115	0.703893	0.677611	0.612379	0.63049	0.90535	0.836313	0.893328	0.865876	0.652191	0.602626	0.606189	0.673383	0.563834	0.580172	0.567641	0.68026	0.612243	0.700107	0.644704	0.64341	0.484462	0.609735	0.59618	0.639752
Peak_3175	-0.105267	-0.0955958	-0.525754	-0.181105	-0.38345	-0.425838	-0.390581	-0.315594	-0.0821384	-0.14122	-0.0932915	-0.0983442	-0.411471	-0.616473	-0.47965	-0.537644	-0.571495	-0.547558	-0.46753	-0.457942	-0.604988	-0.472483	-0.536853	-0.483538	-0.440916	-0.48687	-0.516285	-0.496692
Peak_3281	-1.91737	-1.8649	-1.89363	-1.87095	-1.62384	-1.85898	-1.93336	-1.83265	-1.88862	-1.64598	-1.78667	-1.88244	-1.81208	-1.76333	-1.99014	-1.77075	-1.84933	-1.86626	-1.96853	-1.93207	-1.73488	-1.7588	-1.86734	-1.81333	-2.11067	-1.92178	-1.904	-1.87029
Peak_3301	1.1909	1.20985	1.40345	1.42702	1.33639	1.40658	1.11598	1.10038	1.07849	1.34945	0.778043	1.03051	1.28265	1.0938	1.41598	1.31592	1.30234	1.31182	1.36927	1.37334	1.21327	1.36121	1.35764	1.42126	1.52819	1.31277	1.35708	1.38616
Peak_3248	1.18905	1.16515	1.17446	1.26525	1.03579	1.01021	0.868761	0.922524	1.13718	1.15803	1.12102	1.10634	0.953845	0.94358	1.0321	0.98193	0.979318	0.975245	0.999968	0.952515	0.969546	1.02539	1.0111	1.04374	1.07696	0.99266	0.998246	1.01484
Peak_3243	-0.0137971	-0.212976	-0.132533	-0.140651	0.179124	0.153173	-0.0114999	0.142596	0.02327	0.0682121	-0.00577611	-0.0568743	0.100071	0.145692	-0.0816276	0.153262	0.0761316	-0.00116668	0.0982544	0.0401148	0.0967081	0.0674366	0.0608963	0.0191793	0.101249	0.031655	0.137456	0.120912
Peak_3257	-0.532975	-0.669193	-0.741922	-0.652031	-0.238816	-0.389873	-0.573215	-0.487704	-0.439535	-0.372004	-0.522875	-0.621234	-0.655439	-0.35513	-0.689817	-0.335361	-0.460937	-0.567843	-0.663787	-0.431751	-0.419933	-0.456156	-0.429348	-0.506143	-0.856218	-0.444787	-0.531	-0.577604
Peak_3282	-0.697149	-0.719291	-0.804638	-0.694543	-0.355853	-0.502673	-0.718251	-0.619187	-0.64501	-0.44625	-0.599481	-0.689698	-0.67611	-0.459442	-0.752722	-0.473695	-0.572338	-0.627735	-0.763571	-0.55194	-0.473795	-0.479811	-0.527524	-0.55495	-1.41667	-0.598476	-0.611177	-0.622364
Peak_3313	-0.73562	-0.665318	-1.072	-0.962488	-0.845977	-0.809913	-0.826048	-0.779413	-0.752044	-0.855362	-0.827505	-0.897385	-0.944879	-0.808594	-1.08969	-1.07149	-0.87122	-0.966368	-1.04186	-0.966454	-0.914342	-0.985698	-1.20588	-1.1309	-1.28485	-0.932145	-0.97218	-1.01189
Peak_3297	-0.79559	-0.575004	-0.759901	-0.593511	0.223174	0.320574	0.168688	0.405985	-0.562084	-0.651761	-0.557932	-0.492647	0.326826	0.696851	0.562345	0.697906	0.688311	0.621392	0.471579	0.326766	0.662602	0.508316	0.494189	0.438202	-0.420326	0.460801	0.4093	0.360939
Peak_3124	1.39785	1.38902	1.45328	1.43766	1.23837	1.25175	1.23896	1.17007	1.4013	1.33762	1.38457	1.40715	1.24697	1.10554	1.20299	0.862615	1.1387	1.13536	1.20856	1.21957	1.10993	1.21459	1.16419	1.1978	1.49044	1.20328	1.17217	1.18022
Peak_3413	1.16669	1.14736	1.2266	1.24875	0.982824	0.942793	0.948783	0.923271	1.16196	1.14279	1.14349	1.18251	0.936102	0.811296	0.86445	0.871886	0.824843	0.839359	0.882351	0.939689	0.812947	0.959426	0.885802	0.879993	1.13345	0.885166	0.85456	0.865677
Peak_3342	0.34965	0.0685217	0.226242	0.44216	0.263858	0.278225	0.166287	0.180904	0.294852	0.358475	0.280295	0.310421	0.232163	-0.145433	0.23031	0.241687	0.233204	0.203185	0.230492	0.230097	0.0600219	0.276046	0.233872	0.255884	0.359392	0.23836	0.216742	0.228523
Peak_3336	0.672227	0.665372	0.829987	0.866856	0.773019	0.816752	0.582888	0.59431	0.575747	0.785578	0.338472	0.544945	0.727842	0.573164	0.863137	0.833628	0.7551	0.807596	0.823951	0.808866	0.660099	0.777685	0.847558	0.874965	0.915536	0.79537	0.830283	0.88068
Peak_3407	1.09807	1.1081	1.18511	1.17074	0.80651	0.883938	0.947897	0.886714	1.17721	1.04784	1.1287	1.15057	0.968736	0.648874	0.831453	0.738061	0.749462	0.763991	0.828599	0.812456	0.676317	0.771853	0.774064	0.783557	1.20522	0.881014	0.799095	0.795983
Peak_3374	0.987866	0.984885	1.08891	1.07553	0.836157	0.844003	0.824082	0.805899	1.01206	0.968186	0.895379	0.381973	0.843577	0.656521	0.829115	0.789898	0.730552	0.756559	0.818654	0.806735	0.680811	0.811097	0.792538	0.820561	1.03127	0.813694	0.795118	0.824944
Peak_3513	0.122886	0.541726	0.349095	0.335904	0.475262	0.241497	0.510746	0.469609	0.564177	0.767028	0.790337	0.561973	0.514996	0.477087	0.37656	0.553632	0.387772	0.3992	0.255481	-0.00105162	0.49723	0.312695	0.434292	0.331328	-0.222518	0.229632	0.38016	0.374335
Peak_3445	-0.961233	-1.04836	-1.00201	-1.31402	-0.964501	-1.00282	-0.675627	-0.870252	-0.886841	-1.03116	-1.12964	-0.996992	-0.853028	-1.17443	-1.02198	-1.02619	-1.0293	-0.99554	-1.05877	-0.812628	-0.953269	-0.888856	-0.920986	-0.943402	-1.46047	-0.885151	-1.06968	-1.05514
Peak_3448	-0.513187	-0.61978	-0.559265	-0.923822	-0.590037	-0.644392	-0.507051	-0.47946	-0.460527	-0.618906	-0.644399	-0.539926	-0.443088	-0.681754	-0.583391	-0.576192	-0.594216	-0.568227	-0.616449	-0.496533	-0.544466	-0.517982	-0.612285	-0.585469	-0.768499	-0.482356	-0.646398	-0.591569
Peak_3449	0.073475	-0.0698496	-0.0216366	-0.273835	0.0464117	-0.0346758	0.0416097	0.125414	0.117949	-0.0110205	-0.113422	0.067955	0.134545	-0.250427	-0.111223	-0.107953	-0.0850848	-0.100135	-0.178097	0.169481	0.0301218	0.147688	-0.00512472	0.0394117	-0.664888	0.0703291	-0.209646	-0.14664
Peak_3550	-0.514223	-0.435152	-0.432329	-0.394647	-0.475849	-0.575116	-0.538973	-0.530582	-0.402571	-0.316963	-0.388223	-0.403539	-0.496745	-0.560538	-0.520791	-0.535093	-0.581789	-0.544014	-0.540051	-0.777163	-0.556224	-0.498812	-0.522758	-0.526596	-0.518832	-0.551722	-0.569676	-0.54739
Peak_3601	0.259737	0.270106	0.353143	0.238543	0.423813	0.430637	0.437189	0.531482	0.369383	-0.0560158	0.322042	0.296887	0.5276	0.666172	0.664068	0.672141	0.698777	0.706129	0.692835	0.52456	0.659975	0.59348	0.636799	0.618216	0.48449	0.586103	0.580427	0.60434
Peak_3400	-1.06473	-1.03168	-1.03725	-1.04334	-1.30872	-1.26341	-1.17186	-1.20235	-0.993841	-1.16922	-1.06754	-1.01766	-1.18801	-1.41808	-1.24342	-1.29217	-1.33822	-1.30593	-1.2727	-1.30162	-1.38045	-1.34318	-1.30135	-1.29487	-1.88248	-1.24235	-1.29336	-1.24304
Peak_3370	0.42763	-0.236643	0.553063	0.545501	0.330756	0.374122	0.313151	0.282535	-0.186293	0.44716	0.370299	-0.230056	0.371943	0.13215	0.393108	0.32769	0.299945	0.316483	0.367752	0.336772	0.204251	0.319956	0.338301	0.372897	0.582751	0.349979	0.347686	0.371588
Peak_3597	-0.578296	-0.707542	-0.609466	-0.591553	-0.273919	-0.303897	-0.452145	-0.378136	-0.660076	-0.708068	-0.414493	-0.65273	-0.376999	-0.262951	-0.263756	-0.296423	-0.268355	-0.244422	-0.200631	-0.286757	-0.273123	-0.171444	-0.250524	-0.203067	-0.481723	-0.248604	-0.28795	-0.259765
Peak_3481	-0.372762	-0.33168	-0.414087	-0.572478	-0.64261	-0.643028	-0.589905	-0.593792	-0.317627	-0.283524	-0.278622	-0.347113	-0.516597	-0.604966	-0.604829	-0.531175	-0.645264	-0.593767	-0.686651	-0.583812	-0.534532	-0.568205	-0.544079	-0.570046	-0.914969	-0.647366	-0.698093	-0.628374
Peak_3591	-0.665589	-0.567725	-0.548099	-0.570975	-0.312284	-0.35265	-0.430748	-0.338504	-0.584844	-0.539739	-0.514472	-0.592277	-0.328854	-0.239374	-0.23021	-0.247117	-0.25128	-0.230914	-0.20496	-0.324799	-0.251825	-0.211902	-0.234034	-0.217944	-0.524568	-0.28456	-0.293027	-0.257797
Peak_3566	-1.52833	-1.22126	-1.36981	-1.46807	-1.15679	-1.29696	-1.11793	-1.11854	-1.17429	-1.01609	-0.979794	-1.20958	-1.0879	-1.0723	-1.12404	-1.00819	-1.09754	-1.07305	-1.18066	-1.37229	-1.05079	-1.20442	-1.10068	-1.17991	-1.73152	-1.24359	-1.17329	-1.14926
Peak_3684	0.130438	0.120446	0.0204337	0.0560942	0.514034	0.478138	0.51526	0.554831	0.0795334	0.0238039	0.0421501	0.0456439	0.55318	0.648633	0.671828	0.658446	0.656464	0.670155	0.655903	0.514107	0.561485	0.527613	0.602824	0.591867	0.39031	0.650266	0.68424	0.670215
Peak_3765	0.102674	0.054897	0.102692	0.0833844	0.0752169	0.0459954	0.122263	0.127655	0.0203654	-0.0104277	-0.157436	0.0344288	0.154971	0.0803943	0.124883	0.13014	0.0792815	0.124468	0.0776253	0.0377613	0.114556	0.141168	0.138515	0.109484	0.114707	0.146805	0.137616	0.136404
Peak_3746	0.304528	0.244356	0.28844	0.263461	0.259909	0.268794	0.311857	0.361813	0.160345	0.214136	0.201483	0.225399	0.331027	0.340551	0.322284	0.364421	0.286366	0.352321	0.327628	0.33018	0.409669	0.380976	0.421958	0.401411	0.237235	0.34646	0.357502	0.354258
Peak_3628	0.283246	0.345222	0.179476	0.081486	-0.177651	-0.105348	-0.0419083	-0.0643806	0.324548	0.372861	0.359037	0.270804	0.0437349	-0.0329782	-0.0441329	-0.0207069	-0.159799	-0.096936	-0.151156	-0.0457314	0.00589232	-0.0320494	-0.0135382	-0.00876179	-0.291443	-0.146929	-0.144782	-0.110709
Peak_3833	-0.99415	-1.12837	-1.5607	-1.09086	-0.869077	-0.989628	-1.01158	-0.756715	-0.876991	-1.08426	-1.31365	-0.999369	-0.774481	-0.918982	-1.10622	-1.07084	-0.832979	-0.979957	-1.19955	-1.27883	-0.780872	-1.03799	-1.13606	-1.13952	-1.204	-0.95569	-1.07601	-1.02993
Peak_3618	0.200766	0.247421	0.102259	0.0198551	-0.133288	-0.0798974	-0.111147	-0.0930145	0.218515	0.280115	0.23626	0.181456	-0.0278159	-0.100775	-0.1077	-0.0868511	-0.193201	-0.144829	-0.162898	-0.0580412	-0.0831229	-0.0103736	-0.0723569	0.00670718	-0.310833	-0.164126	-0.151696	-0.121411
Peak_3755	-0.99888	-0.992614	-1.02189	-1.00589	-1.03155	-1.00519	-0.680632	-0.633587	-1.00588	-1.0625	-1.01756	-1.03296	-0.598178	-0.905918	-0.905705	-0.543838	-0.858598	-0.551078	-0.825638	-0.632814	-0.584962	-0.612085	-0.550565	-0.567963	-0.851477	-0.801761	-0.535559	-0.545069
Peak_3798	-0.129846	-0.206927	-0.228325	-0.231512	-0.14688	0.0469439	0.0834932	0.0857064	-0.608488	-0.353404	-0.398538	-0.303467	0.156419	0.094328	0.00241746	0.197026	-0.0429348	0.176307	-0.0445739	-0.143974	0.136063	0.0041923	0.0513212	0.0231513	-0.11368	0.145953	0.18557	0.189459
Peak_3635	0.0129799	0.0554736	-0.0856848	-0.148319	-0.198982	-0.164961	-0.156124	-0.157007	0.0328229	0.0894694	0.046057	-0.000586796	-0.110674	-0.103311	-0.0943406	-0.0808345	-0.160593	-0.127339	-0.1398	-0.145175	-0.120664	-0.101685	-0.0966019	-0.0940225	-0.319945	-0.121261	-0.113462	-0.115954
Peak_3794	0.19902	0.26931	0.310049	0.209028	0.145556	0.171873	0.222428	0.271884	0.525796	0.45087	0.0419346	0.0675198	0.276135	0.200968	0.233261	0.256298	0.392809	0.435939	0.219455	0.189592	0.256452	0.265504	0.279647	0.250833	0.27931	0.289029	0.287911	0.255234
Peak_3767	-0.234835	-0.289638	-0.252039	-0.202992	-0.170271	-0.181236	-0.0855248	0.134019	-0.377083	0.0225262	-0.435639	-0.171681	0.149787	-0.140357	-0.109761	-0.0285213	0.0989949	0.131034	0.0977022	-0.102691	0.127173	-0.0113385	0.151006	0.154403	0.120818	0.146168	0.14431	-0.0734781
Peak_3797	-0.0974426	0.13655	-0.0871251	-0.266419	0.027874	0.0525355	0.169719	0.178387	-0.0504246	-0.033329	-0.0362725	0.0664433	0.21165	0.106918	-0.0273019	0.193058	0.126234	0.142408	-0.0587956	-0.0621756	0.140033	0.140617	0.0238218	-0.0261719	-0.23303	-0.0164674	0.131696	0.123508
Peak_3879	-0.153569	-0.0446594	-0.0320721	-0.158492	-0.674677	-0.537041	-0.766896	-0.339866	-0.053681	-0.20397	-0.0128875	-0.131402	-0.302034	-0.666029	-0.439879	-0.52117	-0.554512	-0.544287	-0.451152	-0.573177	-0.598136	-0.631997	-0.531038	-0.541036	-0.0542728	-0.498919	-0.530649	-0.528932
Peak_3893	-0.64714	-0.554437	-0.54315	-0.651304	-0.937025	-0.847185	-0.609773	-0.653115	-0.582652	-0.71637	-0.563086	-0.650854	-0.652124	-0.811571	-0.766544	-0.720832	-0.741098	-0.69758	-0.71124	-0.873233	-0.774922	-0.801664	-0.799149	-0.736985	-0.502937	-0.717211	-0.702458	-0.713564
Peak_3896	0.181666	0.108126	0.235905	0.0964106	-0.229193	-0.0316163	-0.0497962	-0.0196375	0.0871189	0.0941954	0.0851952	0.187838	-0.00247163	-0.3377	-0.0388705	-0.146083	-0.177701	-0.128536	-0.0741326	-0.0929428	-0.204836	-0.0143742	-0.0485314	-0.0158769	0.12346	-0.104647	-0.0665059	-0.0447731
Peak_3862	-0.279386	-0.156608	-0.103709	-0.220675	-0.653692	-0.508884	-0.220397	-0.276759	-0.180351	-0.31161	-0.13034	-0.189344	-0.314715	-0.599358	-0.405716	-0.50364	-0.526035	-0.480598	-0.429013	-0.531112	-0.586298	-0.620265	-0.495947	-0.51344	-0.0927562	-0.420409	-0.458119	-0.458941
Peak_3841	-0.935053	-0.88791	-1.02544	-0.67559	-0.744893	-0.707432	-0.600896	-0.571139	-1.08004	-0.94282	-1.04432	-0.839504	-0.774492	-0.760647	-0.571708	-0.469249	-0.551505	-0.468638	-0.539304	-0.831752	-0.520734	-0.551858	-0.725093	-0.487682	-0.683423	-0.509644	-0.505289	-0.711837
Peak_3878	-0.242832	-0.133377	-0.142338	-0.745995	-0.702683	-0.60856	-0.817259	-0.404402	-0.13012	-0.247974	-0.16672	-0.199121	-0.399423	-0.674256	-0.524654	-0.547582	-0.617718	-0.60364	-0.558416	-0.599853	-0.619398	-0.66112	-0.579178	-0.588968	-0.210697	-0.578915	-0.605541	-0.606827
Peak_4033	1.44386	1.46947	1.63914	1.65014	1.51359	1.55772	1.38716	1.34605	1.39209	1.57804	1.03374	1.32297	1.53503	1.30378	1.59593	1.48803	1.49161	1.50345	1.55608	1.51395	1.40456	1.53095	1.53045	1.58093	1.82069	1.50837	1.53319	1.56244
Peak_4049	-0.916666	-0.974288	-0.926632	-0.945466	-0.597652	-0.581045	-0.513284	-0.44236	-0.939792	-0.922848	-1.1341	-1.02649	-0.505015	-0.392657	-0.557348	-0.433727	-0.467122	-0.456083	-0.538964	-0.583631	-0.316658	-0.453717	-0.454349	-0.54427	-0.729355	-0.481512	-0.58369	-0.572867
Peak_3884	-0.065852	-0.0427343	-0.0174545	-0.109242	-0.451146	-0.325524	-0.162347	-0.253176	-0.0729676	-0.096707	-0.0508458	-0.116631	-0.143016	-0.388284	-0.188572	-0.216412	-0.286104	-0.279066	-0.211307	-0.354943	-0.369099	-0.870625	-0.278437	-0.289156	-0.0265056	-0.246903	-0.267166	-0.272008
Peak_3900	-0.736025	-0.573875	-0.700013	-0.802675	-0.649339	-0.69551	-0.409351	-0.508956	-0.610187	-0.799832	-0.578047	-0.659534	-0.691717	-0.643266	-0.656246	-0.353258	-0.49668	-0.67953	-0.706705	-0.805336	-0.618436	-0.844096	-0.614165	-0.641522	-0.726904	-0.702304	-0.662605	-0.748466
Peak_4062	-0.252894	-0.412172	-0.605843	-0.514934	0.0450818	-0.0213003	0.0931826	0.183812	-0.2668	-0.412615	-0.381732	-0.363251	0.0277248	0.261761	-0.126945	0.0913514	0.0798005	0.0554284	-0.043366	0.00899434	0.300939	0.17323	0.0850783	0.0103238	-0.501494	0.0653959	-0.05355	-0.0917892
Peak_4219	-1.19029	-1.17719	-1.18499	-1.1537	-0.787666	-0.693169	-0.752112	-0.61143	-1.08938	-1.07175	-1.12828	-0.897839	-0.842652	-0.51668	-0.505874	-0.435919	-0.510128	-0.474913	-0.577365	-0.997894	-0.588374	-0.6767	-0.527362	-0.576901	-0.705076	-0.678416	-0.61194	-0.736388
Peak_4068	-1.68042	-1.43915	-1.57916	-1.69808	-1.43243	-1.20523	-1.15351	-1.13638	-1.50535	-1.50321	-1.83848	-1.52858	-1.03106	-1.07395	-1.00559	-0.977696	-0.972079	-0.93896	-0.99458	-0.898433	-1.05591	-1.00195	-0.982344	-1.00322	-1.52156	-1.05033	-1.02963	-1.06061
Peak_4178	-0.0027685	0.0374737	0.0782751	0.0288024	0.0697335	0.0802517	0.0805148	0.0846229	0.019289	0.0384653	-0.0240517	0.0205273	0.0910391	0.0688657	0.172758	0.150856	0.0622744	0.135037	0.118229	-0.0232518	0.0160901	0.116331	0.135621	0.0969328	0.216728	0.117595	0.108448	0.11593
Peak_4085	-1.92001	-1.63062	-1.82741	-1.83881	-1.95013	-2.0568	-1.83565	-1.84972	-1.8442	-1.7294	-1.67487	-1.76854	-1.90789	-1.93631	-1.96709	-1.73866	-1.90935	-1.90276	-1.91813	-1.90502	-1.94727	-2.08651	-1.78371	-2.00578	-2.1287	-2.09329	-1.76119	-1.8129
Peak_4250	-0.591	-0.458161	-0.578282	-0.444013	0.255703	0.352454	0.265373	0.374402	-0.742155	-0.451435	-0.703027	-0.407652	0.341271	0.688063	0.64873	0.687469	0.544955	0.698241	0.645702	0.375087	0.515951	0.685765	0.642694	0.599276	-0.0155052	0.606432	0.581155	0.370357
Peak_4078	-0.490646	-0.348815	-0.163631	-0.267998	-0.341707	-0.303348	-0.262449	-0.324177	-0.41944	-0.320704	-0.437765	-0.614142	-0.183287	-0.781139	-0.155584	-0.264479	-0.267319	-0.261365	-0.181981	-0.352129	-0.394763	-0.352398	-0.252683	-0.244837	0.0499186	-0.22479	-0.226486	-0.181185
Peak_4098	0.556199	0.625564	0.595093	0.623931	0.451629	0.415392	0.497134	0.405512	0.522525	0.538813	0.530771	0.573005	0.465464	0.331407	0.446799	0.428501	0.422719	0.424928	0.514484	0.373312	0.38308	0.385536	0.438176	0.394011	0.562086	0.329285	0.531887	0.515064
Peak_4094	-1.47122	-1.55116	-1.75178	-1.70113	-1.20472	-1.22442	-1.00736	-0.94457	-1.25449	-1.56325	-1.29035	-1.59072	-1.24971	-1.15884	-1.29782	-1.12946	-1.19053	-1.25624	-1.29695	-1.43645	-1.18044	-1.40574	-1.32817	-1.43965	-1.76214	-1.25212	-1.19156	-1.26698
Peak_4209	0.161403	0.211491	0.297767	0.102209	-0.197569	-0.117416	0.169529	0.0594233	0.239278	0.078643	0.190382	0.20449	0.147256	-0.267404	0.0225965	-0.140097	-0.127003	-0.07522	-0.0335843	-0.212688	-0.254904	-0.214268	-0.114422	-0.179991	0.35593	0.0170789	-0.0548832	-0.0502074
Peak_4131	-0.0661131	-0.00531873	-0.0192754	-0.0134845	-0.236994	-0.27383	0.00594105	-0.291396	-0.0643767	-0.0605971	-0.0922989	-0.0444667	-0.00171229	-0.232793	-0.16365	-0.214445	-0.24116	-0.266492	-0.141537	-0.275622	-0.279909	-0.223491	-0.236019	-0.26175	0.0948086	0.0279624	-0.1348	-0.158899
Peak_4165	-1.2304	-1.19139	-1.17348	-1.40915	-1.18859	-1.13052	-1.07051	-1.0454	-1.17811	-1.21851	-1.22584	-1.23344	-1.32999	-1.05114	-0.963268	-0.978418	-1.60867	-1.07119	-1.03339	-1.58206	-1.73861	-1.11193	-1.13053	-1.03154	-1.0411	-0.99078	-1.02909	-1.0296
Peak_4105	-0.146701	-0.111392	-0.0799109	-0.162195	-0.40376	-0.353759	-0.220418	-0.302346	-0.167709	-0.188714	-0.207042	-0.119265	-0.252254	-0.441794	-0.273654	-0.353678	-0.386955	-0.342296	-0.295431	-0.485548	-0.456378	-0.35311	-0.335158	-0.391887	-0.0748126	-0.31549	-0.311899	-0.329148
Peak_4175	-0.585637	-0.527593	-0.0361283	-0.11314	-0.546653	-0.468684	-0.488148	-0.528939	-0.567951	-0.4927	-0.670501	-0.593225	-0.35969	-0.583755	-0.238007	-0.364304	-0.424047	-0.343628	-0.349585	-0.556025	-0.559812	-0.482017	-0.369872	-0.365469	-0.166761	-0.362656	-0.355299	-0.278182
Peak_4132	-0.849905	-0.830191	-0.840743	-0.810613	-1.05184	-1.09973	-0.850435	-0.748304	-0.948542	-0.962697	-0.962743	-0.915922	-0.769216	-0.75547	-0.667687	-0.673838	-1.02809	-0.69704	-0.913778	-1.06153	-1.04824	-0.755255	-0.692757	-0.984081	-0.693925	-0.761898	-0.952988	-0.990618
Peak_4116	-0.593694	-0.545555	-0.530972	-0.717351	-0.882859	-0.714123	-0.521606	-0.54955	-0.618016	-0.706897	-0.697623	-0.595082	-0.610302	-0.62749	-0.570118	-0.766007	-0.661011	-0.596167	-0.586986	-0.991712	-0.901163	-0.719888	-0.596764	-0.655789	-0.712916	-0.667201	-0.476832	-0.488374
Peak_4199	-0.787232	-0.740396	-0.748789	-0.776288	-0.581104	-0.456199	-0.495978	-0.446554	-0.789922	-0.75675	-0.865664	-0.762718	-0.43963	-0.305473	-0.295065	-0.277097	-0.278358	-0.236542	-0.339993	-0.952975	-0.342996	-0.324607	-0.725542	-0.825144	-0.547379	-0.707201	-0.38775	-0.376784
Peak_4273	-1.2962	-0.988653	-1.21172	-1.18661	-1.40645	-1.38743	-1.16147	-1.17858	-1.2853	-1.08267	-1.03579	-1.08513	-1.27084	-1.24935	-1.22609	-1.0864	-1.26423	-1.20095	-1.24521	-1.23228	-1.28776	-1.41385	-1.18576	-1.30971	-1.93047	-1.33589	-1.08976	-1.09486
Peak_4274	-1.14601	-1.16257	-1.16992	-1.19886	-0.820637	-0.764225	-0.810281	-0.717409	-1.22864	-1.23367	-1.29836	-1.1209	-0.552103	-0.561138	-0.550513	-0.395269	-0.466417	-0.541699	-0.722624	-0.528084	-0.469108	-0.626249	-0.523822	-0.43624	-0.847741	-0.382319	-0.461632	-0.447603
Peak_4414	0.207618	0.285833	-0.0527932	0.269414	0.473057	0.420019	0.508776	0.598399	0.204116	0.20703	0.28784	0.179291	0.376843	0.648006	0.651884	0.664898	0.661935	0.622975	0.633381	0.424633	0.607995	0.458789	0.581285	0.484711	0.423605	0.450022	0.650064	0.60344
Peak_4308	0.662096	0.912846	1.11518	0.965825	0.363522	0.490407	0.73222	0.671022	0.766212	0.76905	0.913918	0.994722	0.561074	0.170261	0.522972	0.44392	0.301158	0.374225	0.529134	0.464208	0.150675	0.394388	0.446614	0.494769	1.1536	0.495709	0.482129	0.490481
Peak_4322	-1.67466	-1.97614	-1.80948	-2.04069	-1.37239	-1.41341	-1.26842	-1.24205	-2.0528	-2.12955	-1.93908	-1.81964	-1.39431	-1.09496	-1.25272	-1.07267	-1.22528	-1.23199	-1.33626	-1.42742	-1.25923	-1.27972	-1.25448	-1.29482	-1.35822	-1.37049	-1.30403	-1.28872
Peak_4319	-0.192531	-0.0609734	0.120439	0.0104193	-0.191406	-0.142865	-0.203812	-0.246325	-0.21188	-0.144033	-0.124237	0.0478846	-0.26991	-0.209361	-0.0709008	-0.0505989	-0.168238	-0.125563	-0.0445864	-0.388198	-0.263536	-0.284002	-0.0584488	-0.0585727	0.0871077	-0.189029	-0.248619	-0.026422
Peak_4355	-0.517724	-0.603401	-0.717698	-0.884358	-0.491154	-0.353435	-0.35764	-0.317402	-0.525957	-0.687558	-0.667614	-0.640891	-0.366327	-0.438566	-0.360247	-0.405411	-0.638682	-0.378473	-0.417358	-0.566302	-0.684207	-0.503969	-0.442386	-0.529889	-0.583591	-0.359746	-0.454221	-0.472099
Peak_4343	0.0497915	0.0115847	-0.0874326	0.0999474	0.340851	0.332576	0.383471	0.412941	0.0143395	-0.0771813	0.000925453	-0.0424576	0.333675	0.303244	0.352848	0.381245	0.3511	0.377674	0.291497	0.268027	0.268847	0.195753	0.267917	0.185001	-0.0425136	0.217436	0.231444	0.106828
Peak_4389	-0.291938	-0.21018	-0.506698	-0.188437	0.0138858	-0.00424822	-0.0666641	0.0289521	-0.393094	-0.277321	-0.275835	-0.275292	-0.0937287	0.0960413	0.103406	0.154123	0.0749	0.053997	0.076082	-0.0696589	0.0699335	0.026113	0.049608	0.0107619	-0.116805	-0.0288684	0.0686033	0.0564798
Peak_4341	-0.105284	-0.214799	-0.255802	-0.391087	-0.137369	-0.103403	-0.0872467	-0.0636821	-0.165096	0.0378967	-0.272762	0.193868	-0.0875286	-0.189053	-0.0757123	-0.132048	-0.153103	-0.117421	-0.129234	-0.186631	-0.154067	-0.159095	-0.167774	-0.124805	-0.165501	-0.137632	-0.145001	-0.168323
Peak_4351	-0.791021	-0.80903	-0.957775	-0.945817	-0.32203	-0.273761	-0.502883	-0.20693	-0.829916	-0.802012	-0.577048	-0.828357	-0.501568	-0.418399	-0.187009	-0.16265	-0.427345	-0.418135	-0.205288	-0.36181	-0.444767	-0.242391	-0.226585	-0.259067	-0.362011	-0.506464	-0.48219	-0.507997
Peak_4327	-0.362459	-0.398046	-0.564133	-0.511853	-0.273795	-0.274268	-0.203248	-0.185382	-0.356746	-0.456557	-0.442307	-0.461093	-0.237133	-0.189272	-0.136279	-0.147471	-0.194061	-0.173919	-0.177041	-0.35298	-0.21843	-0.262843	-0.209397	-0.278701	-0.307879	-0.23656	-0.188794	-0.207461
Peak_4467	-0.510202	-0.650056	-0.743088	-1.00344	-0.782135	-0.696585	-0.45689	-0.562241	-0.479043	-0.777979	-0.671159	-0.672473	-0.458704	-0.757119	-0.538489	-0.6889	-0.648099	-0.586396	-0.612751	-0.819052	-0.738951	-0.789852	-0.706731	-0.798892	-0.606012	-0.55676	-0.63101	-0.628243
Peak_4481	-1.34265	-1.30724	-1.30852	-1.44881	-1.70198	-1.58825	-1.2172	-1.32006	-1.27663	-1.53263	-1.22722	-1.2663	-1.29667	-1.73886	-1.34964	-1.50967	-1.53416	-1.47673	-1.42405	-1.56119	-1.68761	-1.63242	-1.51862	-1.561	-1.2071	-1.39301	-1.44407	-1.41802
Peak_4407	-1.62483	-1.58071	-1.75899	-1.92067	-1.24613	-1.14499	-1.1802	-1.09109	-1.60564	-1.62119	-1.668	-1.7425	-1.10929	-1.38691	-0.940327	-0.962852	-0.916367	-0.916561	-1.14962	-1.33145	-1.45686	-1.0612	-1.01684	-1.26637	-1.45663	-1.17652	-1.0427	-1.27307
Peak_4515	1.15168	1.15879	1.20465	1.23818	0.986853	1.02544	0.888973	0.879799	1.03114	1.14733	1.0557	1.168	0.882017	0.901698	0.904455	0.909756	0.805747	0.863654	0.93168	1.02448	0.871342	1.04898	0.926595	0.950454	1.06644	0.883463	0.884409	0.898346
Peak_4518	-0.854519	-0.838385	-0.790359	-0.796836	-0.896078	-0.941633	-1.05886	-0.907403	-0.917822	-0.841473	-0.93326	-0.817867	-1.08188	-0.7793	-0.813719	-0.705598	-0.826945	-0.796409	-0.818358	-0.924222	-0.826693	-0.747493	-0.829754	-0.829334	-0.868093	-1.01295	-0.883686	-0.894637
Peak_4551	-0.837309	-0.882803	-0.879314	-0.923677	-0.91202	-0.892208	-0.654007	-0.616002	-0.974856	-1.05535	-0.825451	-0.859288	-0.751764	-0.716429	-0.767216	-0.697102	-0.774172	-0.756926	-0.769142	-0.800671	-0.856337	-0.903733	-0.843364	-0.934736	-0.872626	-0.865364	-0.803386	-0.835784
Peak_4558	-1.1111	-1.15423	-1.48234	-1.24635	-0.521897	-0.614556	-0.804795	-0.566046	-1.10781	-1.14264	-1.29157	-1.20549	-0.509487	-0.252689	-0.563524	-0.337517	-0.274733	-0.425814	-0.647481	-0.764181	-0.35267	-0.713684	-0.75079	-0.788752	-0.843743	-0.5858	-0.583188	-0.572677
Peak_4572	-0.23141	-0.188644	-0.218473	-0.273732	-0.306782	-0.153224	-0.149855	-0.163597	-0.16239	-0.202885	-0.129001	-0.167173	-0.197842	-0.285431	-0.178473	-0.202035	-0.213984	-0.241035	-0.279692	-0.19634	-0.245278	-0.239763	-0.207815	-0.214136	-0.354615	-0.23261	-0.230403	-0.209847
Peak_4547	-1.6232	-1.3489	-1.58825	-1.24645	-1.28005	-1.11873	-1.13257	-1.02248	-1.63955	-1.61589	-1.51035	-1.42971	-1.25574	-1.04568	-1.03157	-0.986979	-1.06747	-1.04417	-1.08082	-1.18716	-1.23853	-1.24482	-1.25433	-1.28292	-1.47056	-1.12336	-1.16618	-1.28545
Peak_4730	0.902539	0.912793	1.02041	0.939298	0.777594	0.800988	0.782865	0.727965	0.865683	0.782916	0.862813	0.890509	0.730566	0.516869	0.758261	0.68958	0.633306	0.66877	0.752015	0.73291	0.574112	0.772607	0.700672	0.716265	1.03914	0.735539	0.70616	0.758852
Peak_4565	-0.785959	-0.694697	-0.653968	-0.693273	0.0259392	0.0997256	0.0764894	0.1645	-0.782452	-0.758383	-0.736591	-0.602504	0.0821839	0.290851	0.241458	0.350238	0.351585	0.368875	0.282734	0.179541	0.34358	0.264977	0.281615	0.194629	-0.425602	0.218477	0.177425	0.161261
Peak_4592	-1.6847	-1.75992	-1.82621	-1.81315	-1.57901	-1.70635	-1.74319	-1.7813	-1.65887	-1.82882	-1.77449	-1.7859	-1.83139	-1.90835	-1.85366	-1.92168	-1.87151	-1.89902	-1.85825	-1.8585	-1.87453	-1.89577	-1.91038	-1.90575	-1.87477	-1.92541	-1.7842	-1.80384
Peak_4585	-1.37808	-1.39969	-1.5012	-1.50694	-1.23597	-0.934613	-1.06872	-1.02504	-1.31975	-1.3694	-1.32437	-1.31539	-1.00674	-0.865379	-1.20675	-0.86034	-1.14959	-1.09298	-1.17328	-1.18207	-0.907018	-1.14408	-1.16518	-0.953224	-1.18132	-1.26331	-1.28284	-1.26727
Peak_4588	-2.49956	-1.9421	-2.04987	-2.15274	-1.64759	-1.54476	-1.51038	-1.49439	-2.09021	-2.12306	-1.95471	-2.04014	-1.52493	-1.52813	-1.58178	-1.43626	-1.54392	-1.45434	-1.60024	-1.66155	-1.57995	-1.51616	-1.61452	-1.6456	-1.69059	-1.63888	-1.42029	-1.45394
Peak_4584	-0.740063	-0.677461	-0.711875	-0.669153	-0.704572	-0.55641	-0.639238	-0.609195	-0.700312	-0.708926	-0.668337	-0.622636	-0.671328	-0.611982	-0.613117	-0.587	-0.620697	-0.604144	-0.651321	-0.599461	-0.648235	-0.580081	-0.624564	-0.605042	-0.779969	-0.630819	-0.633357	-0.617241
Peak_4787	1.24645	1.25627	1.39256	1.31445	1.12486	1.16175	1.14447	1.08027	1.21259	1.12533	1.20988	1.23755	1.10644	0.835073	1.12075	1.00144	1.00388	1.03103	1.11249	1.08358	0.921338	1.11084	1.05205	1.08162	1.43002	1.0931	1.06794	1.11193
Peak_4816	0.384313	-0.563825	-0.854712	-1.20998	0.576029	-0.451499	-0.739773	-0.992633	0.23218	-0.764357	-0.808377	-1.11474	-0.022431	-0.706605	-0.857219	-1.19841	-0.0566411	-0.627435	-0.900684	-1.06234	0.034168	-0.635059	-0.98812	-1.13707	-0.490532	-0.555129	-0.868823	-1.04829
Peak_4825	-1.07004	-1.20493	-0.996933	-1.53583	-0.425456	-0.524093	-0.557004	-0.521293	-0.984942	-1.29062	-1.1397	-1.08162	-0.250834	-0.42129	-0.497054	-0.47255	-0.298152	-0.320809	-0.52014	-0.42202	-0.275337	-0.304735	-0.490657	-0.553793	-0.957944	-0.552811	-0.591336	-0.60096
Peak_4790	0.111336	0.113132	0.233956	0.154248	-0.0119203	0.0066227	-0.000326876	-0.0623776	0.0730876	-0.00165213	0.0678867	0.102657	-0.0534353	-0.269415	-0.0269018	-0.106746	-0.152712	-0.121509	-0.0360451	-0.0659527	-0.210171	-0.0152703	-0.0937726	-0.0767495	0.263077	-0.0544344	-0.085528	-0.0333572
Peak_4906	-0.0582023	-0.164964	-0.224586	-0.425819	-0.130248	-0.166812	-0.166658	-0.136794	-0.224091	-0.302632	-0.361163	-0.293064	-0.156146	-0.33459	-0.445578	-0.436671	-0.274553	-0.381691	-0.505377	-0.272278	-0.230298	-0.267907	-0.394537	-0.393918	-0.481996	-0.254204	-0.340944	-0.420402
Peak_4827	-0.870648	-1.19965	-1.26455	-1.17893	-0.407187	-0.830945	-0.66414	-0.744627	-1.0052	-1.75958	-1.87447	-1.49332	-0.510416	-0.546491	-0.694179	-0.548408	-0.529594	-0.377658	-0.568612	-0.570772	-0.279969	-0.521588	-0.58984	-0.683889	-1.37399	-0.601715	-0.703294	-0.731365
Peak_4844	0.368195	0.341637	0.334155	0.263353	0.329941	0.202591	0.129694	0.106448	0.408278	0.266398	0.325111	0.405825	0.119145	0.028181	0.0505939	0.0813876	0.112759	0.0290715	0.0687342	0.24091	0.181472	0.325552	0.0723393	0.106423	0.211283	0.0783188	0.101334	0.160457
Peak_4924	-1.0796	-1.16911	-1.17923	-1.16177	-1.01388	-1.07431	-1.1787	-1.09296	-1.50495	-1.36022	-1.1973	-1.11254	-1.06306	-0.952093	-0.948244	-0.913856	-0.933208	-0.94203	-0.920143	-0.975066	-1.04285	-1.07362	-1.14062	-1.29045	-1.34	-1.02946	-1.26176	-1.22604
Peak_4848	0.0906686	0.0394713	0.0257838	-0.0610249	0.0323259	-0.0714201	-0.156898	-0.172679	0.0862304	-0.0285447	0.0173732	0.0695684	-0.157209	-0.256867	-0.247625	-0.235751	-0.183433	-0.25086	-0.217029	-0.0688605	-0.123891	0.00674972	-0.226823	-0.194092	-0.0715171	-0.206928	-0.198867	-0.160919
Peak_4937	-0.880142	-0.8639	-0.812713	-0.983585	-0.616127	-0.742872	-0.792612	-0.715046	-0.889829	-0.987653	-0.891219	-1.11625	-0.770415	-0.820618	-0.706188	-0.772911	-0.709678	-0.802494	-0.887279	-0.739947	-0.767683	-0.880245	-0.853142	-0.792884	-0.811135	-0.787936	-0.782244	-0.752306
Peak_4952	-1.17164	-0.861622	-1.1093	-1.21752	-1.29672	-1.45033	-1.02374	-1.01773	-1.26181	-1.21831	-0.940625	-1.20537	-0.84635	-0.89774	-0.875871	-0.86102	-0.928069	-0.967055	-1.03337	-1.35878	-0.919982	-1.106	-0.943659	-1.14456	-0.9614	-1.54495	-0.925126	-0.965002
Peak_4960	-2.52316	-1.88258	-2.27423	-2.1564	-1.12787	-1.37131	-1.60775	-1.58908	-2.96058	-2.18654	-1.96437	-2.22555	-1.32393	-1.25544	-1.34656	-1.30266	-1.25642	-1.21298	-1.50149	-1.46982	-1.28286	-1.4401	-1.21132	-1.55195	-1.96123	-1.53158	-1.45461	-1.43847
Peak_4958	-1.45417	-0.961558	-1.24148	-1.16607	-1.17644	-1.26681	-0.935605	-0.945275	-1.42982	-1.08045	-0.958422	-1.1984	-0.976554	-0.924607	-1.14676	-1.06468	-0.950199	-1.00433	-1.15681	-1.56764	-0.987158	-1.10441	-1.08358	-1.13422	-1.5846	-1.62912	-1.1434	-1.12994
Peak_4968	-1.35747	-1.43535	-1.51037	-1.67182	-1.34728	-1.25965	-1.26544	-1.20154	-1.44811	-1.66391	-1.56529	-1.593	-1.09921	-1.22702	-1.23467	-1.22219	-1.12497	-1.19629	-1.27545	-1.13023	-1.08662	-1.20906	-1.20676	-1.23525	-1.56092	-1.18197	-1.20115	-1.22087
Peak_4977	-0.333135	-0.897061	-1.26358	-1.10348	-0.0298997	-0.818403	-0.933907	-1.02232	-0.421032	-0.955294	-0.8258	-1.21198	-0.634652	-0.850719	-1.18844	-1.08396	-0.621967	-1.01384	-1.20314	-1.16835	-0.523834	-0.964848	-1.16367	-1.23898	-1.08093	-0.958704	-1.14996	-1.27134
Peak_4979	-0.880006	-1.92217	-2.39627	-2.94288	-0.598667	-1.77588	-2.15686	-2.33097	-1.06298	-2.13083	-2.35463	-2.55852	-1.31351	-1.92125	-2.25681	-2.41697	-1.35379	-1.98059	-2.50597	-2.33595	-1.14415	-1.92348	-2.3511	-2.41083	-1.73293	-1.87242	-2.28626	-2.56932
Peak_4967	-1.10197	-1.67182	-2.43674	-1.34854	-1.00604	-1.69811	-1.92785	-1.79769	-1.39549	-1.84996	-1.77876	-2.49845	-1.58304	-1.71819	-1.79603	-1.91208	-1.6319	-1.97944	-1.70374	-1.8721	-1.38322	-1.85442	-2.11082	-1.8884	-2.2428	-1.90817	-1.97155	-1.94864
Peak_4969	-1.28707	-1.73113	-2.03065	-2.0294	-1.10386	-1.58137	-1.70785	-1.78076	-1.53679	-1.90048	-1.79244	-2.05264	-1.39293	-1.62013	-1.75974	-1.7442	-1.45246	-1.72698	-1.8802	-1.72808	-1.33918	-1.53342	-1.63695	-1.83609	-1.99319	-1.70636	-1.74474	-1.79679
Peak_4984	-0.978962	-0.989549	-1.04585	-1.12927	-1.33201	-1.2169	-1.43044	-1.42583	-1.00889	-1.11627	-0.998695	-1.07987	-1.2809	-1.33025	-1.26821	-1.36971	-1.32648	-1.3966	-1.36697	-1.20913	-1.19579	-1.21112	-1.26952	-1.34696	-1.24425	-1.47167	-1.36177	-1.34217
Peak_5009	0.298146	0.30056	0.245973	0.139521	-0.00567494	-0.0483667	-0.079649	-0.130238	0.276952	0.101232	0.261733	0.215244	-0.0609148	-0.221276	-0.133587	-0.137914	-0.134407	-0.166309	-0.0937623	-0.0367701	-0.0432439	-0.058574	-0.136264	-0.17094	-0.0123114	-0.183211	-0.0607522	-0.0542481
Peak_5013	0.00660648	-0.00406152	-0.0798626	-0.187476	-0.286914	-0.310266	-0.389628	-0.433951	-0.0448876	-0.184209	-0.0370171	-0.121408	-0.388796	-0.502912	-0.429899	-0.440588	-0.425306	-0.442001	-0.359434	-0.324969	-0.350749	-0.368153	-0.429375	-0.443478	-0.316799	-0.471929	-0.356276	-0.370596
Peak_5029	-0.181358	-0.194559	-0.242717	-0.495803	-0.234746	-0.147881	-0.195121	-0.176969	-0.190489	-0.38307	-0.234529	-0.258709	-0.215488	-0.349621	-0.222915	-0.265153	-0.195579	-0.241284	-0.231254	-0.172109	-0.24577	-0.203709	-0.300784	-0.348618	-0.154835	-0.209315	-0.235074	-0.239396
Peak_4994	-0.435182	-0.491045	-0.56738	-0.654602	-0.587511	-0.755739	-0.835174	-0.87628	-0.470835	-0.69249	-0.547026	-0.608677	-0.810244	-0.959624	-0.868233	-0.897363	-0.849216	-0.887654	-0.846415	-0.773663	-0.7463	-0.798648	-0.890191	-0.918957	-0.731882	-0.900709	-0.814197	-0.831516
Peak_5059	-0.589801	-0.619817	-0.70845	-0.826228	-0.733394	-0.771	-0.831399	-0.838278	-0.775177	-0.782496	-0.784942	-0.807932	-0.878446	-0.999999	-0.941032	-0.901559	-0.879254	-0.963775	-0.9399	-0.802997	-0.844016	-0.857223	-0.931703	-1.01369	-0.871359	-0.892378	-0.895654	-0.941165
Peak_5007	-1.07757	-0.961914	-1.16386	-1.30105	-0.874591	-0.946761	-0.969881	-0.923945	-1.17832	-1.26304	-1.03817	-1.16226	-1.02108	-0.967142	-0.958387	-0.92503	-0.940267	-0.970714	-1.00519	-0.980049	-0.882664	-0.978691	-0.964006	-1.09179	-1.16678	-0.944438	-0.894217	-0.900939
Peak_5038	-0.998858	-1.07165	-1.1567	-1.33755	-0.963972	-1.18229	-1.33749	-1.34051	-1.09145	-1.34069	-1.16713	-1.19976	-1.35751	-1.28764	-1.33435	-1.31702	-1.30492	-1.36212	-1.307	-1.25138	-1.24052	-1.27041	-1.35954	-1.45471	-1.23665	-1.32267	-1.29227	-1.28426
Peak_5025	-0.945573	-1.88742	-2.18028	-1.72972	-0.74902	-1.66372	-1.85163	-1.85399	-1.20771	-2.09057	-1.55134	-2.20158	-1.47732	-1.88323	-1.85157	-1.93999	-1.42559	-1.83362	-1.73921	-1.88087	-1.229	-1.72335	-1.96084	-2.07242	-1.78974	-1.72998	-1.92305	-1.92505
Peak_5072	-1.51778	-1.22591	-1.62719	-1.84657	-1.64777	-1.70686	-1.40745	-1.472	-1.48893	-1.54699	-1.26458	-1.54762	-1.51858	-1.61186	-1.48547	-1.50379	-1.53481	-1.51977	-1.72392	-1.59107	-1.50981	-1.73422	-1.59417	-1.81598	-1.39722	-1.71413	-1.45413	-1.54967
Peak_5056	-0.426959	-0.572393	-0.591045	-0.767239	-0.233245	-0.276845	-0.329103	-0.293888	-0.439428	-0.787421	-0.613197	-0.689524	-0.363969	-0.453918	-0.309241	-0.39914	-0.249709	-0.333879	-0.316387	-0.380458	-0.358175	-0.374705	-0.45901	-0.487394	-0.160594	-0.288311	-0.338001	-0.348991
Peak_5052	-1.0525	-1.2201	-1.24194	-1.3946	-0.764483	-0.81934	-0.97989	-0.925049	-1.1112	-1.44199	-1.30245	-1.35734	-0.975597	-1.02332	-0.891086	-0.962143	-0.814144	-0.868268	-0.900444	-0.986263	-0.907645	-0.983029	-0.978791	-1.10507	-0.835561	-0.906002	-0.922169	-0.928211
Peak_5127	-0.548891	-0.277121	-0.255272	-0.703621	-0.632307	-0.539691	-0.383706	-0.392674	-0.582414	-0.604072	-0.331702	-0.312621	-0.443343	-0.548941	-0.463251	-0.38375	-0.483308	-0.458042	-0.493175	-0.500902	-0.471304	-0.490468	-0.467701	-0.670785	-0.590553	-0.61721	-0.449528	-0.469421
Peak_5112	-1.12882	-1.03731	-1.09789	-1.31712	-1.0191	-0.92357	-0.827158	-0.831454	-1.18176	-1.28815	-1.06466	-1.18513	-0.955287	-1.01587	-0.970041	-0.894466	-0.954925	-0.980433	-1.02059	-0.933838	-0.951842	-1.02178	-0.958362	-1.0462	-1.34493	-1.05485	-0.967171	-0.985034
Peak_5151	-1.29047	-0.7903	-0.92604	-1.02094	-1.09761	-1.00857	-0.844803	-0.926054	-1.15933	-1.0886	-0.796094	-0.956342	-0.849027	-0.954044	-0.880018	-0.780779	-0.900127	-0.852561	-0.935794	-0.938175	-0.894017	-0.953998	-0.870587	-1.09041	-1.07594	-1.15329	-0.85715	-0.87469
Peak_5087	-1.69979	-1.78578	-1.69995	-2.29186	-1.54286	-1.36115	-1.41507	-1.34765	-1.71272	-1.87721	-1.75806	-1.69683	-1.54341	-1.62151	-1.63399	-1.57104	-1.55192	-1.56559	-1.71207	-1.46403	-1.48709	-1.44907	-1.57893	-1.68807	-1.76414	-1.5234	-1.66942	-1.92121
Peak_5192	-1.93937	-1.91487	-2.02993	-2.19877	-1.24252	-1.20309	-1.08718	-0.953638	-1.82335	-2.08156	-1.89644	-1.91392	-1.16107	-1.06595	-1.19275	-1.05726	-1.07531	-1.09621	-1.22259	-1.22036	-1.08549	-1.26674	-1.19802	-1.26666	-1.52424	-1.08397	-1.09116	-1.15932
Peak_5103	-0.574867	-0.617672	-0.432281	-0.842101	-0.670531	-0.674448	-0.511191	-0.565755	-0.754605	-0.713704	-0.597392	-0.439037	-0.607217	-0.795006	-0.738921	-0.656675	-0.740673	-0.755576	-0.760296	-0.676243	-0.679647	-0.65571	-0.715324	-0.880182	-0.888216	-0.820617	-0.745937	-0.654565
Peak_5154	-1.66058	-1.5173	-1.51658	-1.90592	-1.81151	-1.35561	-1.30038	-1.24488	-1.51799	-1.57099	-1.4336	-1.31615	-1.41424	-1.59732	-1.43687	-1.45425	-1.51269	-1.54422	-1.45513	-1.15331	-1.50415	-1.29059	-1.36911	-1.44183	-2.33133	-1.42303	-1.51911	-1.46533
Peak_5157	-0.98057	-0.781546	-0.981585	-1.34186	-0.487793	-0.399851	-0.473428	-0.44835	-0.956207	-1.17404	-0.882079	-0.850972	-0.543895	-0.432274	-0.44403	-0.331522	-0.398336	-0.356552	-0.389631	-0.236313	-0.311345	-0.362802	-0.41108	-0.514829	-0.79705	-0.431548	-0.440999	-0.453226
Peak_5234	-0.504453	-0.429386	-0.497848	-0.690577	-0.380553	-0.257214	-0.28843	-0.316109	-0.574839	-0.598226	-0.392292	-0.479166	-0.388539	-0.256756	-0.266269	-0.141777	-0.26369	-0.237629	-0.273427	-0.159135	-0.300167	-0.271245	-0.22282	-0.230462	-0.575184	-0.287274	-0.20817	-0.232577
Peak_5207	-0.492075	-0.363501	-0.395263	-0.537897	-0.506151	-0.381103	-0.472324	-0.422043	-0.444049	-0.60046	-0.384063	-0.448974	-0.534485	-0.445974	-0.47754	-0.367367	-0.481268	-0.463759	-0.48043	-0.310594	-0.454245	-0.38061	-0.446985	-0.443703	-0.504225	-0.444421	-0.430441	-0.451748
Peak_5203	0.531518	0.672228	0.666127	0.517926	0.417032	0.549029	0.389408	0.387587	0.582156	0.409392	0.656893	0.603128	0.407229	0.395532	0.416825	0.432148	0.331499	0.362878	0.408388	0.580999	0.378574	0.53833	0.437809	0.456792	0.518591	0.401682	0.417227	0.420786
Peak_5170	-1.52757	-1.39279	-1.29565	-1.74609	-1.84439	-1.56406	-1.3245	-1.32849	-1.43674	-1.79903	-1.34781	-1.36792	-1.50439	-1.86666	-1.55193	-1.48983	-1.6813	-1.5922	-1.69952	-1.44861	-1.60338	-1.60751	-1.54221	-1.69544	-1.78243	-1.48798	-1.52704	-1.5549
Peak_5266	-1.15626	-0.534176	-0.550495	-0.812379	-0.629459	-0.24228	-0.175108	-0.0585627	-0.973079	-0.588468	-0.427783	-0.337817	-0.502349	-0.246762	-0.151766	-0.0732591	-0.320943	-0.248557	-0.247117	-0.0593672	-0.42367	-0.184963	-0.132748	-0.113269	-1.03913	-0.2378	-0.144747	-0.14609
Peak_5310	-1.73362	-1.87391	-1.88146	-2.12576	-0.867227	-0.939342	-1.10315	-0.964428	-1.76085	-1.71471	-1.59812	-1.95906	-1.07901	-0.691335	-0.74209	-0.470261	-0.40009	-0.564011	-0.781579	-0.770006	-0.510598	-0.993286	-0.806961	-0.773629	-1.69737	-0.734572	-0.588833	-0.604444
Peak_5296	-0.913572	-0.963879	-1.13702	-1.30055	-0.672343	-0.593135	-0.633887	-0.45807	-0.845365	-1.26643	-1.06243	-1.08072	-0.44063	-0.497967	-0.444593	-0.292419	-0.339113	-0.301364	-0.471221	-0.338913	-0.0565418	-0.184643	-0.217513	-0.245001	-0.739961	-0.228955	-0.260075	-0.201229
Peak_5236	-1.61656	-1.4993	-1.69833	-1.84109	-0.994597	-1.26813	-0.98075	-0.749697	-1.56715	-1.6432	-1.44934	-1.5347	-1.08806	-1.01673	-1.13426	-1.24496	-1.04686	-1.43684	-1.03923	-1.1272	-1.007	-1.16343	-1.31627	-1.29322	-1.57253	-0.971812	-1.03307	-1.09275
Peak_5328	-1.59538	-1.61459	-1.75172	-2.07383	-0.77751	-0.754351	-0.82771	-0.66803	-1.4637	-1.82347	-1.63913	-1.76454	-0.717376	-0.641754	-0.630815	-0.478766	-0.44168	-0.499247	-0.648957	-0.69764	-0.461025	-0.714562	-0.674981	-0.698657	-1.09568	-0.618603	-0.683006	-0.64016
Peak_5274	-1.35524	-1.70354	-1.73259	-2.05152	-1.23648	-0.805971	-1.3151	-1.15034	-1.31827	-1.3297	-1.59177	-1.63253	-1.00069	-1.06966	-1.09094	-0.873712	-0.687774	-0.964383	-1.1405	-1.06437	-0.763821	-1.22959	-1.08944	-1.10323	-1.77103	-1.07303	-1.00338	-0.991223
Peak_5244	-1.23281	-0.843495	-0.907391	-1.43919	-0.557141	-0.501197	-0.503023	-0.352072	-1.04935	-1.41936	-1.08016	-1.01906	-0.556167	-0.434437	-0.526846	-0.398963	-0.489302	-0.473392	-0.566506	-0.491556	-0.443506	-0.480417	-0.520241	-0.651528	-0.824768	-0.451943	-0.445928	-0.512361
Peak_5321	-1.72431	-1.67589	-1.74452	-1.98231	-0.486697	-0.284181	-0.292796	-0.133333	-1.46451	-1.78832	-1.64315	-1.58512	-0.869137	-0.652281	-0.707692	-0.539819	-0.68058	-0.699324	-0.78344	-0.719937	-0.722877	-0.781652	-0.728003	-0.746869	-1.0617	-0.452311	-0.526323	-0.548811
Peak_5331	-0.46283	-0.453907	-0.611375	-0.995257	0.111159	0.00609644	-0.093999	0.0425224	-0.409677	-0.835856	-0.529391	-0.567231	0.0966706	0.0718471	0.21569	0.170005	0.164825	0.156811	0.188414	0.261711	0.433307	0.319786	0.268788	0.212583	-0.18572	0.286632	0.226597	0.255125
Peak_5243	-2.15147	-2.16424	-2.28547	-2.47335	-2.05069	-1.86837	-1.93635	-1.60529	-1.98228	-2.19939	-2.13419	-1.9755	-1.64894	-1.88374	-1.86485	-1.76095	-1.58357	-1.88679	-1.95501	-1.68927	-1.54816	-1.82421	-1.76522	-1.67372	-2.04239	-1.94981	-1.79394	-1.82572
Peak_5263	-1.30715	-0.726914	-0.695384	-0.973122	-0.355108	-0.485333	-0.268531	-0.148158	-1.10902	-0.740471	-0.683433	-0.494373	-0.391345	-0.541456	-0.490775	-0.220842	-0.631465	-0.543117	-0.375567	-0.315539	-0.643272	-0.376926	-0.349972	-0.416177	-0.669838	-0.261981	-0.476752	-0.495503
Peak_5372	0.199951	0.524122	0.224121	0.120746	0.54867	0.48086	0.509814	0.501566	0.372832	0.187902	0.585362	0.337678	0.372499	0.499666	0.383505	0.474051	0.423701	0.400455	0.386226	0.348154	0.387433	0.290567	0.36508	0.36744	0.0118032	0.303427	0.436272	0.409438
Peak_5511	0.297852	0.686653	0.479993	0.345928	0.633196	0.808474	0.897958	0.925534	0.483924	0.492958	0.767914	0.621229	0.668313	0.793915	0.747332	0.812269	0.752761	0.743335	0.73025	0.765899	0.686113	0.669377	0.754728	0.733156	0.189828	0.703762	0.800589	0.753586
Peak_5486	0.134602	0.491721	0.294499	0.11299	0.453388	0.544959	0.494723	0.50995	0.302945	0.249914	0.546881	0.408205	0.342622	0.463416	0.409887	0.460873	0.39063	0.388187	0.397139	0.490996	0.384065	0.40693	0.428036	0.419384	-0.016334	0.37667	0.441282	0.423822
Peak_5409	-0.739243	-0.362555	-0.766905	-0.75015	-0.186544	-0.259219	-0.0524742	-0.0178035	-0.602985	-0.725851	-0.305029	-0.647737	-0.282668	-0.158312	-0.357926	-0.238222	-0.131285	-0.213065	-0.286173	-0.340841	-0.265279	-0.477041	-0.39693	-0.484985	-0.84582	-0.390092	-0.187867	-0.300704
Peak_5609	-1.22157	-1.08	-1.40433	-1.66615	-1.17866	-1.09218	-1.01482	-1.14658	-1.00683	-1.49927	-1.05758	-1.35148	-1.03369	-1.22982	-1.26999	-1.25947	-1.31247	-1.18032	-1.2851	-1.13015	-1.3067	-1.23902	-1.28819	-1.22652	-1.4639	-1.12987	-1.28508	-1.31031
Peak_5633	-0.0151467	0.2131	0.0165242	-0.231385	0.160741	0.2211	0.262062	0.275423	0.205879	-0.118195	0.228644	0.101877	0.134028	0.151263	0.10169	0.161703	0.154219	0.112711	0.114355	0.19437	0.160003	0.158121	0.0690017	0.107806	-0.0936903	0.113537	0.181376	0.166323
Peak_5588	-0.442117	-0.117723	-0.359426	-0.503884	-0.0817568	-0.0201175	0.1973	0.819845	-0.280442	-0.360128	-0.094206	-0.234337	-0.0947237	0.0956257	-0.0512985	0.543681	0.118855	0.019475	-0.0286921	0.30308	0.0813309	-0.195498	-0.052495	-0.112292	-0.439291	-0.0166334	0.0559403	0.462846
Peak_5648	-1.02242	-0.771843	-0.989177	-1.23716	-0.840974	-0.727056	-0.745056	-0.744799	-0.772921	-1.13297	-0.759692	-0.872533	-0.728726	-0.868404	-0.868539	-0.822054	-0.832272	-0.892137	-0.943712	-0.756359	-0.710039	-0.795159	-0.924967	-0.870524	-1.1073	-0.83903	-0.820299	-0.835622
Peak_5673	-2.07103	-1.83921	-1.7795	-1.96662	-1.77175	-1.45769	-1.33369	-1.30699	-1.62133	-1.82876	-1.58997	-1.66145	-1.67031	-1.68864	-1.51413	-1.4913	-1.61679	-1.47895	-1.54813	-1.49628	-1.39375	-1.59562	-1.85651	-1.56719	-2.11326	-1.45269	-1.43728	-1.48305
Peak_5524	-0.52968	0.0292409	-0.112556	-0.316766	-0.210566	0.205397	0.277345	0.326478	-0.312817	-0.140112	0.0934785	0.0300366	-0.0466504	0.0857494	0.14044	0.168636	0.0480073	0.0839142	0.0915134	0.216536	-0.0394484	0.0982337	0.169906	0.164281	-0.547821	0.114993	0.178843	0.128254
Peak_5620	-0.0436711	0.138626	0.089281	-0.158744	0.0628156	0.0825186	0.00836852	0.011774	0.223739	-0.162375	0.178296	0.139157	-0.0434708	-0.0505694	-0.0603997	-0.000648319	-0.0296485	-0.0990296	-0.0872699	0.113538	-0.0029731	0.164026	-0.0971877	0.00374922	-0.0630349	-0.04831	-0.0338139	0.0227944
Peak_5651	-0.366532	-0.0923633	-0.406441	-0.621446	-0.0542125	-0.016396	0.176808	0.207661	-0.168002	-0.449355	-0.106734	-0.258	-0.025396	0.0612391	-0.0878523	-0.0226977	0.0141587	-0.0437106	-0.0558096	-0.0912713	0.00757529	-0.188657	-0.11664	-0.151037	-0.444797	-0.0901281	0.0392372	-0.0251137
Peak_5738	-0.422972	-0.184345	-0.403321	-0.636798	-0.239607	-0.177479	-0.156032	-0.135469	-0.175391	-0.55694	-0.169244	-0.302381	-0.266521	-0.268219	-0.286306	-0.238704	-0.241323	-0.284348	-0.292128	-0.193039	-0.237777	-0.23199	-0.332951	-0.300055	-0.467309	-0.276845	-0.222214	-0.226259
Peak_5790	-0.775247	-0.605366	-0.834006	-0.947608	-0.580271	-0.404603	-0.318552	-0.301324	-0.679892	-0.887347	-0.687424	-0.732839	-0.558309	-0.435183	-0.458741	-0.373272	-0.41774	-0.449208	-0.421738	-0.417509	-0.433326	-0.630292	-0.494775	-0.416622	-0.930532	-0.47552	-0.448581	-0.413578
Peak_5828	-1.24179	-0.678224	-0.465849	-1.2314	-0.992149	-0.213113	-0.0804594	-0.000612275	-0.969723	-0.793122	-0.351038	-0.423039	-0.72966	-0.450939	-0.136208	-0.238679	-0.669401	-0.342336	-0.316257	-0.0589244	-0.777693	-0.304746	-0.258498	-0.16241	-1.32562	-0.114924	-0.219707	-0.274584
Peak_5808	-0.986908	-0.643298	-0.696089	-1.21119	-0.674933	-0.390372	-0.351338	-0.311492	-0.644515	-0.82459	-0.600598	-0.734516	-0.597915	-0.537463	-0.554853	-0.50312	-0.539588	-0.526052	-0.570189	-0.465652	-0.46903	-0.565615	-0.673341	-0.513369	-0.885617	-0.528221	-0.462573	-0.523707
Peak_5837	-1.73672	-1.67557	-1.96931	-2.10663	-1.44952	-1.07873	-1.02343	-0.900222	-1.46973	-1.9206	-1.65262	-1.72584	-1.11153	-1.0036	-1.04466	-0.988579	-0.95743	-0.978187	-1.05647	-1.05932	-0.994434	-1.0623	-1.167	-1.0456	-1.36471	-0.947513	-1.04378	-1.12727
Peak_5843	-0.846709	-0.673604	-0.781017	-1.01982	-0.305319	-0.0629482	-0.128251	-0.0407926	-0.634376	-0.897173	-0.644593	-0.768765	-0.20867	-0.108564	-0.138372	-0.137299	0.0229295	-0.0451621	-0.14279	-0.135037	-0.437409	-0.692898	-0.542156	-0.458115	-0.510297	-0.0902126	-0.182695	-0.188832
Peak_5847	-1.77923	-1.58878	-1.70066	-1.93661	-1.7442	-1.42601	-1.54572	-1.48992	-1.47956	-1.84291	-1.59204	-1.72445	-1.6456	-1.6348	-1.59112	-1.58188	-1.50244	-1.55667	-1.63214	-1.57168	-1.80835	-1.81378	-1.94784	-1.69435	-1.8597	-1.59041	-1.61416	-1.65502
Peak_5866	-1.70246	-0.904066	-0.879131	-1.56031	-2.21069	-0.598242	-0.561646	-0.566719	-1.17271	-1.13336	-0.809898	-0.959409	-0.940847	-0.935813	-0.789361	-0.808322	-0.818185	-0.74595	-0.871681	-0.622784	-1.09067	-0.797921	-0.858549	-0.744028	-1.41237	-0.789931	-0.778087	-0.842657
Peak_5887	-0.80214	-0.710975	-0.898837	-1.12498	-0.393911	-0.156599	-0.271687	-0.182364	-0.554902	-0.849797	-0.801433	-1.00047	-0.32511	-0.149682	-0.161064	-0.0429954	-0.0565732	-0.0694795	-0.200789	-0.129626	-0.0827278	-0.30858	-0.14842	-0.0186707	-0.535919	-0.153357	-0.0562208	-0.0825498
Peak_5871	-2.46643	-2.27367	-2.36461	-2.47486	-2.30709	-2.09117	-2.20794	-2.07186	-2.317	-2.54878	-2.52577	-2.66722	-1.78697	-1.92544	-1.9421	-1.87302	-1.79325	-1.78992	-2.01294	-1.79141	-1.74976	-1.92647	-1.82653	-1.80432	-2.41465	-1.85328	-1.86283	-1.92761
Peak_5974	-1.51421	-1.62469	-1.20213	-1.56132	-1.30663	-0.87119	-0.628273	-0.706054	-1.25378	-1.94051	-1.12355	-1.98286	-0.421601	-0.499576	-0.604927	-0.378214	-0.235297	-0.320643	-0.530691	-0.23364	-0.266275	-0.399783	-0.347458	-0.343622	-1.92578	-0.704191	-0.744875	-0.452224
Peak_5971	-1.73568	-1.15613	-1.35468	-2.74859	-1.48632	-1.48192	-1.32679	-1.23587	-1.53619	-2.03369	-1.84209	-2.15836	-0.724151	-1.07833	-0.603848	-0.489096	-0.416047	-0.841978	-0.623642	-0.822859	-0.824613	-0.983818	-0.866381	-0.887235	-1.90092	-1.13673	-1.20956	-1.2229
Peak_5975	-1.15308	-1.26423	-1.08332	-0.926846	-0.892207	-0.878304	-0.729497	-0.685475	-0.934816	-1.55861	-1.44408	-1.46698	-0.160341	-0.546123	-0.499793	-0.574556	0.139126	-0.267311	-0.0395219	0.0170673	-0.239347	-0.406886	-0.337653	-0.235478	-1.24475	-0.64729	-0.605276	-0.599302
Peak_5997	-1.73258	-2.04909	-1.93604	-2.23703	-1.55563	-1.7982	-1.79765	-1.70506	-1.49713	-2.20438	-1.89969	-2.09793	-1.63397	-1.79974	-1.88904	-1.74169	-1.5808	-1.7768	-1.88227	-1.83273	-1.58421	-1.98811	-1.89369	-1.8822	-1.86833	-1.71531	-1.90431	-1.88955
Peak_5944	-1.66924	-1.74595	-1.93209	-1.97459	-1.3158	-1.10419	-1.19056	-1.1017	-1.57454	-1.76332	-1.84349	-1.91583	-1.28034	-1.11177	-1.13636	-1.02149	-0.929127	-1.00862	-1.1734	-1.11458	-1.01257	-1.27528	-1.10331	-1.08135	-1.5447	-1.07361	-1.01475	-1.06486
Peak_6112	-0.614386	-0.325272	-0.667471	-0.605452	-0.244227	-0.00338561	0.151724	0.250976	-0.457049	-0.794075	-0.354617	-0.866502	-0.177154	0.214321	0.0415216	0.180916	0.157152	0.10978	0.0411572	-0.244934	0.0811857	-0.316123	0.030278	-0.0590801	-0.446348	-0.0766163	0.0708985	0.00412726
Peak_6007	0.260159	0.498127	0.563655	0.324803	0.117688	0.413522	0.351472	0.363779	0.584394	0.166566	0.565857	0.271165	0.371765	0.331794	0.383416	0.399888	0.31399	0.3363	0.36284	0.522138	0.349297	0.276788	0.416817	0.499501	0.504245	0.390457	0.383664	0.392387
Peak_6149	-1.38215	-1.25859	-1.24272	-1.38247	-1.01418	-0.744951	-0.599184	-0.528768	-1.12063	-1.57839	-1.17695	-1.59258	-0.802866	-0.646741	-0.694337	-0.648481	-0.652438	-0.628063	-0.683225	-0.875308	-0.814484	-0.897587	-0.726852	-0.758817	-0.478756	-0.54532	-0.757878	-0.789143
Peak_6024	-2.0833	-2.0945	-1.78462	-2.201	-2.03593	-1.10586	-1.37939	-1.26041	-1.91094	-2.04947	-1.6599	-2.01065	-1.1803	-1.27731	-1.28916	-1.13303	-1.13301	-1.11772	-1.32712	-1.01426	-1.10723	-1.17696	-1.05282	-1.06443	-1.90638	-1.39653	-1.32497	-1.38632
Peak_6023	-0.76311	-0.485494	-0.500774	-0.699113	-0.731093	-0.408428	-0.410285	-0.343046	-0.436379	-0.870406	-0.428873	-0.800173	-0.528197	-0.352427	-0.437338	-0.340081	-0.42463	-0.422957	-0.460771	-0.418828	-0.421064	-0.622288	-0.384268	-0.377348	-0.519009	-0.469551	-0.423525	-0.440427
Peak_6173	-0.739438	-0.67166	-0.736327	-0.83154	-0.574851	-0.485176	-0.110471	0.0146104	-0.419322	-0.920204	-0.380668	-0.918501	-0.0753802	-0.0773365	-0.199816	-0.0920931	-0.126473	-0.156721	-0.209893	-0.326108	-0.133248	-0.653955	-0.137803	-0.22706	-0.320002	-0.126943	-0.128434	-0.176892
Peak_6209	-1.06981	-0.943845	-2.17562	-1.23722	-0.897247	-0.802639	-0.447256	-0.340308	-0.711635	-1.15736	-0.616819	-1.09377	-0.322052	-0.419574	-0.525254	-0.433742	-0.441962	-0.498758	-0.403022	-0.69587	-0.431827	-0.938942	-0.491899	-0.582557	-0.748845	-0.454597	-0.421701	-0.487739
Peak_6299	-0.896096	-1.08452	-1.33224	-1.44749	-0.300181	-0.634636	-0.272197	-0.242964	-0.720862	-1.67514	-0.929767	-1.71174	-0.304942	-0.491402	-0.653695	-0.403767	-0.157456	-0.378572	-0.57821	-0.544381	-0.137066	-1.09679	-0.583721	-0.642112	-1.13412	-0.70324	-0.5948	-0.78934
Peak_6250	-1.32032	-1.24214	-1.19559	-1.35984	-1.26872	-1.05207	-0.798409	-0.726233	-1.23047	-1.51446	-1.1781	-1.46703	-0.864809	-0.882296	-0.919099	-0.825514	-0.899563	-0.843735	-0.95071	-0.910214	-0.851713	-1.15994	-0.879429	-0.892777	-1.34787	-0.950262	-0.877149	-0.94605
Peak_6186	-1.4748	-1.26991	-1.33202	-1.43556	-1.25493	-1.03388	-0.772507	-0.655166	-1.153	-1.50648	-1.11404	-1.48327	-0.730227	-0.739949	-0.821502	-0.75463	-0.778328	-0.811534	-0.910597	-0.919811	-0.765411	-1.25661	-0.792184	-0.877765	-1.15817	-0.80843	-0.803903	-0.860958
Peak_6290	-1.18152	-1.07013	-0.98475	-1.17152	-1.27483	-0.929595	-0.680137	-0.6471	-1.0716	-1.35386	-1.01058	-1.33989	-0.744857	-0.782142	-0.782292	-0.680039	-0.816825	-0.748803	-0.845506	-0.736412	-0.81079	-1.0381	-0.7259	-0.736643	-1.17805	-0.835974	-0.759249	-0.774306
Peak_6217	-2.16215	-1.93276	-2.34437	-2.27623	-1.93013	-1.82165	-1.6549	-1.5164	-1.71073	-2.24688	-1.84025	-2.25476	-1.76077	-1.48704	-1.64564	-1.6614	-1.73066	-1.68283	-1.7502	-1.90883	-1.54811	-1.94631	-1.62043	-1.59445	-1.97609	-1.72698	-1.64026	-1.69391
Peak_6157	-1.92735	-1.85072	-1.89698	-2.01119	-1.6273	-1.99857	-1.81514	-1.80078	-1.77788	-2.15084	-1.69622	-2.23134	-0.762329	-1.69004	-2.03558	-1.92025	-1.80938	-1.91365	-1.15755	-2.15702	-1.65154	-2.11079	-1.46959	-1.99422	-1.90009	-1.80946	-1.72326	-1.87611
Peak_6271	-1.45089	-1.32804	-1.29053	-1.43388	-1.39856	-1.16112	-0.913094	-0.857084	-1.26293	-1.66217	-1.25992	-1.63605	-0.998664	-0.926896	-1.04525	-0.890593	-1.02158	-0.958661	-1.08473	-1.01994	-0.955423	-1.3309	-0.986931	-1.0119	-1.43297	-1.05401	-0.986916	-0.996044
Peak_6333	-1.70788	-1.83124	-1.78014	-1.77098	-1.38771	-1.31951	-0.735435	-0.586882	-1.3844	-2.00245	-1.30821	-1.77809	-0.908321	-0.759851	-0.65017	-0.529963	-0.654257	-0.657778	-0.794664	-0.923306	-0.818694	-1.24188	-0.638916	-0.873817	-0.700874	-0.698176	-0.728734	-0.750212
Peak_6336	-1.00996	-1.07538	-1.02489	-1.02397	-0.933951	-0.772321	-0.238146	-0.0646744	-0.751983	-1.27265	-0.718752	-1.20521	-0.409486	-0.235727	-0.276375	-0.152776	-0.21947	-0.196139	-0.285228	-0.557783	-0.298381	-0.876203	-0.287333	-0.369166	-0.144235	-0.166202	-0.20864	-0.230255
Peak_6237	-1.45325	-1.27421	-1.39066	-1.46228	-1.14197	-1.09874	-0.782626	-0.686451	-1.04931	-1.49241	-0.9955	-1.50453	-0.824005	-0.734761	-0.926715	-0.795223	-0.839908	-0.884464	-0.955442	-0.991852	-0.759817	-1.29222	-0.815788	-0.870742	-1.23048	-0.86621	-0.837054	-0.905205
Peak_6353	-1.48619	-1.38255	-1.46273	-1.39398	-1.41601	-1.40175	-1.06133	-1.11688	-1.55434	-1.72516	-1.48	-1.6777	-1.42399	-1.27859	-1.22452	-1.12982	-1.3686	-1.1676	-1.39466	-1.3539	-1.2108	-1.76635	-1.27188	-1.27943	-1.31655	-1.13491	-1.39465	-1.24807
Peak_6323	-1.95409	-2.07719	-2.05604	-2.02494	-1.89728	-1.62808	-1.19597	-1.01153	-1.69136	-2.23337	-1.70032	-2.06612	-1.38689	-1.17476	-1.25108	-1.06859	-1.1783	-1.20531	-1.19773	-1.47247	-1.22857	-1.82472	-1.22429	-1.25489	-1.10409	-1.08921	-1.1309	-1.18766
Peak_6363	-1.95303	-2.02554	-1.88571	-1.8788	-1.77642	-1.2865	-1.4545	-1.25254	-2.12302	-2.17335	-2.00395	-1.9941	-1.43351	-1.29568	-0.903289	-0.900137	-1.1167	-0.980621	-0.958838	-1.34846	-1.31289	-1.36841	-0.966661	-1.04805	-1.247	-1.01101	-0.925703	-0.928438
Peak_6360	-2.49516	-2.50045	-2.74278	-2.20284	-1.85996	-1.46899	-1.25676	-1.03598	-2.40352	-2.44428	-2.24753	-2.33136	-1.58296	-1.32473	-1.27194	-1.18489	-1.39928	-1.34176	-1.31588	-1.45186	-1.57137	-1.81135	-1.36018	-1.31308	-1.52864	-1.14509	-1.09725	-1.08865
Peak_6380	-1.52263	-1.54851	-1.34869	-1.4339	-1.37278	-1.25022	-0.966057	-0.873281	-1.39325	-1.67877	-1.35636	-1.79035	-0.856242	-0.919195	-0.922645	-0.784837	-1.04976	-1.10509	-1.0773	-1.23144	-1.02912	-1.61396	-1.166	-1.39476	-0.957314	-0.948344	-0.865488	-0.921553
Peak_6372	-1.63674	-1.85915	-1.67746	-1.60024	-1.71055	-1.5592	-0.966597	-0.905948	-1.6361	-1.97843	-1.45767	-2.00003	-1.19109	-0.938325	-0.940171	-0.882497	-1.24551	-1.04335	-0.974895	-1.24197	-1.27983	-1.56698	-0.942225	-0.957451	-1.17615	-1.46173	-0.926664	-0.940632
Peak_6387	-1.75555	-2.05488	-1.98646	-2.02489	-1.709	-1.64152	-1.35364	-1.13085	-1.81695	-2.19292	-2.33997	-2.33211	-1.0445	-1.0939	-1.13782	-1.03017	-0.921651	-0.906796	-1.10009	-0.839304	-0.897457	-1.26433	-0.933827	-0.872795	-1.3958	-0.879953	-1.15555	-1.1332
Peak_6390	-1.96907	-1.86967	-2.02539	-2.14085	-1.46074	-1.25808	-0.906779	-0.771281	-1.76376	-1.94073	-1.84129	-2.15196	-0.985411	-0.819702	-1.02229	-0.923512	-0.836737	-0.861265	-1.09419	-1.2063	-0.813306	-1.32804	-0.909615	-0.98636	-1.44073	-0.737106	-0.89106	-0.931314
Peak_6405	-1.57336	-1.23601	-1.1791	-1.53452	-1.35777	-0.695792	-0.381879	-0.357096	-1.28172	-1.17936	-1.00903	-1.23485	-0.748436	-0.332898	-0.744455	-0.64111	-0.662846	-0.610801	-0.663	-0.575285	-0.617967	-0.912766	-0.627331	-0.686569	-1.49203	-0.536709	-0.513693	-0.772972
Peak_6463	-0.570453	-0.636305	-0.480129	-0.399096	-0.768624	-0.781625	-0.539739	-0.534861	-0.529072	-0.626179	-0.468927	-0.69306	-0.503299	-0.475101	-0.490152	-0.472631	-0.485568	-0.518367	-0.512719	-0.544117	-0.498548	-0.81871	-0.448645	-0.460568	-0.455032	-0.480791	-0.489698	-0.512016
Peak_6431	-0.815137	-0.884163	-0.716047	-0.632335	-0.951908	-0.775778	-0.467844	-0.651666	-0.735643	-0.844425	-0.66358	-0.927484	-0.547751	-0.57949	-0.651401	-0.578664	-0.502722	-0.553071	-0.661693	-0.486651	-0.530444	-0.969133	-0.374541	-0.459691	-0.63021	-0.504024	-0.615398	-0.604028
Peak_6443	-0.856417	-1.01169	-0.731117	-0.710597	-0.925222	-0.883662	-0.636389	-0.639141	-0.804936	-0.953852	-0.742722	-1.07212	-0.553905	-0.50076	-0.563098	-0.397922	-0.421921	-0.359042	-0.749241	-0.626235	-0.414999	-1.07826	-0.404243	-0.435649	-0.861495	-0.458719	-0.562728	-0.62417
Peak_6459	0.238553	0.179013	0.353284	0.431673	0.0654778	0.0685776	0.322073	0.311364	0.312846	0.200644	0.402648	0.135508	0.349252	0.373181	0.35429	0.347176	0.315805	0.293939	0.356502	0.330462	0.332372	0.0520158	0.409711	0.426658	0.448787	0.350341	0.348176	0.338455
Peak_6407	-1.75834	-1.23545	-1.18499	-1.53664	-0.877309	-0.62255	-0.181288	-0.10587	-1.22189	-1.24199	-1.06679	-1.22159	-0.335402	0.0247311	-0.324827	0.096145	-0.122818	0.0941328	-0.0408134	-0.228561	-0.194889	-0.863424	-0.418398	-0.38188	-1.69349	0.103922	-0.29808	0.0294892
Peak_6410	-2.66649	-2.19178	-2.11459	-2.29489	-2.1382	-1.80668	-1.32878	-1.39517	-2.20823	-2.15579	-1.93098	-2.21118	-1.89634	-1.66416	-1.76765	-1.35444	-1.13244	-1.19956	-1.65517	-1.59328	-1.41772	-1.97444	-1.427	-1.5452	-2.58009	-1.44713	-1.70249	-1.81223
Peak_6467	-1.61688	-1.53204	-1.63308	-1.66836	-1.63332	-1.58365	-1.03806	-0.97678	-1.81864	-2.07667	-1.78235	-1.71555	-1.2065	-1.15508	-1.10094	-0.707868	-0.939369	-1.18957	-1.60243	-1.11147	-1.002	-1.70753	-1.02778	-0.913145	-1.09831	-1.13765	-1.03945	-1.3727
Peak_6465	-1.27432	-2.11016	-1.58485	-1.95326	-1.16856	-1.12641	-1.08675	-1.12799	-1.20716	-1.86831	-1.96112	-1.6695	-1.00473	-1.15365	-1.32877	-1.19196	-0.705414	-1.06966	-1.18137	-1.04938	-1.07715	-1.59743	-1.31629	-1.32484	-1.04805	-0.94365	-1.15081	-1.32532
Peak_6415	-1.68959	-2.00924	-2.39248	-2.23687	-1.14498	-0.829933	-0.694692	-0.652882	-1.79661	-1.40216	-1.7192	-2.36116	-0.739607	-0.555279	-0.677785	-0.525142	-0.406394	-0.435549	-0.748866	-0.777994	-0.514115	-1.0024	-0.655436	-0.721252	-1.63395	-0.544934	-0.619698	-0.730589
Peak_6523	-0.546621	-0.817803	-1.02178	-1.033	0.0844471	0.170721	0.266172	0.34932	-0.567951	-0.437852	-1.04132	-0.885184	0.325963	0.469796	0.370346	0.522918	0.612863	0.558891	0.39362	0.363494	0.53966	0.0532493	0.406277	0.398271	-0.446119	0.518543	0.489065	0.494689
Peak_6498	-2.24078	-2.97134	-2.78043	-2.51151	-1.87678	-1.80979	-1.03856	-1.09818	-2.28543	-2.16061	-2.07048	-2.42606	-1.48134	-1.43955	-1.37723	-1.44913	-1.16789	-1.32963	-1.56988	-1.56824	-1.43354	-1.96707	-1.42242	-1.52766	-2.2867	-1.34386	-1.39602	-1.46911
Peak_6476	-2.55041	-2.33858	-2.66527	-2.57784	-1.47639	-1.4523	-1.0935	-0.919763	-2.22124	-2.20062	-2.16398	-2.13147	-1.09909	-0.978538	-1.12734	-1.09095	-1.0873	-1.07558	-1.26596	-1.46467	-1.09626	-1.62115	-1.10702	-1.1945	-1.59972	-0.894237	-1.04805	-0.981104
Peak_6687	-1.78381	-1.62983	-1.6797	-1.3826	-1.81501	-1.3994	-0.879938	-0.754721	-1.85237	-1.58959	-1.56542	-1.60566	-1.25637	-0.64562	-0.800075	-0.633501	-1.02525	-0.780177	-0.873241	-1.13044	-1.07804	-1.29455	-0.833719	-0.923979	-1.45131	-0.812478	-0.747874	-0.728894
Peak_6479	-1.15541	-1.56941	-1.57832	-1.23745	-1.27623	-1.45823	-0.87773	-1.25418	-1.26504	-1.1031	-0.66209	-1.19194	-1.08509	-0.865231	-0.435811	-1.01892	-1.05929	-0.964054	-0.985324	-0.942853	-1.05341	-1.4395	-1.08463	-0.884281	-1.67414	-1.03249	-1.0847	-0.992201
Peak_6598	-1.85983	-1.80496	-2.403	-2.79173	-1.41489	-1.37948	-1.07929	-1.02085	-1.76395	-1.87312	-1.98887	-2.20402	-1.13236	-1.10442	-1.2883	-1.13126	-0.974545	-1.05895	-1.31364	-1.24426	-1.02844	-1.55839	-1.22846	-1.33746	-1.91972	-1.01856	-1.15322	-1.17458
Peak_6856	0.49995	0.138088	0.000224105	0.0188128	0.54851	0.698133	1.02544	1.27409	0.607353	0.294205	0.287336	0.220364	0.892884	0.870143	0.738268	0.807575	0.928699	0.892259	0.800718	0.806146	0.868011	0.480747	0.775051	0.711754	0.0659355	0.924604	0.841688	0.793665
Peak_7035	-0.583452	-0.978231	-1.03141	-0.878063	-0.878227	-0.566219	-0.517193	-0.487986	-0.748742	-0.728925	-0.79952	-0.925897	-0.442796	-0.189086	-0.214947	-0.307082	-0.496158	-0.338774	-0.499953	-0.664382	-0.469826	-0.64373	-0.204998	-0.505161	-0.528955	-0.365307	-0.251204	-0.429336
Peak_6850	0.167366	-0.221426	-0.338649	-0.167184	0.119099	0.186146	0.655606	0.32042	0.204389	0.0154196	0.156474	-0.112731	0.338151	0.422716	0.268096	0.572233	0.332411	0.250931	0.320865	0.283795	0.345201	0.0344521	0.313974	0.310932	0.0366073	0.369748	0.288087	0.589181
Peak_6878	0.511308	0.031891	-0.111995	-0.163666	0.400025	0.538843	0.822148	0.831954	0.46054	0.154832	0.163002	0.102747	0.738773	0.703717	0.547018	0.643006	0.74748	0.7086	0.617468	0.640721	0.71696	0.33444	0.58451	0.523704	-0.0679867	0.793634	0.686111	0.615756
Peak_6999	-0.626137	-1.22178	-1.31987	-1.11548	-0.841787	-0.58309	-0.646752	-0.63455	-0.588818	-0.788855	-0.842923	-0.960374	-0.623245	-0.599722	-0.672284	-0.450852	-0.645246	-0.690568	-0.609886	-0.656013	-0.627157	-0.768826	-0.402693	-0.455852	-0.951409	-0.606703	-0.666052	-0.39769
Peak_6927	-0.441518	-0.879067	-0.93494	-0.822003	-0.493322	-0.412096	0.059197	-0.257747	-0.394111	-0.60638	-0.470989	-0.807642	-0.23331	-0.2102	-0.309976	-0.00253784	-0.259678	-0.278411	-0.264114	-0.286196	-0.263064	-0.586617	-0.268384	-0.284831	-0.712534	-0.202934	-0.263525	-0.311314
Peak_6948	-0.558116	-0.971002	-0.852247	-0.916704	-0.628646	-0.585279	-0.424644	-0.375261	-0.525975	-0.55244	-0.786141	-0.889018	-0.417414	-0.0531949	-0.451424	-0.161824	-0.428417	-0.459895	-0.40537	-0.186785	-0.0725403	-0.709528	-0.397736	-0.402889	-0.6071	-0.36579	-0.428106	-0.128403
Peak_6818	-1.04699	-1.26863	-1.33177	-1.27179	-1.13512	-1.19771	-1.12004	-0.858008	-1.01142	-1.02745	-1.04959	-1.23938	-0.934851	-1.00512	-1.04178	-0.622969	-0.86214	-1.03054	-1.00412	-0.690816	-0.964069	-1.26334	-1.00709	-0.897436	-1.08191	-0.784484	-1.00919	-0.566611
Peak_6738	-1.4152	-1.87839	-1.54857	-1.75129	-1.45079	-1.31578	-1.26351	-1.30293	-1.39756	-1.47233	-1.45851	-1.40712	-1.05121	-1.12547	-1.13916	-1.30329	-1.13227	-1.20338	-1.08587	-0.845549	-1.06958	-1.57481	-1.05153	-0.771512	-1.45561	-1.0676	-1.05591	-0.799571
Peak_6859	0.151198	-0.226995	-0.350627	-0.279588	0.158175	0.267863	0.594724	0.618252	0.213354	-0.0522851	-0.0649878	-0.148664	0.513213	0.49479	0.360838	0.415694	0.51813	0.466392	0.425754	0.386571	0.4828	0.0561109	0.393195	0.324231	-0.2485	0.551157	0.442305	0.398881
Peak_6916	-0.17798	-0.588487	-0.681985	-0.545623	-0.253241	-0.168408	-0.0102687	0.277181	-0.146034	-0.36612	-0.201483	-0.332	0.0115832	0.0112663	-0.0710574	0.186537	-0.0174914	0.220461	-0.0136574	-0.0521579	-0.00159635	-0.339912	-0.0306342	-0.0324599	-0.300986	0.311482	-0.0449997	0.217908
Peak_6936	0.417439	-0.137611	-0.230938	-0.130058	0.233145	0.280926	0.503688	0.493219	0.302378	0.0644682	0.0489125	0.118375	0.489335	0.479886	0.41366	0.410974	0.494402	0.452696	0.458594	0.420392	0.467305	0.139828	0.445764	0.436755	0.0842351	0.538415	0.443494	0.398586
Peak_6932	0.605272	0.25232	0.128178	0.187431	0.600775	0.657118	1.15581	1.16985	0.657101	0.624633	0.391722	0.526731	0.840968	0.825516	0.732572	0.758512	0.848589	0.809963	0.771398	0.762403	0.830994	0.508059	0.739815	0.713841	0.404089	0.873069	0.806098	0.762236
Peak_6699	-2.11457	-2.6882	-2.16736	-2.31469	-2.325	-1.94646	-1.3573	-1.66087	-2.46042	-2.10525	-2.6962	-2.32149	-1.83991	-1.62126	-1.68032	-1.38355	-1.56124	-1.54778	-1.50646	-1.62943	-1.83514	-1.90156	-1.68227	-1.71303	-2.87491	-1.57154	-1.66425	-1.64257
Peak_6833	-0.522195	-0.928219	-1.04018	-0.914532	-0.564488	-0.460068	0.0846665	-0.13553	-0.474348	-0.713792	-0.751459	-0.847418	-0.180337	-0.206205	-0.337998	-0.269839	-0.208996	-0.246369	-0.295291	-0.32958	-0.169326	-0.641262	-0.310473	-0.3474	-0.847811	-0.148015	-0.275803	-0.260848
Peak_6872	-0.558183	-0.94636	-1.08976	-0.996356	-0.544383	-0.411832	-0.0507691	-0.00317694	-0.483865	-0.761129	-0.783464	-0.869069	-0.108039	-0.179743	-0.309953	-0.262918	-0.118796	-0.198783	-0.244763	-0.294778	-0.145377	-0.640227	-0.284288	-0.351472	-0.965876	-0.0737592	-0.228193	-0.280225
Peak_7089	-1.37356	-0.920903	-1.57558	-0.892487	-1.25879	-0.86643	-0.266236	-0.311309	-1.40196	-1.18619	-1.28283	-1.37523	-0.694297	-0.417487	-0.894093	-0.597659	-0.399301	-0.412913	-0.559901	-0.532081	-0.379068	-0.89277	-0.540211	-0.60434	-1.32846	-0.420506	-0.565496	-0.618139
Peak_7094	-1.50725	-1.61186	-1.64272	-1.38726	-1.05577	-0.503206	-0.264562	-0.0193344	-1.51454	-1.30096	-1.76988	-1.32536	-0.269572	-0.0996386	-0.0595853	-0.141711	-0.314506	-0.169761	-0.120578	-0.36499	-0.145522	-0.44474	-0.0296911	-0.0270494	-0.380402	-0.0535178	-0.0809365	-0.0374621
Peak_7082	-1.27787	-2.27165	-2.68858	-1.72147	-1.62384	-1.36375	-1.04832	-0.861215	-1.94774	-1.35787	-2.05308	-1.90666	-1.05006	-0.884336	-0.799625	-0.947481	-1.08157	-0.958809	-1.00932	-1.15972	-0.95313	-1.45113	-0.519828	-0.90427	-1.33306	-1.06167	-0.954416	-0.908812
Peak_7099	-2.35738	-1.8003	-2.34759	-2.60756	-2.26432	-1.77854	-1.20225	-1.11422	-2.58981	-2.04359	-2.20629	-2.19438	-1.44142	-1.228	-1.4343	-1.2783	-1.35171	-1.30356	-1.39873	-1.30929	-1.3822	-2.26913	-1.30905	-1.37858	-2.25318	-1.26237	-1.32131	-1.37974
Peak_7128	-1.60594	-2.06249	-1.73458	-1.56762	-1.43218	-1.20354	-1.02807	-0.991868	-1.86803	-1.59301	-1.9544	-1.57314	-1.23781	-0.963918	-1.02739	-0.84327	-1.10423	-1.10027	-0.99247	-1.07015	-1.11137	-1.62992	-0.825052	-0.96208	-1.62377	-1.05596	-0.88302	-0.931355
Peak_7120	-1.62333	-2.36306	-1.80749	-1.71235	-1.69649	-1.52312	-1.51178	-1.03719	-1.80671	-1.59588	-1.75608	-1.65927	-1.29579	-1.10537	-1.28035	-1.47614	-1.31218	-1.17827	-1.18896	-1.36301	-1.49813	-1.58016	-1.20165	-1.23331	-1.51459	-1.41651	-1.22401	-1.15113
Peak_7130	-1.97294	-2.00498	-2.4338	-1.80576	-1.33043	-1.28784	-0.87072	-0.804123	-2.56819	-2.11053	-1.92413	-2.07261	-1.20094	-1.02519	-0.863311	-0.885302	-0.943569	-0.784876	-0.972212	-1.42225	-0.912401	-1.71153	-0.805354	-0.943709	-1.20867	-1.13637	-0.947649	-1.076
Peak_7183	-2.21417	-1.96509	-1.82875	-1.69502	-2.23113	-1.67773	-1.25965	-1.10931	-2.32536	-1.86005	-2.01338	-1.79097	-1.34651	-1.07079	-0.973306	-0.792072	-1.2993	-0.98315	-1.09231	-1.35086	-1.26527	-1.45175	-0.978436	-1.12653	-1.65642	-1.07221	-1.00558	-0.965518
Peak_7155	-1.42349	-1.47722	-1.4751	-1.58813	-1.5787	-1.40778	-1.20076	-1.11741	-1.44974	-1.31695	-1.5375	-1.38583	-0.904976	-1.26592	-1.19371	-1.25918	-1.23347	-1.23824	-1.26209	-1.1518	-0.911157	-1.23303	-0.959641	-1.17321	-2.09637	-1.05874	-1.26101	-1.25174
Peak_7150	-1.8966	-1.70028	-1.82189	-2.0821	-1.828	-1.48185	-1.0291	-0.978496	-2.03277	-1.6129	-1.81727	-1.69303	-1.33759	-1.36083	-1.26868	-1.21031	-1.35227	-1.09954	-1.30446	-1.16003	-1.09972	-1.54463	-1.36047	-1.23466	-2.38289	-1.10675	-1.17859	-1.18241
Peak_7167	-2.29858	-2.39018	-2.44603	-2.4827	-2.5128	-1.83355	-1.57934	-1.48495	-2.36837	-2.30729	-2.53043	-2.18326	-1.56643	-1.63604	-2.1008	-1.62917	-1.6048	-1.56179	-1.65877	-1.64891	-1.56016	-2.20671	-1.50754	-1.6253	-2.92205	-1.55948	-1.63398	-1.65829
Peak_7210	-1.23163	-0.488392	-0.451359	-0.432044	-2.02882	-0.505778	-0.201725	-0.159987	-1.05556	-0.36413	-0.456318	-0.392805	-0.623386	-0.439369	-0.256588	-0.349509	-0.593972	-0.473538	-0.321246	-0.438314	-0.676217	-0.579297	-0.220285	-0.362006	-0.856684	-0.385867	-0.264548	-0.340645
Peak_7246	0.320072	0.141262	0.144683	0.454096	0.125356	-0.0031069	0.281184	0.268951	0.104653	0.32661	0.0924601	0.184503	0.303747	0.317535	0.302873	0.280214	0.246357	0.25641	0.295514	0.0949597	0.316218	0.0305219	0.354343	0.21091	0.443093	0.309072	0.303804	0.303237
Peak_7190	-1.49495	-1.90533	-1.92565	-2.04677	-1.81573	-0.879304	-0.863925	-0.756224	-2.0492	-1.3209	-1.90303	-2.02347	-1.09107	-0.88357	-0.980063	-0.866025	-0.822854	-0.877221	-1.02827	-1.24848	-1.24271	-1.56903	-0.885741	-1.00197	-2.13662	-0.848804	-0.856074	-0.978274
Peak_7195	-1.53059	-1.16163	-1.16012	-1.08737	-1.44807	-0.59864	-0.344762	-0.307304	-1.48341	-1.00344	-1.18107	-1.07126	-0.436838	-0.337146	-0.439654	-0.253549	-0.381405	-0.293152	-0.337871	-0.834924	-0.395322	-1.0239	-0.518315	-0.389078	-1.46332	-0.281006	-0.334406	-0.298039
Peak_7226	-0.799075	-0.670216	-0.667073	-0.465337	-0.917858	-0.725568	-0.297215	-0.370361	-0.93674	-0.502575	-0.69246	-0.601505	-0.355926	-0.452746	-0.395886	-0.35967	-0.59074	-0.401679	-0.491265	-0.626853	-0.457687	-0.768879	-0.231474	-0.432584	-0.66188	-0.357254	-0.411875	-0.474683
Peak_7189	-1.6447	-1.78002	-1.90332	-1.74589	-1.87549	-1.81001	-1.52327	-1.52641	-1.77396	-1.775	-1.92604	-1.83636	-1.36869	-1.6382	-1.69928	-1.6617	-1.5109	-1.65889	-1.73153	-1.72796	-1.40277	-1.8118	-1.60777	-1.75144	-1.6997	-1.59362	-1.61021	-1.68965
Peak_7248	-0.552245	-0.657282	-0.645423	-0.352327	-0.750515	-0.780296	-0.484991	-0.483495	-0.724277	-0.500608	-0.696515	-0.609317	-0.512598	-0.512725	-0.488115	-0.510205	-0.559255	-0.555059	-0.507869	-0.688091	-0.506056	-0.756855	-0.437215	-0.592102	-0.429311	-0.490681	-0.481635	-0.496052
Peak_7267	-1.57451	-1.3079	-1.34386	-0.998954	-1.8544	-1.35719	-0.993224	-0.902473	-1.64771	-1.10227	-1.33507	-1.26088	-1.34416	-1.1148	-0.949292	-1.02966	-1.25385	-1.24774	-1.03851	-1.26281	-1.14026	-1.46171	-0.874547	-0.970221	-1.291	-1.0783	-0.966904	-1.03184
Peak_7215	-1.47125	-0.859019	-0.843383	-0.814778	-2.15983	-0.826496	-0.333941	-0.305721	-1.40987	-0.627696	-0.849291	-0.775517	-0.805741	-0.496338	-0.583858	-0.621394	-0.655626	-0.550397	-0.491694	-0.732253	-0.623196	-0.900644	-0.468155	-0.664723	-1.17226	-0.499816	-0.489759	-0.623443
Peak_7302	-1.04949	-1.22803	-1.49204	-1.77485	-0.947563	-0.818851	-0.316883	-0.378856	-0.971198	-1.11636	-1.19745	-1.22203	-0.530098	-0.611419	-0.860487	-0.754822	-0.551801	-0.650442	-0.817009	-0.990088	-0.509088	-0.975872	-0.787095	-0.993312	-1.43821	-0.93195	-0.68742	-0.771978
Peak_7335	-0.517305	-0.79531	-1.01997	-1.26696	-0.419528	-0.231064	0.14411	0.154545	-0.479266	-0.614944	-0.7685	-0.661186	0.00900577	-0.00624052	-0.272209	-0.00332815	0.00298803	0.0213263	-0.0680294	-0.509613	0.0268843	-0.444973	-0.252156	-0.274237	-0.948171	0.0818477	-0.0113365	-0.000606021
Peak_7350	-1.21156	-1.40601	-1.85151	-1.58209	-1.38458	-1.44509	-0.761641	-1.21149	-1.39208	-0.946616	-0.903207	-1.19682	-1.08057	-1.01291	-0.504872	-1.31363	-1.31097	-0.98449	-1.11524	-1.32616	-1.21489	-1.25138	-1.39928	-1.36307	-1.73433	-1.21267	-1.23998	-1.28336
Peak_7319	-1.47496	-1.78106	-2.27873	-2.10352	-1.41906	-1.48862	-0.886084	-0.962656	-1.55538	-1.66787	-1.5652	-1.86296	-1.05966	-1.19225	-1.10012	-1.3479	-1.09908	-1.1542	-3.32262	-1.67523	-1.00683	-1.57624	-1.26257	-1.67709	-1.89497	-1.07959	-1.25354	-1.28106
Peak_7405	-0.789361	-0.563923	-1.39683	-1.22168	-1.09649	-0.325365	0.110179	0.149638	-0.884549	-0.693409	-0.810631	-0.862336	0.261984	0.11588	0.108986	0.20778	0.304012	0.23856	0.00515871	-0.284384	0.277807	-0.0959732	0.147349	-0.228867	-0.722284	0.255857	0.203995	0.114143
Peak_7467	-2.35087	-2.5167	-2.6766	-2.37884	-1.93811	-1.42845	-1.16365	-0.90586	-2.45336	-2.38036	-2.62998	-2.36551	-1.25659	-1.18293	-1.08798	-1.07059	-1.21215	-1.10396	-1.14367	-1.56492	-1.18117	-1.19327	-1.09741	-1.35845	-1.23378	-0.866092	-1.08132	-1.07923
Peak_7402	-1.14855	-1.07327	-1.51943	-2.00074	-1.58905	-0.455797	-0.0894041	-0.0566823	-1.20324	-1.16898	-1.19978	-1.26403	-0.0256696	-0.116012	-0.192473	-0.02079	-0.00331082	-0.0245562	-0.180566	-0.670885	-0.0232468	-0.453634	-0.235109	-0.401271	-1.29602	0.00643549	-0.0712294	-0.103647
Peak_7492	0.232403	0.209604	0.14957	0.317182	0.0325282	-0.0206886	0.204557	0.185844	0.0465514	0.288752	0.036422	0.225082	0.181812	0.123486	0.182137	0.197918	0.156834	0.173922	0.204009	-0.0892991	0.194132	0.112601	0.174573	-0.157136	0.222911	0.204482	0.2098	0.190193
Peak_7483	-2.31329	-1.82745	-2.12099	-2.88816	-1.86529	-1.83721	-1.35061	-1.28694	-2.25734	-1.82027	-2.15994	-2.28625	-1.48237	-1.57871	-1.43814	-1.40139	-1.42057	-1.46431	-1.53679	-1.31143	-1.53297	-1.37293	-1.5589	-1.91288	-2.13894	-1.45958	-1.45388	-1.43666
Peak_7534	-0.116484	-0.0289942	-0.214744	-0.241149	-0.180104	-0.353356	0.0484161	-0.0793905	-0.232804	-0.00981993	-0.175811	-0.0821631	-0.032087	-0.255173	-0.0494529	-0.0943784	-0.0363098	0.0133224	-0.0096776	-0.404001	-0.055774	-0.305376	-0.0315628	-0.495038	-0.33865	-0.111999	0.0447244	0.0539631
Peak_7592	-0.765212	-0.540145	-0.72547	-0.999267	-0.839273	-0.86542	-0.465515	-0.57646	-0.74047	-0.630527	-0.619458	-0.693361	-0.596792	-0.761453	-0.580389	-0.693606	-0.586798	-0.58189	-0.542508	-0.825801	-0.647977	-0.887859	-0.621256	-0.922454	-0.873657	-0.723397	-0.465078	-0.477946
Peak_7681	-1.26439	-1.16683	-1.32581	-1.42917	-1.31138	-1.45141	-1.08131	-1.17203	-1.33429	-1.15681	-1.27992	-1.21584	-1.18431	-1.38166	-1.15561	-1.27276	-1.157	-1.13603	-1.1317	-1.51065	-1.20186	-1.45312	-1.21767	-1.58892	-1.47797	-1.284	-1.05465	-1.04973
Peak_7759	-1.15708	-0.847717	-1.20472	-1.41547	-0.849394	-0.593882	-0.207933	-0.181174	-1.13685	-0.898714	-0.968084	-1.06825	-0.136013	-0.190661	-0.273113	-0.163019	-0.0605459	-0.139723	-0.31557	-0.52653	-0.254784	-0.598425	-0.474697	-0.782158	-0.967054	-0.198603	-0.179841	-0.324411
Peak_7698	-2.14104	-1.89457	-1.87841	-1.94872	-2.23981	-2.01071	-1.00882	-1.20348	-2.19834	-1.39223	-2.08867	-1.84808	-1.47574	-1.50559	-1.71382	-1.58964	-1.24614	-1.27804	-1.64898	-1.93793	-1.60653	-1.75814	-1.68853	-2.02994	-2.09105	-1.2493	-1.46071	-1.64197
Peak_7767	-2.4499	-2.45645	-1.02715	-2.57667	-2.06743	-2.0686	-1.46292	-1.44831	-2.19319	-1.97555	-2.11394	-2.40359	-1.61388	-1.32713	-1.43915	-1.57262	-1.30065	-1.35696	-1.55218	-2.31703	-1.51016	-1.72829	-1.99484	-2.49603	-1.99925	-1.51279	-1.48877	-1.50646
Peak_7714	-2.01133	-1.27182	-1.13076	-2.3631	-1.63517	-1.15058	-0.640822	-0.546975	-1.91873	-1.66933	-1.5646	-1.47259	-0.750572	-0.728374	-0.767162	-0.546387	-0.630117	-0.587862	-0.721	-1.00919	-0.772369	-0.925134	-0.784724	-1.28088	-1.64299	-0.648747	-0.61162	-0.716424
Peak_7986	-0.0991801	0.0290343	-0.0918364	-0.358149	-0.193769	0.042287	0.248027	0.238234	-0.185964	-0.0595966	-0.246451	-0.154337	0.275248	0.0660022	0.143123	0.208493	0.233248	0.239664	0.0795812	-0.0425346	0.188393	0.121185	0.0929295	-0.18528	-0.461821	0.255895	0.200462	0.167696
Peak_7968	-1.66216	-1.56749	-1.61395	-1.97623	-1.7152	-1.56086	-1.67401	-1.78403	-1.82905	-1.66351	-1.85347	-1.75021	-1.44869	-1.54636	-1.49456	-1.36941	-1.37027	-1.42197	-1.57252	-2.02083	-1.17731	-1.52259	-1.45891	-2.03683	-2.06065	-1.43306	-1.41338	-1.44203
Peak_7834	-1.42299	-1.94116	-2.09308	-2.46897	-1.90436	-1.57572	-0.932092	-0.949411	-1.92355	-1.9251	-2.04139	-2.13938	-1.27669	-1.48239	-1.49324	-1.38357	-1.26118	-1.1658	-1.56941	-1.30437	-1.21224	-1.55727	-1.52926	-1.63034	-2.44578	-1.19388	-1.26031	-1.19506
Peak_8090	0.0828057	0.255345	0.367175	0.264909	-0.0947455	0.0882038	0.189919	0.160166	0.121949	0.260077	0.128545	0.218506	0.192675	-0.0812139	0.174942	0.155162	0.121819	0.127306	0.160815	-0.0182187	0.0791136	0.176917	0.0278095	-0.154768	0.0263081	0.20615	0.159428	0.17102
Peak_8195	-0.900728	-0.712538	-0.72916	-0.930983	-1.06976	-0.633455	-0.362329	-0.388932	-0.773046	-0.679791	-0.792874	-0.811938	-0.349023	-0.745786	-0.535519	-0.448273	-0.430198	-0.441569	-0.359643	-0.73345	-0.494551	-0.578832	-0.611498	-0.947202	-1.21345	-0.359023	-0.427756	-0.456293
Peak_8156	-1.45158	-1.13734	-1.23435	-1.69099	-1.57722	-1.50586	-0.772714	-0.718821	-1.51531	-1.32652	-1.44021	-1.61377	-0.822748	-1.07451	-0.939958	-0.821847	-0.831063	-0.865387	-1.00186	-1.52094	-1.01728	-0.999188	-1.0025	-1.31765	-1.83517	-0.736151	-0.849789	-0.832648
Peak_8186	-1.87697	-1.30429	-1.39185	-1.76197	-1.57999	-1.3011	-0.8963	-0.873659	-1.80746	-1.43098	-1.47695	-1.74303	-0.982497	-1.35191	-1.09248	-1.39391	-1.37442	-1.07603	-1.21009	-1.49426	-1.49603	-1.17723	-1.16136	-1.81263	-1.84362	-0.921114	-0.98055	-1.10225
Peak_8113	-1.77708	-1.60607	-1.60086	-1.71928	-1.93329	-1.65644	-1.32006	-1.43318	-1.75756	-1.66201	-1.68032	-1.72377	-1.38071	-1.73902	-1.47911	-2.34406	-1.46868	-1.47369	-1.52739	-2.35567	-1.52923	-1.53712	-1.57434	-1.90778	-1.93578	-1.38287	-1.46786	-1.45657
Peak_8193	-1.86904	-1.48351	-1.74908	-1.93856	-1.81671	-1.69043	-1.3667	-1.43715	-1.73509	-1.69106	-1.68749	-1.74008	-1.28697	-1.73752	-1.21444	-1.46514	-1.43684	-1.46826	-1.40035	-1.63698	-1.46292	-1.59995	-1.26484	-1.84553	-2.16411	-1.35321	-1.42126	-1.39019
Peak_8160	-2.5184	-2.09583	-2.38432	-2.6796	-1.93658	-2.15594	-1.52844	-1.61702	-3.01469	-2.59048	-2.00434	-2.28073	-1.78484	-2.5933	-1.99852	-1.76103	-1.70664	-1.70656	-2.03737	-2.09089	-1.88621	-1.96728	-2.11959	-2.69319	-2.52532	-1.72688	-1.81982	-1.63801
Peak_8091	-0.695414	-0.556397	-0.449488	-0.518493	-0.853096	-0.699301	-0.57133	-0.586719	-0.688436	-0.544215	-0.679217	-0.579759	-0.564781	-0.839902	-0.58053	-0.592279	-0.63218	-0.630362	-0.619972	-0.777981	-0.689399	-0.590279	-0.737707	-0.907534	-0.756937	-0.547641	-0.600262	-0.581864
Peak_8127	-0.740817	-0.628967	-0.69226	-0.962119	-0.770577	-0.648194	-0.452355	-0.530357	-0.750326	-0.736442	-0.876041	-0.895804	-0.295683	-0.681863	-0.417679	-0.409529	-0.4045	-0.480428	-0.545008	-0.849302	-0.403905	-0.507317	-0.520934	-0.774928	-0.776798	-0.427971	-0.417378	-0.448497
Peak_8148	-1.71844	-1.80262	-1.62543	-2.30943	-2.05863	-1.6604	-1.41296	-2.3471	-1.89834	-1.79304	-1.7645	-1.82621	-1.7022	-1.75371	-1.71169	-1.7534	-1.76091	-1.67158	-1.74238	-1.64192	-1.73667	-1.87169	-1.77177	-1.98022	-2.36095	-1.64256	-1.64179	-1.67065
Peak_8201	-2.21502	-2.07493	-1.92622	-2.57018	-2.00261	-1.77696	-1.43822	-1.82247	-2.15488	-2.08788	-2.04413	-2.18253	-1.73823	-1.79804	-1.91126	-1.84774	-1.84597	-1.82899	-1.94273	-2.007	-1.86835	-1.96958	-1.72261	-2.24168	-2.57611	-1.4862	-1.7715	-1.84647
Peak_8210	-1.35246	-0.942948	-0.89482	-1.54088	-1.4848	-0.911818	-0.709185	-0.754111	-1.17455	-1.01368	-1.04865	-1.11932	-0.746538	-1.28177	-0.975201	-0.912397	-0.843164	-0.842151	-1.05492	-1.06194	-1.05787	-0.974204	-1.15363	-1.31731	-1.81578	-0.807972	-0.90576	-0.956661
Peak_8198	-1.82442	-2.12729	-2.19945	-2.56547	-1.66202	-2.08762	-1.85075	-1.76083	-2.07213	-1.99978	-2.06797	-2.27644	-1.80562	-2.20487	-1.8182	-2.01556	-1.94621	-1.94207	-2.18759	-2.14816	-1.90767	-2.01271	-2.1133	-2.41426	-2.44185	-1.85976	-1.91202	-1.95952
Peak_8219	-1.29576	-1.48849	-1.6765	-1.78985	-1.17929	-1.35823	-1.34693	-1.21844	-1.22946	-1.6389	-1.56438	-1.65844	-0.915347	-1.78269	-1.32679	-1.20578	-1.10905	-1.27071	-1.40741	-1.38113	-1.2991	-1.28515	-1.56195	-1.53492	-1.69236	-1.27536	-1.26242	-1.32987
Peak_8222	-0.158308	-0.127796	-0.111324	-0.0195649	-0.307502	-0.0465167	-0.0725434	-0.116012	-0.0140789	0.00670155	0.0502222	-0.037453	-0.0858497	-0.465255	-0.0952383	-0.0985724	-0.103426	-0.0869823	-0.120589	-0.190706	-0.373894	-0.0495193	-0.45078	-0.333955	-0.202224	-0.07247	-0.0868071	-0.102186
Peak_8224	-0.955088	-0.931646	-0.889956	-0.801182	-1.10239	-0.864562	-0.870695	-0.927762	-0.851198	-0.796511	-0.781805	-0.839174	-0.924671	-1.25921	-0.905256	-0.89988	-0.921984	-0.894147	-0.948694	-1.00253	-1.17121	-0.851291	-1.23667	-1.13078	-1.00304	-0.889705	-0.891064	-0.90639
Peak_8240	-0.35698	-0.462326	-0.518294	-0.793199	-0.722703	-0.81544	-0.695446	-0.607181	-0.41652	-0.291153	-0.28133	-0.371842	-0.583605	-0.914291	-0.713815	-0.464434	-0.518927	-0.545968	-0.798568	-0.538326	-0.74357	-0.443271	-0.888054	-0.699218	-2.07861	-0.586164	-0.737242	-0.629638
Peak_8256	-1.2028	-1.31661	-1.30513	-1.5582	-1.08466	-1.17943	-0.940464	-0.937521	-1.23089	-1.14363	-1.11106	-1.18377	-1.05776	-1.38153	-1.15385	-1.03561	-1.06365	-1.12141	-1.22807	-1.05215	-1.15395	-0.918434	-1.248	-1.13187	-2.30642	-1.07755	-1.12885	-1.0959
Peak_8250	-0.524223	-0.642337	-0.660734	-0.957002	-0.908748	-0.98928	-0.899264	-0.816246	-0.575573	-0.462881	-0.478233	-0.545122	-0.788903	-1.07816	-0.915723	-0.663671	-0.705947	-0.760063	-0.994583	-0.69954	-0.909829	-0.647462	-1.03206	-0.902097	-2.45895	-0.783664	-0.941529	-0.837125
Peak_8275	-1.64121	-1.65784	-1.68473	-1.83276	-0.401577	-0.527188	-0.394174	-0.433694	-1.41841	-1.55295	-1.46342	-1.57887	-0.594309	-0.944389	-0.633564	-0.591555	-0.547775	-0.615083	-0.704267	-0.515776	-0.745444	-0.325991	-0.815047	-0.614608	-1.63857	-0.564348	-0.543962	-0.605168
Peak_8303	-0.900267	-0.933882	-0.848469	-1.08566	0.319172	0.208088	0.367872	0.344919	-0.738737	-0.723741	-0.615647	-0.774474	0.188253	-0.11855	0.13615	0.179265	0.215282	0.144722	0.0890114	0.289354	0.0872532	0.387812	0.0189675	0.20471	-0.868449	0.21104	0.217226	0.176182
Peak_8309	-1.89424	-1.92659	-1.92034	-2.18669	-1.67327	-1.70539	-1.82825	-1.66292	-1.87955	-1.98299	-1.79276	-2.08306	-1.80524	-2.11431	-1.8927	-1.8899	-2.01856	-1.77859	-1.9833	-1.83662	-1.96603	-1.66147	-1.91576	-1.84504	-3.1511	-1.76018	-1.80972	-1.83658
Peak_8312	-1.20223	-1.97996	-1.29276	-2.03646	-0.65277	-0.785418	-0.72662	-0.671835	-1.27173	-1.69203	-1.59989	-1.90248	-0.901852	-1.26441	-1.04072	-0.911478	-0.796141	-0.858379	-1.0739	-0.701933	-0.93386	-0.515675	-1.11754	-0.870551	-1.93178	-0.818508	-0.945563	-0.973214
Peak_8342	-1.32571	-1.30723	-1.24318	-1.53818	-0.625398	-0.776145	-0.614298	-0.5838	-1.16533	-1.13408	-1.04514	-1.1967	-0.954428	-1.15837	-1.02552	-0.949148	-0.966347	-1.03072	-1.08813	-0.76024	-0.955754	-0.737549	-1.01683	-0.848527	-2.11134	-0.874184	-0.884468	-0.953479
Peak_8366	-1.37763	-1.46477	-1.36812	-1.39072	-0.1722	-0.1107	-0.259255	-0.307898	-1.22237	-1.28269	-1.61444	-1.52237	-0.412261	-0.736275	-0.826297	-0.573427	-0.364912	-0.417305	-0.660275	-0.312483	-0.496095	-0.13606	-0.696815	-0.494517	-0.769709	-0.420119	-0.510765	-0.606012
Peak_8357	-1.30756	-1.28023	-1.22075	-1.57352	-0.904932	-1.04584	-0.896152	-0.861191	-1.17472	-1.12436	-1.26596	-1.22577	-1.11703	-1.34297	-1.22595	-1.09554	-1.12009	-1.21531	-1.30296	-0.88794	-1.14079	-0.932563	-1.19649	-0.994564	-2.17128	-1.10546	-1.0836	-1.16552
Peak_8381	-0.336621	-0.330028	-0.289424	-0.654748	-0.289484	-0.389294	-0.250163	-0.219629	-0.199323	-0.205647	-0.284135	-0.334204	-0.352185	-0.550587	-0.476255	-0.318526	-0.393526	-0.414899	-0.537853	-0.0790942	-0.327036	-0.126776	-0.341772	-0.183089	-1.30751	-0.437387	-0.402989	-0.4765
