# Supplementary material for: Non-consecutive enzyme interactions within TCA cycle supramolecular assembly regulate carbon-nitrogen metabolism
Source: Nat Commun. 2024 Jun 20;15:5285. doi: 10.1038/s41467-024-49646-7 (PMC11189929; doi:10.1038/s41467-024-49646-7)
Supplement: Supplementary file 7 — Supplementary Dataset 5 [file 41467_2024_49646_MOESM7_ESM.xlsx]

## Sheet: Supplementary Data 5
Supplementary Data 5
Targeted metabolite intensities identified in B. subtilis replicate populations expressing either active or inactive endogenous MDH proteins from IPTG-induced pHT254 vector.
(Control is B. subtilis that carries empty pHT254. Data were normalized by the sum and log transformation was applied).
	BsMDH_1	BsMDH_2	BsMDH_3	BsMDH_4	control_1	control_2	control_3	control_4	control_5	inactBsMDH_1	inactBsMDH_2	inactBsMDH_4	inactBsMDH_5
fructose-1,6-diphosphate	2.74771	3.00115	3.14738	2.97415	3.76956	3.70759	4.05522	3.80414	3.59678	2.96984	2.66831	2.87436	3.20811
glyceric acid-3-phosphate	3.65998	3.89724	3.86146	3.99276	4.33062	4.13052	4.61602	4.36138	4.33792	3.79893	3.29799	3.77923	4.17904
fructose-2,6-diphosphate	3.42261	3.70176	3.78392	3.62027	4.47705	4.4123	4.73648	4.51589	4.3286	3.62995	3.25628	3.53302	3.88982
gluconic acid-6-phosphate	2.77325	3.06507	3.07689	3.06397	3.52937	3.39234	3.59409	3.49351	3.46571	2.94128	2.78711	2.99238	3.07147
phosphoenolpyruvate	2.30953	2.40431	2.39028	2.42404	2.62453	2.78553	2.79484	2.69135	2.5813	2.19938	2.13426	2.50374	2.54439
pyruvate	3.75689	4.23628	4.11455	3.91409	3.70607	4.27941	3.81345	3.69821	3.68069	3.86522	4.33069	4.3299	3.96262
oxaloacetate	2.982	3.1553	3.09018	3.11898	3.53637	3.51242	3.36067	3.60987	3.38222	2.89677	2.81811	3.09405	3.15714
aconitate	4.35476	4.49107	4.47401	4.36201	4.4443	4.50008	4.47508	4.44783	4.39218	4.35818	4.47354	4.5166	4.36485
succinate	4.01061	4.32072	4.16726	4.20294	4.64255	5.06129	4.81097	4.69257	4.5818	3.89146	3.77051	4.29363	4.16461
fumarate	3.65648	3.93243	3.96525	4.01482	4.35849	4.63621	4.48634	4.38109	4.19053	3.63206	3.71384	4.04707	4.08496
2-oxoglutarate	2.89495	3.10243	3.00756	3.05865	3.14223	3.75918	3.06479	3.05638	2.99709	2.79279	3.0634	3.15586	3.02155
glutamate	6.08707	6.14742	6.1381	6.212	6.54311	6.53806	6.55824	6.54571	6.44876	5.84014	5.32798	5.954	6.05764
glutamine	3.97286	4.02217	3.93333	4.10687	4.50288	4.50225	4.35385	4.37335	4.24696	3.86631	4.01326	4.02515	3.84753
aspartate	3.26127	3.49835	3.33003	3.57803	4.2465	4.14481	4.12981	4.12754	4.00078	3.05029	2.88917	3.27385	3.27088
cystathione	2.82269	2.83883	2.91484	2.98864	3.41577	3.39351	3.52241	3.47979	3.35001	2.45172	2.34988	2.75298	2.8566
ornithine	3.50605	3.84465	3.77953	3.78944	4.58259	4.75118	4.65049	4.61144	4.37514	3.46777	3.42341	3.75524	3.80279
valine	4.71909	5.01466	4.9824	4.94118	5.39225	5.42064	5.44144	5.37238	5.29414	4.50758	4.51762	4.81478	4.85589
alanine	5.40593	5.73333	5.62687	5.6496	6.03653	6.1518	6.0551	6.07164	6.00281	5.30921	5.24738	5.76526	5.68393
phenylalanine	2.84394	3.11588	3.03458	3.16328	3.66266	3.72529	3.77737	3.68623	3.62437	2.88503	2.8858	3.07438	3.27088
glycine	3.04873	3.5096	3.45139	3.70525	3.7718	3.83705	4.08485	3.89822	3.78429	3.17672	3.09596	3.37529	3.72342
isoleucine	3.76254	4.10077	4.0575	4.04761	4.28004	4.38308	4.38981	4.33964	4.25461	3.56748	3.63889	3.89932	3.9647
leucine	3.76254	4.10077	4.0575	4.04761	4.28004	4.38308	4.38981	4.33964	4.25461	3.56748	3.63889	3.89932	3.9649
lysine	3.55515	3.86023	3.83785	3.83393	4.36179	4.5416	4.476	4.36953	4.17729	3.60651	3.48825	3.81662	3.74538
methionine	3.34759	3.54912	3.50822	3.59401	3.96803	4.11043	4.04333	3.954	3.92094	3.31514	3.27331	3.50441	3.61551
serine	3.89626	4.4268	4.35221	4.20266	4.87365	4.8852	4.89185	4.96317	4.57324	3.7606	3.69792	4.22014	4.10001
tyrosine	3.1812	3.44619	3.36763	3.54284	3.98236	3.99423	4.12378	4.014	3.90445	3.18151	3.18499	3.41219	3.55098
adenine	3.00733	3.22852	3.29889	3.39215	3.5924	3.5769	3.66056	3.69173	3.51968	2.901	2.9669	3.23074	3.32885
adenosine-5-monophosphate	5.21123	4.48334	5.81578	4.84259	4.56874	5.19605	5.77848	6.02142	4.98867	5.09838	4.81454	5.86796	4.70552
inosine	1.27521	1.92232	2.11877	2.25427	1.77063	2.28352	2.59739	2.46999	2.04326	2.1138	2.54591	2.27248	2.01771
thymine	3.13035	3.08606	3.05139	2.95628	3.4552	3.36678	3.33737	3.2039	3.04741	3.06229	2.87213	2.82032	3.042
uracil	3.13331	3.24012	3.24382	3.6473	3.82459	4.22249	4.08995	3.83802	3.74692	2.99905	2.87478	3.23757	3.53294
lactate	2.91981	3.61313	3.53946	3.35206	3.88057	3.94816	4.0476	3.98186	3.82474	2.90495	2.95171	3.21613	3.34645
4-aminobutanoic acid	3.99275	4.16694	4.15492	4.18392	4.31772	4.48062	4.50712	4.46781	4.40122	3.93376	3.61248	4.07698	4.24381
fructose-1-phosphate	3.45195	3.68963	3.73225	3.9201	4.15901	4.23771	4.55544	4.41006	4.26967	3.51104	3.43573	3.78384	4.03991
hypoxanthine	2.82655	3.27378	3.11685	3.53879	3.89607	3.93084	4.12445	3.87497	3.71059	2.57065	2.55769	3.05586	3.11419
nicotinamide	3.98889	4.08676	4.13177	4.17407	4.39461	4.25728	4.35964	4.38339	4.26147	4.01115	3.82487	3.927	4.29753
spermidine	2.50016	2.65509	2.69989	2.79826	3.22075	3.42304	3.32231	3.36829	3.20768	2.58926	2.74234	2.76265	2.68775
trehalose-6-phosphate	3.19348	3.36481	3.35488	3.52426	3.61788	3.74594	3.86461	3.78569	3.56283	3.22273	3.25755	3.35038	3.55503
malate	2.13703	2.42776	2.28087	2.0442	2.34159	2.63296	2.28637	2.33076	2.25332	1.76099	2.08589	2.3004	2.32985
arginine	3.16605	3.40163	3.42086	3.47383	4.26696	4.37194	4.42007	4.35765	4.17677	3.11551	2.80023	3.36979	3.43011
inosine-5-monophosphate	2.86195	2.95532	3.10913	3.40482	3.78488	3.99855	4.17491	3.96655	3.74071	2.89859	2.7423	3.12786	3.42522
