# Supplementary material for: Non-consecutive enzyme interactions within TCA cycle supramolecular assembly regulate carbon-nitrogen metabolism
Source: Nat Commun. 2024 Jun 20;15:5285. doi: 10.1038/s41467-024-49646-7 (PMC11189929; doi:10.1038/s41467-024-49646-7)
Supplement: Supplementary file 8 — Supplementary Dataset 6 [file 41467_2024_49646_MOESM8_ESM.xlsx]

## Sheet: Supplementary Data 6
Supplementary Data 6
Untargeted metabolite intensities identified in B. subtilis replicate populations expressing either active or inactive endogenous and orthologous MDH proteins and control populations from IPTG-induced pHT254 vector in the presence of glutamine as a main carbon source. -log2 transformation was applied.
	BsMDH_1	BsMDH_2	BsMDH_3	BsMDH_4	control_1	control_2	control_3	control_4	inactBsMDH_1	inactBsMDH_2	inactBsMDH_3	inactBsMDH_4	inactOceMDH_1	inactOceMDH_2	inactOceMDH_3	inactOceMDH_4	inactStMDH_1	inactStMDH_2	inactStMDH_3	inactStMDH_4	OceMDH_1	OceMDH_2	OceMDH_3	OceMDH_4	StMDH_1	StMDH_2	StMDH_3	StMDH_4
Peak_43	-0.680884	-1.17677	-0.439992	-0.30114	-0.492504	-0.465575	-0.349575	-0.441058	-0.787928	-0.761105	-0.787251	-0.793923	-0.30807	-0.684662	-0.701548	-0.541963	-0.614046	-0.972537	-0.623737	-0.988313	-0.573292	-0.681741	-0.387769	-0.664452	-0.835953	-0.860332	-0.865505	-0.203706
Peak_57	0.650006	0.159696	0.829302	0.960591	0.824008	0.825761	0.937784	0.850426	0.552128	0.571304	0.541285	0.538489	0.971017	0.65792	0.637834	0.774107	0.701919	0.351195	0.69326	0.357958	0.733827	0.650221	0.89997	0.657581	0.515196	0.472405	0.47863	1.02737
Peak_52	-1.7608	-2.17887	-1.72798	-1.91333	-1.91633	-1.7696	-1.71324	-1.88872	-1.93615	-1.97704	-1.96772	-1.7949	-1.74182	-1.78672	-1.84207	-1.71546	-1.89457	-2.08205	-1.92778	-2.0593	-1.84178	-1.77355	-1.78487	-1.92608	-2.14411	-1.80029	-2.00652	-1.96434
Peak_95	-0.261182	-0.786343	-0.0612634	0.0566885	-0.0759166	-0.0604896	0.0545744	-0.0418627	-0.3623	-0.335604	-0.373649	-0.362087	0.0904117	-0.233438	-0.261869	-0.105105	-0.202953	-0.606023	-0.219562	-0.56738	-0.1589	-0.255712	0.00910155	-0.248983	-0.414007	-0.450721	-0.438056	0.127131
Peak_103	-2.36621	-1.62949	-0.827524	-0.561592	-1.17917	-1.12309	-0.87869	-1.08268	-1.20606	-1.92183	-1.2227	-1.3533	-1.18801	-1.40187	-1.27534	-1.99926	-1.18835	-1.5459	-2.26089	-1.49615	-2.06723	-0.97672	-1.67218	-1.09471	-3.81535	-2.59131	-1.40136	-0.846636
Peak_105	-1.83912	-1.68948	-1.79933	-1.58305	-2.28111	-2.0306	-1.62622	-1.86587	-2.1985	-2.15135	-1.9661	-2.10134	-8.35449	-2.27906	-2.18105	-1.91158	-2.2138	-1.72497	-8.6681	-2.19793	-2.10674	-2.08689	-1.98097	-1.89507	-1.93874	-1.90669	-1.77741	-1.31323
Peak_108	-1.16026	-0.765087	-0.712418	-0.0616889	-0.780927	-1.09772	-1.02382	-1.05587	-1.15632	-1.16366	-1.091	-1.11875	-0.666095	-1.14713	-0.944476	-1.01346	-1.16438	-1.20035	-0.985108	-1.11252	-1.22956	-1.22824	-0.933049	-1.0783	-1.02211	-1.31258	-1.19741	-0.0529958
Peak_132	-0.538957	-0.147712	-0.0812794	0.569692	-0.156486	-0.480198	-0.382955	-0.421817	-0.53527	-0.531942	-0.471514	-0.517771	-0.0355673	-0.529137	-0.345042	-0.401857	-0.53133	-0.595859	-0.359601	-0.507521	-0.619721	-0.614239	-0.299062	-0.451532	-0.415733	-0.708297	-0.590694	0.578967
Peak_154	-0.460781	-0.226241	-0.123617	0.359026	-0.0701362	-0.179864	-0.117832	-0.0316074	-0.363597	-0.584324	-0.481554	-0.548575	0.18214	-0.307258	-0.18356	0.0551457	-0.135467	-0.345825	-0.199954	-0.340281	-0.270297	-0.337236	-0.185395	-0.342936	-0.431682	-0.609158	-0.513802	0.262697
Peak_165	-1.52715	-1.18031	-1.03542	-0.516851	-1.04298	-1.22015	-1.14671	-1.03376	-1.37296	-1.58045	-1.54325	-1.58255	-0.770369	-1.2945	-1.17833	-0.935173	-1.12604	-1.33275	-1.22293	-1.36563	-1.30604	-1.3507	-1.17569	-1.39551	-1.44516	-1.68488	-1.52899	-0.582055
Peak_180	-0.878741	-0.301569	-0.0426649	0.490511	-0.576424	-1.05875	-0.730978	-0.687096	-0.760327	-0.717746	-0.533401	-0.548465	-0.200006	-0.643441	-0.252102	-0.501858	-0.623343	-0.72147	-0.489419	-0.4809	-0.911547	-0.634509	-0.513848	-0.423822	-0.46509	-0.671198	-0.337615	0.667777
Peak_230	-0.536725	-2.05161	0.153579	0.411422	-0.207589	-0.594943	-0.366835	-1.2569	-0.482272	-0.726468	-1.16409	-0.656724	0.275076	-0.273907	-0.207543	-0.275483	-0.553343	-1.23654	-0.679964	-0.88866	-1.00392	-0.865988	-0.366283	-1.08207	0.061016	-0.416805	-0.42622	0.452655
Peak_196	-2.17163	-0.261756	-0.152494	0.392862	-8.07163	-1.29931	-1.16658	-1.34866	-1.4118	-1.26908	-0.862236	-0.751373	-0.395432	-0.967511	-0.335323	-0.684742	-0.912156	-1.55938	-0.850587	-0.615908	-1.63592	-1.2374	-0.831639	-0.875319	-0.243575	-1.54942	-0.470402	0.374875
Peak_226	-1.71615	-0.0819185	0.0334569	0.518902	-1.34486	-1.10722	-0.960984	-1.16969	-1.19423	-1.06812	-0.71071	-0.551787	-0.154306	-0.742236	-0.149377	-0.475473	-0.714986	-1.37811	-0.688288	-0.427835	-1.39278	-1.03896	-0.63814	-0.717299	-0.0477971	-1.27339	-0.263577	0.498393
Peak_273	-1.00106	-0.322768	-0.117521	0.297787	-0.350603	-0.726617	-0.820963	-0.583859	-0.912739	-0.945977	-0.783696	-0.575296	-0.242889	-0.266845	-0.401767	-0.315491	-0.841189	-1.16874	-0.65304	-0.441144	-0.859327	-1.05612	-0.578542	-0.900738	-0.540706	-0.822315	-0.427814	0.500892
Peak_287	0.673095	0.676383	0.705754	0.847832	0.470045	0.766213	0.723335	0.432389	0.912477	0.928189	0.678178	0.480882	0.609513	0.353106	0.782691	0.435097	0.689051	0.874051	0.563849	0.529918	0.561536	0.62201	0.645247	0.533858	0.553469	0.946613	0.669591	0.75779
Peak_350	0.464022	0.534258	0.421028	0.555033	0.277122	0.499305	0.360275	0.243091	0.328876	0.655279	0.653413	0.655186	0.298623	0.227004	0.474148	0.410086	0.29693	0.510724	0.34076	0.401124	0.276767	0.333411	0.316107	0.420678	0.348868	0.674825	0.65539	0.38999
Peak_293	1.61783	1.73381	1.58668	1.64445	1.47378	1.62395	1.4849	1.4137	1.4833	1.79007	1.79294	1.84813	1.52401	1.73233	1.58404	1.48801	1.48458	1.70342	1.47647	1.56282	1.7355	1.53442	1.45396	1.53941	1.8898	1.84	1.84526	1.50824
Peak_421	0.934516	1.00646	0.965982	1.10208	0.73721	1.02526	0.968939	0.706121	1.17286	1.18665	0.941158	0.746765	0.882796	0.630744	0.82095	0.698021	0.956341	1.12411	0.848639	0.776458	0.820333	0.887652	0.892499	0.83259	0.861803	0.776335	0.921173	1.01488
Peak_307	-0.948233	-0.725061	-0.995344	-0.781279	-1.12519	-1.16346	-0.913773	-1.14643	-1.03047	-0.977162	-0.91689	-0.989755	-1.02519	-1.12979	-0.867752	-0.947989	-0.922008	-0.848677	-0.948001	-0.834927	-1.07744	-0.962142	-1.03735	-0.931811	-0.775172	-1.02478	-1.03065	-0.999145
Peak_375	-0.293258	-0.125999	-0.380347	-0.519058	-0.370325	-0.0359064	-0.100519	-0.158003	-0.43357	-0.391439	-0.423222	-0.40793	-0.0915569	-0.144825	-0.316461	-0.275587	-0.336157	-0.128945	-0.346697	-0.572294	-0.1746	-0.17844	-0.267525	-0.409612	-0.491168	-0.261642	-0.405515	-0.484734
Peak_477	-0.92666	-0.728536	-1.01043	-0.724271	-1.12922	-1.21187	-1.03171	-1.06769	-1.11255	-1.00405	-0.99135	-0.999812	-1.00194	-1.139	-0.854718	-0.967875	-0.915599	-0.76816	-0.903509	-0.844419	-1.06798	-1.02589	-0.991038	-0.944799	-0.921441	-0.826101	-1.05678	-1.00355
Peak_319	0.496138	0.572075	0.386014	0.5795	0.232583	0.54252	0.417547	0.263801	0.30721	0.698713	0.464553	0.292789	0.347024	0.200879	0.523795	0.462288	0.421062	0.567731	0.419089	0.377592	0.354883	0.427639	0.306669	0.375404	0.37176	0.715418	0.260188	0.406465
Peak_326	-0.00665475	0.201552	-0.0299792	0.041665	-0.155861	-0.195817	-0.000610219	-0.10719	0.198942	0.218744	-0.0405196	-0.00573586	-0.109663	-0.0881924	0.0444142	0.0314056	-0.0980553	0.177406	0.0322323	0.109643	-0.155856	-0.0457838	-0.0554458	0.00378141	0.0193977	0.027827	-0.0310326	-0.0417787
Peak_330	-0.902488	-0.672716	-0.940225	-0.709426	-1.06131	-1.11412	-0.918496	-1.03287	-1.08312	-0.940238	-0.919107	-0.981404	-0.92863	-1.10142	-0.864294	-0.877855	-0.878049	-0.825023	-0.893751	-0.830547	-1.00116	-0.884853	-1.0337	-0.934924	-0.935657	-0.91493	-1.00491	-0.896545
Peak_332	-0.565463	-0.390604	-0.578484	-0.418607	-0.722818	-0.711397	-0.556942	-0.655397	-0.658904	-0.596175	-0.652081	-0.588865	-0.5582	-0.675823	-0.516086	-0.543931	-0.617538	-0.473378	-0.580977	-0.506731	-0.642319	-0.584189	-0.62529	-0.598849	-0.540607	-0.58596	-0.596757	-0.604918
Peak_343	1.13363	1.24354	1.07026	1.3411	0.946108	1.27468	1.09042	0.936739	1.4246	1.43358	1.1853	1.01207	1.11936	0.894451	1.03276	0.955	1.20729	1.37837	1.07261	1.0684	1.02627	1.10192	1.1702	1.06434	1.11607	1.45611	1.19235	1.24238
Peak_355	1.71113	1.85567	1.64329	1.76808	1.49896	1.70366	1.65187	1.53363	1.85765	1.86607	1.60179	1.63512	1.54414	1.4648	1.74242	1.71288	1.53702	1.8026	1.63258	1.73113	1.50604	1.58765	1.57678	1.66716	1.58666	1.88874	1.64203	1.59468
Peak_467	0.99271	1.21084	0.948504	1.06926	0.781989	1.03722	1.01018	0.884747	1.17899	1.19792	0.871186	0.966103	0.87659	0.796896	1.06113	1.05972	0.948932	1.15517	1.03023	1.10206	0.835244	0.988851	0.917185	0.990111	0.944801	0.992744	0.944256	0.90255
Peak_465	0.397708	0.644846	0.390496	0.477724	0.11447	0.469663	0.449611	0.552215	0.609437	0.634146	0.378337	0.413089	0.30222	0.222999	0.48794	0.485666	0.279375	0.589816	0.482382	0.548807	0.259561	0.323552	0.198063	0.242954	0.451908	0.42997	0.363905	0.31955
Peak_370	-1.30026	-1.07776	-1.11431	-0.955507	-1.46996	-1.36807	-1.25324	-1.38202	-1.34367	-1.1301	-1.21609	-1.17744	-1.23942	-1.3504	-1.28799	-1.35123	-1.32624	-1.14375	-1.26068	-1.20453	-1.41568	-1.26958	-1.31006	-1.25236	-1.1161	-1.22222	-1.22642	-1.01939
Peak_411	-0.37572	-0.449336	-0.569623	-0.44916	-0.731819	-0.590123	-0.665572	-0.790965	-0.443974	-0.403927	-0.403215	-0.332319	-0.609448	-0.485824	-0.469078	-0.605851	-0.724377	-0.475205	-0.676244	-0.583763	-0.708539	-0.669807	-0.699168	-0.63144	-0.559632	-0.360795	-0.583175	-0.637128
Peak_420	1.19665	0.94498	0.794505	0.95796	0.674805	0.933663	0.790916	0.636791	1.09188	1.08992	0.854008	0.675824	0.731958	0.600757	0.937689	0.9071	0.882691	0.96576	0.812832	0.750324	0.740425	0.804359	0.707181	0.743189	0.749693	1.11513	0.860075	0.788542
Peak_413	-0.0984363	0.125295	-0.114335	-0.00281501	-0.302975	-0.0475903	-0.0907764	0.0277653	0.0910105	0.115961	-0.139966	-0.0950456	-0.202978	-0.238249	-0.021847	-0.0129722	-0.128105	0.0625694	-0.0685325	0.196086	-0.244459	-0.0962229	-0.169788	-0.0842682	-0.170777	0.125575	-0.144251	-0.199276
Peak_495	0.597179	0.728959	0.740209	0.692866	0.362393	0.52887	0.537134	0.409364	0.663743	0.67227	0.676945	0.681579	0.487658	0.55809	0.518319	0.444362	0.509369	0.67158	0.525146	0.550917	0.613074	0.678295	0.616841	0.524117	0.752995	0.694763	0.67604	0.635825
Peak_515	-0.00633212	0.0772266	-0.0526371	0.0895007	-0.171661	-0.00106492	-0.0915988	-0.230417	-0.146363	0.166675	0.159247	0.180384	-0.146163	-0.200865	0.0300152	-0.0460416	-0.138625	0.0585294	-0.120428	-0.05108	-0.172032	-0.0990891	-0.132444	-0.0273839	-0.0811554	0.187439	-0.0330318	-0.0820492
Peak_549	0.173861	0.283815	0.180273	0.2392	0.0282728	0.174726	0.0108583	-0.115698	0.0701591	0.346174	0.346461	0.401083	0.110879	0.276019	0.120258	0.0453904	0.053475	0.233	0.000307606	0.0994752	0.00999514	0.0743151	0.303855	0.06449	0.156846	0.382635	0.390132	0.0963185
Peak_534	-0.566741	-0.405152	-0.63266	-0.524374	-0.76245	-0.797066	-0.641457	-0.759444	-0.682362	-0.618308	-0.704421	-0.598357	-0.711032	-0.778623	-0.552593	-0.588858	-0.731764	-0.528452	-0.644188	-0.529717	-0.763092	-0.697095	-0.728345	-0.653714	-0.601767	-0.658673	-0.674931	-0.651665
Peak_566	-1.23801	-1.59264	-1.0541	-1.49126	-0.8873	-1.03751	-1.0989	-0.53591	-1.46872	-1.07996	-1.04718	-1.17352	-0.917557	-1.01354	-1.21708	-0.729804	-0.941636	-1.23904	-0.871818	-1.06853	-0.888764	-0.970569	-1.12183	-1.25235	-1.56879	-1.42431	-1.32641	-1.37997
Peak_609	0.148645	-0.0679957	0.355957	0.131941	0.0335931	0.294537	0.365864	0.18076	-0.0231797	0.109032	0.000296358	0.155555	0.309662	0.203132	0.0249134	0.259671	0.296382	0.227944	0.391005	0.0909658	0.238689	0.0536833	0.36738	0.177758	0.211253	0.377872	0.320877	0.411573
Peak_645	-0.932963	-1.01972	-0.810599	-0.788821	-0.37642	-0.0992307	-0.274733	-0.098823	-0.985959	-0.814192	-0.689278	-0.703203	-0.392131	-0.439822	-0.594368	-0.215742	-0.677446	-0.768962	-0.526873	-0.729735	-0.361094	-0.464183	-0.316407	-0.498163	-0.938573	-0.687715	-0.57906	-0.498162
Peak_620	-1.50829	-1.70731	-1.32606	-1.60096	-1.56212	-1.36607	-1.26658	-1.43497	-1.70029	-1.50752	-1.6363	-1.50659	-1.36646	-1.43463	-1.61089	-1.35592	-1.38355	-1.39734	-1.25966	-1.52059	-1.38633	-1.57344	-1.2797	-1.4607	-1.46923	-1.32184	-1.33533	-1.28719
Peak_673	-2.01926	-2.36924	-1.8559	-2.36924	-1.98409	-2.01035	-1.81203	-1.89263	-2.31669	-2.04218	-2.92243	-1.9672	-1.9318	-2.05907	-2.10989	-1.95813	-2.01071	-1.85305	-1.91047	-2.38384	-1.92569	-2.11771	-1.9857	-1.97446	-2.41062	-1.97845	-2.0747	-1.79695
Peak_703	-1.03564	-1.22985	-0.882353	-0.831326	-1.11755	-0.684329	-0.682493	-1.07632	-0.871458	-1.11099	-1.2722	-1.10239	-0.741675	-0.764865	-1.03844	-0.875824	-0.965079	-0.954318	-0.948903	-1.19809	-1.15863	-1.1439	-0.910189	-1.17915	-0.87439	-0.781837	-1.12699	-0.851476
Peak_723	-0.659609	-0.850836	-0.497448	-0.474055	-0.722496	-0.288112	-0.299916	-0.679172	-0.485978	-0.736519	-0.885478	-0.718955	-0.385401	-0.37204	-0.675307	-0.519295	-0.583658	-0.576952	-0.570099	-0.838937	-0.77868	-0.746269	-0.518628	-0.786498	-0.517416	-0.388844	-0.746453	-0.484048
Peak_761	0.330272	-0.242929	0.519273	0.0853041	0.77163	1.03814	0.837633	0.942047	0.299725	0.594202	0.606307	0.553043	0.904103	0.924897	0.807872	0.929119	0.827406	0.11439	0.842732	0.667551	0.932338	0.848221	0.870813	0.760873	0.129108	0.157496	0.399417	0.44458
Peak_837	0.406504	-0.109777	0.541951	0.188318	0.787808	0.998706	0.842138	0.922658	0.357973	0.611794	0.627244	0.575765	0.916644	0.899834	0.818078	0.919477	0.827531	0.207371	0.838054	0.690925	0.919783	0.845538	0.864478	0.757617	0.20058	0.228481	0.448075	0.479069
Peak_911	-0.899077	-1.06979	-0.700725	-0.90322	-0.521233	-0.136335	-0.579665	-0.537433	-0.64575	-0.791338	-0.864923	-0.820995	-0.481832	-0.391699	-0.856405	-0.656921	-0.702935	-0.985254	-0.92936	-1.08411	-0.60255	-0.657978	-0.718451	-0.907743	-0.48405	-0.65695	-0.858804	-0.690371
Peak_872	-1.07383	-1.98829	-0.858214	-0.947648	-0.894904	-0.479164	-0.874269	-1.1164	-0.74667	-0.972339	-1.2232	-0.85919	-0.660124	-0.678552	-1.25318	-0.968782	-1.12786	-1.5198	-1.2936	-2.42889	-0.995718	-1.02723	-0.929834	-1.34055	-0.726044	-0.909502	-1.0754	-0.980009
Peak_868	-0.79146	-0.79083	-0.207835	-0.398862	-0.00963974	0.488716	0.371107	0.800901	-0.604669	-0.360126	-0.134219	-0.11318	0.0518508	0.267514	0.0901601	0.345714	-0.320034	-0.691998	-0.0215428	0.0179743	0.00540387	0.0134754	0.163534	0.198639	-0.619274	-0.526678	-0.23178	0.13462
Peak_878	-1.49406	-1.99331	-1.37529	-1.53329	-1.14626	-0.81303	-1.0902	-1.5547	-1.1198	-1.44224	-1.63692	-1.46713	-0.893753	-0.816821	-1.39318	-1.35447	-1.07556	-1.43294	-1.32942	-1.58271	-1.35997	-1.24923	-1.17148	-1.64042	-0.804813	-1.02364	-1.28697	-1.21366
Peak_892	-3.20771	-2.65899	-1.93701	-2.18023	-2.05373	-1.42829	-1.4913	-1.28098	-2.16592	-1.99888	-1.88749	-1.74548	-1.79221	-1.34094	-1.64037	-1.39461	-1.82926	-2.08913	-1.5724	-1.69693	-1.97216	-1.67179	-1.4975	-1.58779	-2.07739	-1.94081	-1.84266	-1.87468
Peak_893	-1.52092	-2.23258	-1.14218	-1.58362	-0.810046	-0.616724	-1.02968	-0.925523	-1.11215	-1.14869	-1.1148	-1.07088	-0.826439	-0.778067	-1.18007	-0.91828	-1.10196	-2.39202	-1.27956	-1.36002	-1.05754	-1.09117	-1.02326	-1.31601	-1.31011	-1.25447	-1.40217	-1.27769
Peak_895	-1.49517	-2.13125	-1.77988	-1.79002	-0.543859	-0.507096	-1.16049	-1.05546	-1.23243	-1.56391	-1.59288	-1.76784	-0.62201	-0.848222	-1.54098	-1.20725	-1.3416	-2.10686	-1.85831	-2.3485	-0.756432	-1.06899	-1.09445	-1.46694	-1.47644	-1.91572	-1.90253	-2.00679
Peak_1066	0.296302	0.575134	0.399704	0.746861	0.83615	1.19959	1.21507	1.2956	0.414041	0.514252	0.893927	0.875435	1.09311	1.13255	1.15819	1.32039	0.752422	0.416424	0.992149	0.994836	0.919961	1.06222	1.13984	1.18613	0.56136	0.5515	0.929515	0.983706
Peak_944	-0.335041	-0.103208	0.238954	-0.147849	-0.149569	0.00984593	-0.544429	-0.364906	0.141516	0.0370843	0.0368582	0.0966707	-0.259307	-0.0101864	-0.473292	-0.678158	-0.26867	-0.316825	-0.417395	-0.344938	-0.33322	-0.307676	-0.308917	-0.389867	0.31068	0.0162629	0.0110417	0.170912
Peak_1134	0.266942	0.558036	0.409983	0.736403	0.801286	1.15447	1.15074	1.21446	0.420333	0.509475	0.868881	0.86132	1.0473	1.08331	1.10407	1.2333	0.720057	0.398013	0.942532	0.954941	0.878942	1.01219	1.08037	1.12354	0.55342	0.548284	0.900518	0.979716
Peak_1075	-0.419458	-0.444246	-0.355663	-0.398489	-0.0412635	0.090306	0.0956034	0.128167	-0.222989	-0.35151	-0.255575	-0.245711	0.064275	0.0335426	0.0077089	0.187603	-0.204456	-0.406257	-0.115795	-0.115341	-0.17233	-0.0979629	-0.0238623	-0.0534455	-0.317819	-0.418744	-0.265485	-0.202575
Peak_1191	0.300261	0.128529	0.682629	0.262586	-0.0593659	0.281446	-0.193672	-0.118724	0.554916	0.497731	0.507544	0.541503	-0.2093	0.509732	0.155117	-0.353589	0.44575	0.0531936	0.398166	0.0628266	0.502122	-0.142637	-0.0755595	-0.263579	0.660628	0.48336	0.499223	0.617813
Peak_1183	-0.194164	-0.428306	0.0920979	-0.329181	-0.102542	0.18138	0.0244834	0.102386	0.00784926	-0.0335163	-0.0370456	0.000898485	0.0986054	0.0397669	-0.168899	-0.00519154	-0.266782	-0.393723	-0.113067	-0.332804	-0.0565998	-0.0929929	0.00305806	-0.137369	0.0283897	-0.0870192	-0.0901043	0.00570989
Peak_1192	0.158939	-0.0239222	0.544097	0.128644	-0.274257	0.313283	-0.423916	-0.315945	0.41775	0.361827	0.374406	0.412742	-0.46046	0.0952449	-0.129847	-0.580214	-0.37753	-0.117817	0.07721	-0.146962	0.253287	-0.54502	0.223684	0.163146	0.528954	0.345163	0.368327	0.488127
Peak_1295	1.9456	1.65106	1.85271	1.70098	1.98987	1.93725	1.72236	1.92936	1.88125	1.84931	1.79599	1.7998	1.69942	1.92277	1.80918	1.67381	1.92908	1.844	1.93531	1.84271	1.92197	1.91805	1.90912	1.84655	1.76645	1.84036	1.77937	1.73677
Peak_1278	0.923315	0.615145	0.848714	0.692525	0.974763	0.944519	1.03663	0.941888	0.847306	0.849075	0.810675	0.818642	0.759221	0.917343	0.899768	0.709374	0.929401	0.845112	0.940014	0.856711	0.924876	0.923259	0.919184	0.864437	0.731842	0.830724	0.788787	0.736839
Peak_1203	2.13787	2.15245	2.1734	2.15901	2.09387	2.18562	2.20736	2.13573	2.08687	2.09901	2.24729	2.24436	2.21145	2.1641	2.19243	2.17489	2.14635	2.1294	2.21292	2.2073	2.10755	2.15159	2.18051	2.16664	2.15484	2.11611	2.18548	2.20936
Peak_1410	0.264101	0.378064	0.500205	0.436346	0.353044	0.300652	0.35166	0.266901	0.439825	0.436656	0.476979	0.48534	0.37795	0.310582	0.354443	0.317214	0.366883	0.444024	0.354362	0.482232	0.314959	0.476879	0.329334	0.329507	0.444732	0.236869	0.451303	0.479816
Peak_1223	1.03049	1.18569	1.32222	1.23632	1.18047	1.18324	1.24894	1.14765	1.27377	1.2726	1.33037	1.33135	1.25655	1.18248	1.35496	1.20718	1.20473	1.27673	1.24671	1.33757	1.16433	1.3346	1.2252	1.319	1.24932	1.22738	1.28727	1.29641
Peak_1325	1.53074	1.27523	1.4616	1.32927	1.57636	1.56953	1.48732	1.55692	1.46943	1.44881	1.41996	1.42215	1.49349	1.54968	1.36688	1.58146	1.54916	1.45089	1.56293	1.30878	1.53871	1.37073	1.53137	1.47176	1.38047	1.4362	1.39606	1.3705
Peak_1261	-0.786556	-0.638292	-0.489853	-0.57004	-0.724837	-0.641352	-0.57675	-0.876789	-0.553039	-0.529173	-0.483438	-0.468071	-0.556805	-0.68359	-0.607255	-0.794962	-0.665422	-0.519668	-0.594166	-0.467155	-0.701294	-0.640387	-0.635565	-0.632334	-0.574066	-0.805511	-0.521625	-0.513074
Peak_1232	0.49048	0.629219	0.754137	0.683318	0.529868	0.60001	0.665161	0.579509	0.698004	0.700734	0.75449	0.758637	0.651	0.586904	0.650138	0.638869	0.588253	0.714301	0.663195	0.650206	0.544296	0.601816	0.622672	0.612924	0.685395	0.497526	0.717955	0.736852
Peak_1234	-0.655579	-0.575498	-0.452049	-0.515163	-0.668037	-0.599228	-0.526152	-0.813139	-0.503004	-0.495999	-0.538797	-0.436544	-0.550201	-0.623068	-0.552276	-0.806202	-0.60511	-0.491346	-0.536989	-0.547616	-0.659735	-0.587499	-0.56665	-0.581128	-0.513053	-0.550577	-0.475336	-0.466927
Peak_1283	0.571188	0.773097	0.906863	0.811611	0.738676	0.690728	0.752415	0.666039	0.641535	0.610372	0.889688	0.892193	0.741809	0.68768	0.957957	0.723502	0.724388	0.878854	0.749652	0.919945	0.680419	0.725384	0.714478	0.908436	0.601738	0.551103	0.855831	0.857089
Peak_1286	0.570074	0.710042	0.829952	0.754009	0.606638	0.692882	0.750287	0.497328	0.77642	0.776699	0.741645	0.746901	0.736529	0.676786	0.730004	0.542044	0.675277	0.790143	0.752875	0.738496	0.631834	0.686301	0.710301	0.69839	0.763906	0.735591	0.795421	0.810155
Peak_1251	0.851226	0.59889	0.792489	0.663207	0.915881	0.921518	0.495002	0.906652	0.792553	0.778227	0.759417	0.761884	0.49698	0.72874	0.665937	0.930736	0.888186	0.772597	0.902672	0.80503	0.879281	0.666502	0.694897	0.807783	0.707591	0.758729	0.729614	0.711181
Peak_1322	1.32996	1.06913	1.29333	1.12707	1.44531	0.962473	1.04787	1.41616	1.2848	1.30669	1.29674	1.29565	1.06014	1.40358	1.3648	0.963197	1.39872	1.2726	1.28979	1.31596	1.39308	1.38112	1.38183	1.31888	1.16953	1.2666	1.2423	1.18384
Peak_1276	1.01038	0.723387	0.936767	0.790096	1.02907	0.976217	1.06315	0.965377	0.940386	0.925986	0.874663	0.882526	0.688171	0.959283	0.94701	0.973079	0.98085	0.92508	0.98202	0.91481	0.972322	0.975415	0.961311	0.913224	0.838064	0.914703	0.867066	0.825269
Peak_1451	0.886228	0.650749	0.832328	0.713092	0.952508	0.758503	0.798544	0.761783	0.822975	0.812986	0.803431	0.807003	0.583028	0.731351	0.67011	0.569636	0.922993	0.81997	0.730823	0.603877	0.915202	0.67369	0.672668	0.637062	0.7431	0.790638	0.776169	0.756888
Peak_1287	0.34759	0.553307	0.720756	0.627154	0.538067	0.591583	0.647096	0.559171	0.427432	0.675941	0.729336	0.734349	0.650843	0.568064	0.78559	0.616338	0.565535	0.668024	0.630649	0.753536	0.529384	0.763534	0.583817	0.740484	0.628517	0.330118	0.681567	0.690968
Peak_1293	-0.149052	-0.344467	-0.17173	-0.287807	-0.115646	-0.414447	-0.373707	-0.394563	-0.192897	-0.191063	-0.198613	-0.185754	-0.339405	-0.142119	-0.135573	-0.365575	-0.126322	-0.202773	-0.107962	-0.178457	-0.149344	-0.138323	-0.384796	-0.191046	-0.257589	-0.22375	-0.234388	-0.247593
Peak_1301	0.767474	0.542455	0.716006	0.599155	0.811805	0.567085	0.476985	0.568756	0.710541	0.693999	0.682668	0.689925	0.609298	0.781466	0.514507	0.5998	0.786631	0.698711	0.806971	0.47637	0.772758	0.533103	0.552297	0.504985	0.640738	0.676514	0.659107	0.646016
Peak_1314	0.532509	0.276387	0.48003	0.343173	0.618792	0.131306	0.241807	0.443023	0.475346	0.471589	0.454275	0.458337	0.507133	0.589539	0.377008	-0.00779113	0.589135	0.456663	0.422775	0.501183	0.577584	0.403349	0.416861	0.506964	0.383257	0.43837	0.418804	0.398082
Peak_1447	1.96747	1.70313	1.92553	1.75566	1.89129	1.6138	1.681	1.55821	1.92134	1.94031	1.9317	1.92959	1.7023	2.03744	1.88174	1.57814	2.03292	1.90706	1.93678	1.9483	2.02778	2.01428	1.91923	1.95093	1.80342	1.90083	1.87654	1.81458
Peak_1337	1.06466	0.721814	1.0038	0.830417	0.982775	0.776193	1.22206	1.13714	1.01607	1.02015	1.01504	1.01254	0.864523	1.12572	0.904416	0.683443	1.13161	0.980882	0.678135	1.04535	1.12823	0.911326	0.859036	1.05421	0.860202	0.966576	0.955961	0.908575
Peak_1289	0.828998	0.592139	0.784263	0.646391	0.898394	0.76456	0.844468	0.883177	0.788048	0.777661	0.753718	0.755263	0.379952	0.863599	0.687721	0.768685	0.864708	0.762518	0.732996	0.782307	0.853355	0.851358	0.849166	0.788512	0.694695	0.748914	0.718928	0.694126
Peak_1228	0.332911	-0.0575331	0.278559	0.0948474	0.444464	0.425151	0.484312	0.396223	0.287203	0.295724	0.279911	0.282303	0.459835	0.386915	0.361462	0.407804	0.402098	0.236697	0.404854	0.310505	0.394483	0.383177	0.375748	0.321609	0.12163	0.231144	0.222877	0.18263
Peak_1362	-1.08447	-1.41819	-1.14541	-1.30331	-1.28492	-1.35106	-0.853148	-0.899451	-1.1624	-1.14142	-1.14417	-1.11177	-1.28138	-1.01306	-1.16881	-0.883045	-0.98628	-1.16984	-1.22043	-1.28338	-1.02004	-1.02037	-1.264	-1.05017	-1.27644	-1.20587	-1.17925	-1.21521
Peak_1365	0.0442609	-0.263551	-0.0185653	-0.17023	-0.70063	0.106952	0.182687	-0.0269726	-0.0288301	-0.0288861	-0.0785591	-0.0601945	-0.246693	0.0312204	0.0136955	0.104008	0.0479281	-0.0449242	0.050237	-0.0345742	0.0393113	0.0308644	0.0240337	-0.0268129	-0.134802	-0.0555055	-0.0930835	-0.127828
Peak_1408	-1.15363	-1.42196	-1.19384	-1.33155	-1.34442	-1.42858	-1.18403	-1.07674	-1.21703	-1.38396	-1.20304	-1.20167	-1.31923	-1.09835	-1.09235	-1.01971	-1.05664	-1.21533	-1.30003	-1.16361	-1.08558	-1.08724	-1.382	-1.13555	-1.29895	-1.26111	-1.2132	-1.25821
Peak_1428	1.16296	0.940143	1.12385	0.985209	1.23932	1.23459	1.15897	1.2178	1.12521	1.10991	1.09662	1.09726	1.12573	1.19898	1.17175	0.684403	1.19746	1.09805	1.21238	1.12439	1.18814	1.18264	1.19053	1.1268	1.03887	1.08368	1.0627	1.0359
Peak_1416	-1.26763	-1.52669	-1.30455	-1.44209	-1.29033	-1.53643	-1.46406	-1.6635	-1.36811	-1.44314	-1.26106	-1.24605	-1.4516	-1.23286	-1.31844	-1.47074	-1.21874	-1.31303	-1.55288	-1.39137	-1.20345	-1.28545	-1.30569	-1.37142	-1.43811	-1.33052	-1.30471	-1.37488
Peak_1393	-0.606141	-0.929804	-0.654425	-0.80961	-0.633926	-0.752662	-0.631755	-0.731009	-0.663639	-0.655449	-0.673743	-0.660932	-0.467846	-0.58289	-0.60196	-0.677504	-0.559704	-0.696662	-0.563793	-0.655776	-0.530923	-0.594299	-0.596082	-0.644687	-0.77621	-0.712421	-0.707597	-0.72833
Peak_1357	0.605958	0.251534	0.557492	0.380307	0.730674	0.49186	0.784163	0.701799	0.56116	0.575573	0.571811	0.570465	0.411007	0.684913	0.651761	0.709374	0.689568	0.527584	0.702532	0.60187	0.684032	0.673498	0.499365	0.616397	0.404851	0.513093	0.509266	0.462958
Peak_1254	0.395889	0.0922571	0.329308	0.17314	0.375991	0.119673	0.371702	0.261039	0.325094	0.315463	0.265792	0.282215	0.118941	0.331234	0.346102	0.294208	0.364155	0.303216	0.368088	0.304806	0.33314	0.367727	0.340937	0.309341	0.222536	0.301749	0.256442	0.222607
Peak_1418	-0.617493	-0.889861	-0.66677	-0.794147	-0.523948	-0.701834	-0.598624	-0.665112	-0.717464	-0.676241	-0.690556	-0.665297	-0.73983	-0.551851	-0.751442	-0.627539	-0.535991	-0.680326	-0.731676	-0.785876	-0.551759	-0.735445	-0.77401	-0.77456	-0.80244	-0.713422	-0.712949	-0.750924
Peak_1467	-1.47258	-2.01166	-1.57974	-1.48524	-1.37681	-1.28318	-1.18615	-1.24749	-1.546	-1.56899	-1.36144	-1.26308	-1.20413	-1.34717	-1.40708	-1.23562	-1.33199	-1.60526	-1.36727	-1.5482	-1.34163	-1.42738	-1.43498	-1.49244	-1.50127	-1.58157	-1.39238	-1.41247
Peak_1525	0.29473	-0.119189	0.46869	-0.0471977	0.444017	0.684877	0.684155	0.741351	0.359175	0.354372	0.35419	0.341324	0.663394	0.582386	0.505314	0.773355	0.454021	0.122605	0.544927	0.361509	0.459111	0.419063	0.482837	0.379996	0.158006	0.416472	0.215513	0.264342
Peak_1317	0.0239555	-0.251903	-0.0336552	-0.162968	0.0981773	-0.10086	0.15688	0.0597963	-0.04484	-0.0485055	-0.0786126	-0.0648233	-0.233721	0.0346333	-0.125718	-0.47675	0.0547246	-0.0618696	-0.112884	-0.165862	0.0416505	0.0420202	-0.144593	-0.0194392	-0.136427	-0.0806499	-0.0992425	-0.116002
Peak_1482	0.201707	0.51285	0.650198	0.255303	0.369102	0.375697	0.894118	0.759458	0.319557	0.243033	0.374938	0.292111	0.76198	0.593698	0.74586	0.941799	0.350247	0.317912	0.502955	0.550781	0.378199	0.440707	0.572676	0.556079	0.431159	0.158289	0.429506	0.349686
Peak_1511	-0.783083	-1.94961	-1.91982	-1.87681	-1.44533	-1.01292	-1.0515	-0.893893	-1.89255	-1.82264	-1.52954	-1.89215	-1.22018	-1.26813	-1.29301	-0.880198	-1.47803	-1.69824	-1.49792	-1.49855	-1.77443	-1.31679	-1.19796	-1.35152	-2.49409	-2.58909	-2.00181	-1.69211
Peak_1544	-1.8151	-2.00596	-1.74495	-1.87192	-1.59424	-1.23934	-1.28667	-1.11149	-1.62237	-1.5738	-1.69087	-1.69138	-1.32451	-1.43494	-1.47218	-1.09327	-1.68872	-1.79591	-1.50455	-1.65658	-1.5926	-1.55316	-1.44655	-1.55367	-1.91375	-1.85165	-2.03449	-1.8007
Peak_1479	-1.09342	-1.3141	-0.95766	-1.18924	-0.472335	-0.054709	-0.0681516	0.113296	-1.04546	-0.929332	-0.868924	-0.929264	-0.294603	-0.368851	-0.437471	0.0452193	-0.808263	-1.3006	-0.645118	-0.770273	-0.438217	-0.506978	-0.38345	-0.381668	-1.18497	-1.06918	-0.84831	-0.920253
Peak_1669	0.71783	0.239033	0.678997	0.567741	1.2832	1.45434	1.45499	1.48592	0.689938	0.72494	0.853212	0.741848	1.32663	1.28241	1.21637	1.44845	0.993166	0.305873	1.05736	0.919212	1.29645	1.27152	1.30272	1.26487	0.498838	0.671079	0.83255	0.831351
Peak_1670	0.658411	0.15897	0.625609	0.493898	1.24412	1.40476	1.4109	1.44199	0.649295	0.682173	0.81055	0.696158	1.29955	1.24609	1.19276	1.40948	0.97526	0.234115	1.0422	0.890351	1.25566	1.2316	1.26017	1.22655	0.433434	0.619988	0.783621	0.784708
Peak_1868	-0.855343	-1.43165	-0.920143	-1.0464	-0.0148999	0.194807	0.183019	0.225243	-0.890725	-0.829957	-0.680872	-0.821892	0.0344531	-0.0230607	-0.118673	0.183549	-0.411858	-1.34743	-0.332081	-0.5655	0.00457947	-0.0407031	0.00623959	-0.0514967	-1.14511	-0.921552	-0.714204	-0.713882
Peak_1760	0.131326	-0.261574	0.119595	0.0349176	0.668335	0.854808	0.863606	0.891106	0.12576	0.162484	0.278886	0.177719	0.740962	0.689746	0.637686	0.860784	0.410724	-0.209785	0.478267	0.348419	0.69678	0.677989	0.705353	0.673394	-0.0524414	0.111176	0.259397	0.271708
Peak_1896	-0.830182	-0.646521	-0.766744	-0.681832	-0.40422	0.116099	-0.224968	-0.121674	-0.70235	-0.666715	-0.642792	-0.715895	-0.0448659	-0.15574	-0.234317	0.0128873	-0.653084	-0.878936	-0.52905	-0.536761	-0.408172	-0.36112	-0.384633	-0.413792	-0.740758	-0.831742	-0.664811	-0.709984
Peak_1957	-1.8134	-1.64677	-1.33082	-1.14159	-1.39447	-0.755035	-0.494522	-0.0592857	-1.70382	-1.54091	-1.24953	-1.03428	-0.939982	-1.13905	-0.759968	0.022869	-1.54779	-1.92562	-1.0255	-0.861984	-1.25366	-1.3306	-0.604211	-0.608397	-1.68063	-1.77296	-0.947809	-0.913487
Peak_2030	-1.02602	-0.743285	-0.461472	-0.584927	-1.41559	-0.941637	-0.881033	-0.698772	-0.784392	-0.685375	-0.597034	-0.544198	-1.01486	-1.00891	-0.841026	-0.675751	-1.13918	-0.961714	-0.943639	-0.846471	-1.07937	-0.951808	-0.85078	-0.76754	-0.50223	-0.667713	-0.582202	-0.493996
Peak_2016	-1.24693	-1.67161	-1.2673	-1.49143	-1.51425	-1.5523	-1.70387	-1.84509	-1.16203	-1.1891	-1.3192	-1.45267	-1.38825	-1.82047	-1.75076	-1.79107	-1.41342	-1.8185	-1.80692	-2.00903	-1.27501	-1.56818	-1.40932	-1.74032	-1.05695	-1.31186	-1.22197	-1.59181
Peak_2046	-0.730979	-1.19478	-0.029894	-0.78088	-0.864061	-0.646715	-0.545832	-0.349005	-0.510864	-0.463488	-0.46043	-0.366684	-0.879369	-1.04375	-0.976419	-0.655279	-0.920045	-1.32121	-0.951302	-1.16455	-0.975054	-0.968124	-0.719239	-0.665484	-0.0496055	-0.171937	-0.0533564	-0.167147
Peak_1988	-1.45007	-1.27023	-1.29069	-1.16916	-1.62248	-0.984055	-0.884665	-0.551153	-1.2869	-1.35736	-1.33999	-1.23086	-1.25657	-1.11551	-0.941826	-0.652714	-1.37045	-1.56994	-1.17226	-1.08226	-1.4822	-1.21935	-1.17758	-1.0261	-1.04356	-1.22192	-1.20702	-1.04324
Peak_2045	-1.87791	-1.56485	-1.78036	-1.52568	-1.70187	-1.33105	-1.39125	-1.14945	-1.69571	-1.82542	-1.55295	-1.51702	-1.23888	-1.49227	-1.42741	-1.02149	-1.83665	-1.78722	-1.69238	-1.64686	-1.52458	-1.54968	-1.48006	-1.376	-1.48449	-1.7407	-1.43788	-1.40812
Peak_2265	0.657715	0.430544	1.01272	0.802732	0.0778439	0.457894	0.599017	0.622607	0.834735	0.852078	0.897878	0.925434	0.5026	0.442399	0.5952	0.696989	0.559147	0.372388	0.647073	0.647685	0.404293	0.536208	0.652159	0.726147	0.966499	0.825294	0.897189	0.936055
Peak_2068	-1.63972	-1.62939	-1.31545	-1.497	-2.11791	-1.75305	-1.76474	-2.20596	-1.43189	-1.49118	-1.43765	-1.38977	-1.63271	-1.78051	-2.24498	-1.94153	-1.75332	-1.85752	-1.64969	-1.70248	-1.9533	-1.84465	-2.26972	-1.62501	-1.29039	-1.44368	-1.41343	-1.36561
Peak_2072	-1.02899	-0.818622	-0.72929	-0.800784	-1.20273	-0.857586	-0.678464	-0.681999	-0.825755	-0.969606	-0.939841	-0.90501	-0.745542	-0.915503	-0.81706	-0.652096	-0.957522	-0.936467	-0.836051	-0.851216	-0.958648	-0.949087	-0.968832	-0.944828	-0.554674	-0.92057	-0.913323	-0.866509
Peak_2147	0.471599	0.228089	0.811724	0.604218	-0.0794201	0.28212	0.420038	0.441183	0.63856	0.662435	0.708607	0.73006	0.323352	0.261462	0.411316	0.512248	0.378866	0.178739	0.461682	0.458325	0.229034	0.357249	0.468541	0.536686	0.766322	0.632196	0.702864	0.734213
Peak_2101	-1.63626	-1.73379	-1.44582	-1.43362	-2.33839	-2.06909	-1.80698	-2.07785	-1.53383	-1.6152	-1.52962	-1.497	-1.83052	-1.9871	-1.85721	-1.73776	-1.7004	-1.88371	-1.76695	-1.76114	-2.12827	-1.98197	-1.91654	-1.79151	-1.21228	-1.51858	-1.53599	-1.34354
Peak_2224	-0.215093	-0.45444	0.191281	-0.032146	-0.836166	-0.420198	-0.277256	-0.239827	-0.00970758	0.0179344	0.0653306	0.10145	-0.38184	-0.439139	-0.27091	-0.146749	-0.316132	-0.512525	-0.215339	-0.206348	-0.496681	-0.340586	-0.210702	-0.130675	0.130446	-0.0220623	0.0593971	0.120808
Peak_2323	-1.50109	-1.73778	-1.27501	-1.42269	-1.72359	-1.16266	-1.1342	-0.869602	-1.32997	-1.44741	-1.33687	-1.2939	-1.21956	-1.42139	-1.25352	-0.842979	-1.49051	-1.90974	-1.36659	-1.42587	-1.49828	-1.39789	-1.28579	-1.23984	-1.33079	-1.44185	-1.31349	-1.2752
Peak_2324	-0.282757	-0.413333	-0.064044	-0.234651	-0.788582	-0.58255	-0.491973	-0.455452	-0.184555	-0.231122	-0.258962	-0.177839	-0.585046	-0.81146	-0.663488	-0.499112	-0.618245	-0.64655	-0.601126	-0.687377	-0.563261	-0.577952	-0.426402	-0.428535	-0.0380061	-0.193943	-0.182625	-0.140476
Peak_2341	-0.888436	-0.362812	-0.524762	-0.544923	-2.24117	-1.64722	-1.50223	-1.39995	-0.450815	-0.749398	-0.796746	-0.679654	-1.35842	-1.46398	-1.2257	-1.25924	-1.4967	-0.795427	-1.40093	-1.07099	-1.84885	-1.5532	-1.54297	-1.37942	-0.206291	-0.610332	-0.729986	-0.634733
Peak_2405	1.25702	1.20539	1.43406	1.30844	0.793883	0.969748	1.06764	1.09134	1.35397	1.30227	1.28627	1.34148	0.974234	0.809178	0.929325	1.04951	0.949543	0.996127	0.970299	0.932967	0.986427	0.998445	1.11542	1.12253	1.47569	1.33793	1.33596	1.37337
Peak_2403	1.05578	1.56467	1.06919	1.4373	0.518388	0.290062	0.899448	0.80092	1.12493	0.944535	0.981655	1.04309	0.989267	0.652041	1.17257	1.13672	0.796993	1.35503	0.953009	1.18087	0.715862	0.969992	0.675817	1.01654	1.30362	0.958209	0.956326	1.11576
Peak_2443	0.718307	0.6885	0.900484	0.79013	0.259522	0.450847	0.546698	0.573731	0.808703	0.759622	0.746231	0.804939	0.454029	0.292842	0.421459	0.548071	0.427582	0.489505	0.449036	0.423359	0.45892	0.4784	0.582683	0.598039	0.936937	0.802661	0.805447	0.840709
Peak_2565	-1.17097	-1.4071	-1.14702	-1.21089	-1.33181	-0.98449	-0.893352	-0.640295	-1.13973	-1.27349	-1.22137	-1.12987	-1.04495	-1.31242	-1.11868	-0.709811	-1.35894	-1.56263	-1.29628	-1.30168	-1.17457	-1.17843	-1.06449	-1.06473	-1.18727	-1.29126	-1.11465	-1.12643
Peak_2453	-0.943473	-0.130982	-0.747006	-0.852498	-1.37854	-1.18756	-1.09381	-1.05706	-0.853284	-0.873854	-0.917741	-0.82401	-1.17553	-1.35954	-1.19094	-1.07015	-1.22253	-1.19733	-1.1903	-1.21947	-1.16661	-1.16732	-1.04173	-1.04159	-0.700095	-0.872516	-0.856279	-0.812717
Peak_2370	-1.04223	-0.261995	-0.839684	-0.976058	-1.55398	-1.26205	-1.1564	-1.13066	-0.966923	-1.01447	-1.03359	-0.951008	-1.27302	-1.50886	-1.32085	-1.14287	-1.34106	-1.39773	-1.31762	-1.39712	-1.27519	-1.28161	-1.15543	-1.19367	-0.821922	-0.974385	-0.949372	-0.926297
Peak_2569	-1.09431	-0.254551	-0.950168	-1.03955	-1.4806	-1.29664	-1.20026	-1.15856	-1.0629	-1.06849	-1.07289	-1.00778	-1.31508	-1.49465	-1.30345	-1.13847	-1.32851	-0.471104	-1.32409	-1.34685	-1.30142	-1.29587	-1.15997	-1.21863	-0.90756	-1.04272	-0.997278	-0.987294
Peak_2397	0.950597	0.909739	1.13203	1.01564	0.492285	0.673755	0.772478	0.796472	1.03997	0.99174	0.976098	1.03673	0.682141	0.518673	0.643484	0.760444	0.655671	0.71018	0.676957	0.644445	0.690387	0.704667	0.814649	0.824241	1.16715	1.03333	1.0361	1.0711
Peak_2499	-0.397152	-0.441666	-0.197574	-0.309698	-0.879663	-0.649149	-0.56333	-0.519368	-0.30382	-0.346237	-0.364095	-0.295191	-0.65758	-0.841691	-0.684739	-0.531387	-0.695628	-0.63778	-0.687715	-0.697713	-0.654724	-0.645723	-0.523131	-0.5182	-0.161085	-0.317582	-0.305984	-0.258633
Peak_2455	-0.843599	-0.921017	-0.650936	-0.776144	-1.3153	-1.12776	-1.03567	-0.993511	-0.754341	-0.802696	-0.821701	-0.734109	-1.09684	-1.32106	-0.484775	-1.01661	-1.14957	-1.11617	-1.12533	-1.176	-1.09593	-1.09905	-0.970368	-0.973914	-0.604438	-0.772832	-0.757341	-0.705998
Peak_2496	-1.23141	-1.36953	-1.08351	-1.21621	-1.61175	-1.47368	-1.37638	-1.36707	-1.21092	-1.19303	-1.21786	-1.14419	-1.47726	-1.67762	-1.55684	-1.40057	-1.51408	-1.49714	-1.48494	-1.53162	-1.42777	-1.46171	-1.32579	-1.34751	-1.08603	-1.18155	-1.15189	-1.14458
Peak_2557	-1.47491	-1.20721	-1.45152	-1.26523	-2.13935	-2.28152	-1.74716	-2.06927	-1.92826	-1.6371	-1.6283	-1.50813	-1.65128	-2.55668	-1.52361	-1.50137	-1.79184	-1.36391	-1.71475	-1.46907	-1.95101	-1.7597	-1.91529	-1.68244	-1.20011	-1.48646	-1.56272	-1.42665
Peak_2753	1.36923	1.37903	1.30337	1.32287	1.53265	1.25031	1.28911	1.41017	1.32074	1.29579	1.34011	1.29116	1.60983	1.39059	1.38406	1.38499	1.39502	1.31007	1.43544	1.39863	1.59112	1.42036	1.43692	1.5659	1.31642	1.31441	1.37652	1.33732
Peak_2634	-1.26232	-1.34289	-1.31844	-1.45917	-0.97204	-0.81935	-0.721097	-0.536913	-1.21493	-1.3677	-1.36177	-1.34412	-0.834796	-1.03138	-0.858268	-0.546065	-1.11234	-1.2432	-1.07152	-1.06888	-0.811022	-0.858132	-0.843934	-0.875682	-0.753632	-0.838643	-0.819614	-0.956131
Peak_2777	0.904591	0.914666	0.841157	0.857507	1.0551	0.745465	0.79423	0.924349	0.861963	0.832648	0.874447	0.826564	1.1409	1.07693	1.08963	0.896018	0.932969	0.842863	0.96924	0.931017	1.11824	1.1239	1.10799	1.09928	0.860698	0.852157	0.9161	0.875609
Peak_2754	0.918003	0.876754	0.812818	0.837796	1.0828	0.841714	0.876461	0.940565	0.83528	0.815715	0.862438	0.806414	1.12761	1.07192	1.08198	0.934366	0.93155	0.830336	0.965109	0.925167	1.11839	1.12352	1.10813	1.09693	0.816088	0.820829	0.893845	0.852677
Peak_2721	1.31108	1.30217	1.2282	1.26825	1.00041	1.20213	1.26009	1.25168	1.23049	1.20755	1.24793	1.20695	1.12999	1.04938	1.05715	1.34139	1.1224	1.24426	0.928822	1.3176	1.08182	1.05313	1.04255	1.04826	1.22812	1.22529	1.29918	1.27654
Peak_2653	-1.09197	-1.31074	-1.15832	-0.892262	-1.12567	-1.14736	-0.854919	-0.941764	-1.13819	-1.319	-1.2256	-1.1754	-0.859589	-1.11204	-0.8232	-0.693595	-1.04706	-1.39954	-0.968477	-0.907837	-1.0457	-0.934914	-1.03744	-0.907968	-0.922528	-1.19797	-1.19644	-1.06593
Peak_2825	-0.633285	-0.719512	-0.644853	-0.785963	-0.392223	-0.220294	-0.0965413	0.0878615	-0.616472	-0.704302	-0.72859	-0.690321	-0.204597	-0.424426	-0.236137	0.0619769	-0.506421	-0.604282	-0.464837	-0.485775	-0.181495	-0.229203	-0.229342	-0.244549	-0.116143	-0.255217	-0.21144	-0.329655
Peak_2905	-0.839025	-1.6196	-1.02783	-1.27888	-0.384168	-0.267168	-0.191374	-0.355307	-0.921861	-0.836347	-0.924878	-0.838544	-0.215528	-0.251436	-0.342788	-0.240323	-0.721072	-1.48331	-0.702115	-1.08911	-0.17085	-0.220096	-0.0223478	-0.278014	-0.962408	-0.895107	-0.800276	-1.12655
Peak_2679	0.849995	0.894875	0.796501	0.566667	0.956564	0.638161	0.701358	0.690921	0.802669	0.760771	0.803747	0.765258	0.618271	0.983203	1.01362	0.714385	0.848558	0.812104	0.891722	0.868594	0.580348	1.02142	1.00807	1.01428	0.819864	0.775153	0.844906	0.827926
Peak_2698	0.540639	0.536845	0.457823	0.484802	0.570561	0.360004	0.417675	0.418722	0.481409	0.440671	0.475136	0.437992	0.285213	0.187441	0.20618	0.433248	0.0871486	0.473402	0.132291	0.535061	0.242231	0.237424	0.207336	0.194654	0.472081	0.450878	0.522348	0.491745
Peak_2731	1.37894	1.35378	1.28251	1.31729	1.52759	1.2904	1.33595	1.36341	1.29548	1.27138	1.31572	1.26625	1.16016	1.08576	1.10202	1.36512	1.21107	1.29984	1.42014	1.38474	1.125	1.16059	1.11581	1.10679	1.28414	1.2854	1.35767	1.3272
Peak_2724	-0.782699	-0.850456	-0.862771	-0.82856	-0.547815	-0.760218	-0.735797	-0.662404	-0.898702	-0.881794	-0.809208	-0.841749	-0.912478	-0.943854	-0.971846	-0.945754	-0.69996	-0.884324	-0.665025	-0.716849	-0.925009	-0.690932	-0.924855	-0.935393	-0.891431	-0.875588	-0.764396	-0.81503
Peak_2752	1.13962	1.14906	1.07407	1.10512	1.27369	1.06812	1.11816	1.13193	1.07434	1.05231	1.09376	1.05209	0.983939	0.889803	0.906597	1.13971	0.974514	1.08611	0.790108	1.15751	0.946445	0.934244	0.917542	0.881315	1.08931	1.07568	1.14139	1.11368
Peak_2762	1.62289	1.61935	1.54259	1.56126	1.79973	1.49572	1.527	1.62865	1.56152	1.53515	1.57978	1.53202	1.85733	1.37698	1.33004	1.61054	1.64037	1.54869	1.67657	1.64007	1.36201	1.37903	1.29006	1.36142	1.55686	1.55433	1.61675	1.57526
Peak_2758	1.37666	1.36633	1.28629	1.31892	1.50981	1.28016	1.33769	1.3673	1.31109	1.27699	1.31838	1.26919	1.35098	1.51266	1.5286	1.36428	1.37853	1.30731	1.22147	1.38038	1.35459	1.56451	1.54624	1.53897	1.30127	1.29019	1.35891	1.32841
Peak_2734	0.547536	0.551182	0.478397	0.514512	0.193935	0.438878	0.483582	0.494941	0.481498	0.456095	0.492513	0.458165	0.368699	0.275033	0.264891	0.508903	0.145445	0.485279	0.132832	0.551302	0.310633	0.288083	0.266219	0.262843	0.493227	0.47013	0.544069	0.523258
Peak_2843	0.115802	0.0781552	0.02066	0.0599729	0.311961	0.0916058	0.127813	0.186379	0.03063	0.00651437	0.0565753	0.0157797	-0.0616909	-0.160945	0.315769	0.189612	0.140252	0.0120933	0.180095	0.132644	-0.0736983	-0.0911154	-0.104081	0.328739	-1.3566	0.0156714	0.102128	0.0715497
Peak_2881	-0.703252	-0.733574	-0.759125	-0.729013	-0.90535	-0.656435	-0.628721	-0.607291	-0.800748	-0.811965	-0.761669	-0.801515	-0.735241	-0.841168	-0.852578	-0.575781	-0.637946	-0.816884	-0.608831	-0.680926	-0.763692	-0.829768	-0.717257	-0.838797	-0.774459	-0.793197	-0.701948	-0.72697
Peak_2869	0.0406048	0.0517397	-0.033895	0.0108899	-0.188883	0.042749	0.0849045	0.110784	-0.0225524	-0.054379	-0.00893324	-0.0458659	-0.0192043	-0.14153	-0.143372	0.112158	0.0801419	-0.0106419	0.108603	0.0594904	-0.0733084	-0.116148	-0.0822058	-0.126216	0.0323182	-0.0182346	0.0485544	0.0139316
Peak_2873	0.46137	0.423951	0.365447	0.394814	0.639652	0.368958	0.399749	0.471196	0.385371	0.355892	0.407912	0.358845	0.705095	0.159529	0.178714	0.466223	0.488931	0.358426	0.522689	0.481604	0.253958	0.195428	0.203169	0.19247	0.364846	0.369599	0.453276	0.41406
Peak_2886	0.895473	0.827565	0.767185	0.815782	1.1332	0.821973	0.874317	0.95263	0.782591	0.757516	0.821816	0.768065	0.729872	0.725034	1.12266	0.927218	0.948857	0.767443	0.9875	0.940701	1.16872	1.16224	1.14044	1.13244	0.746399	0.77339	0.872608	0.840789
Peak_2946	-1.13906	-2.86429	-2.35295	-1.19493	-1.36854	-1.10042	-1.0133	-1.05292	-2.21491	-1.21751	-1.15915	-1.173	-1.22656	-1.40584	-1.25354	-1.0784	-1.10557	-1.3783	-1.08322	-1.13996	-1.22759	-1.28671	-1.23281	-0.913019	-2.12442	-1.23514	-1.10029	-1.12859
Peak_2927	-0.940554	-0.987234	-1.00856	-0.964406	-0.735005	-0.881284	-0.810461	-0.816095	-1.04798	-1.08231	-0.933984	-0.968996	-0.878916	-1.03106	-0.691257	-1.0091	-0.822028	-1.04569	-0.803877	-0.848744	-0.993972	-0.974234	-0.92305	-0.662878	-2.12696	-1.03766	-0.928337	-0.934188
Peak_2984	0.0164258	-0.017692	0.160096	0.0364265	-0.139976	0.424932	0.462175	0.634826	0.152685	0.00744278	-0.0172845	0.0704492	0.485314	0.181491	0.232971	0.791138	0.0878994	-0.0462566	0.159291	0.0443477	0.123512	0.105614	0.141242	0.140943	0.307704	0.151722	0.132847	0.0839929
Peak_2956	0.0250998	-0.0282553	-2.20596	-0.0194714	0.284033	0.194466	0.453166	0.134686	-2.14341	-0.135932	-0.0668672	-0.114343	0.362443	0.274681	0.3073	0.200891	0.101972	-0.104815	0.15114	0.0905541	0.340078	0.333407	0.313889	0.310044	-2.09033	-0.124663	-0.000589964	-0.00561348
Peak_3064	-0.504545	-0.774715	-0.230528	-0.556717	-1.25821	-0.830047	-0.809096	-0.627047	-0.350246	-0.33801	-0.44458	-0.348294	-0.999684	-1.17725	-1.05935	-0.650311	-0.946977	-0.966835	-1.00703	-1.02117	-0.991691	-0.998045	-0.944933	-0.866643	-0.255022	-0.441538	-0.352657	-0.463188
Peak_2993	-0.761861	-0.797418	-0.710175	-0.803464	-0.637468	-0.217333	-0.223135	-0.0188096	-0.674403	-0.7584	-0.76607	-0.757124	-0.253033	-0.442917	-0.376211	0.100844	-0.683355	-0.9149	-0.622083	-0.741179	-0.536125	-0.482444	-0.466806	-0.483816	-0.610951	-0.717027	-0.653069	-0.744636
Peak_2975	-0.270351	-0.429883	-0.0150445	-0.287818	-0.873061	-0.419527	-0.00403769	-0.194656	-0.112185	-0.126445	-0.213974	-0.114018	-0.771989	-0.6538	-0.154305	-0.0500958	-0.449205	-0.589506	-0.206691	-0.597456	-0.641755	-0.558644	-0.563305	-0.489461	0.0148025	-0.169141	-0.107663	-0.217592
Peak_2977	-0.829855	-0.929877	-0.635202	-0.788915	-1.09646	-0.630662	-0.566717	-0.427761	-0.69094	-0.758382	-0.813465	-0.715975	-0.53011	-0.816723	-0.763185	-0.239867	-0.815664	-0.93555	-0.75652	-0.8995	-0.848011	-0.772087	-0.786769	-0.800713	-0.54651	-0.68281	-0.670209	-0.749433
Peak_2985	-0.647999	-0.759224	-0.432761	-0.643512	-0.966831	-0.430695	-0.409337	-0.172176	-0.506458	-0.545449	-0.617642	-0.523323	-0.416882	-0.703334	-0.537682	-0.0495513	-0.641135	-0.857926	-0.613519	-0.804761	-0.726721	-0.730376	-0.71607	-0.195301	-0.385616	-0.552164	-0.503446	-0.567409
Peak_3067	-0.815699	-0.858828	-0.661439	-0.768965	-0.93706	-0.368035	-0.33149	-0.138554	-0.672918	-0.801031	-0.82832	-0.745143	-0.321109	-0.625756	-0.563959	0.0204342	-0.702441	-0.886257	-0.648068	-0.776926	-0.681436	-0.701828	-0.659942	-0.671147	-0.515683	-0.672514	-0.670259	-0.724172
Peak_2997	-0.820101	-1.03933	-0.540175	-0.843917	-1.51293	-1.30419	-1.08505	-1.07254	-0.665522	-0.664191	-0.756582	-0.664661	-1.28914	-1.33577	-1.21043	-0.596946	-1.16804	-1.23677	-1.19124	-1.25914	-1.25222	-1.24044	-1.20884	-1.13326	-0.570766	-0.734391	-0.662163	-0.772818
Peak_3000	-1.80675	-2.11608	-1.53552	-1.77697	-2.3518	-1.69895	-1.66834	-1.42181	-1.67557	-1.66227	-1.75348	-1.66792	-1.73661	-1.77543	-1.72046	-1.30629	-1.77552	-2.1844	-1.54688	-2.21273	-2.06145	-2.13816	-1.96926	-1.85552	-1.5175	-1.60143	-1.58944	-1.75533
Peak_3119	-0.294298	-0.523169	-0.0297837	-0.333672	-0.976982	-0.796981	-0.741615	-0.561426	-0.147049	-0.147811	-0.24623	-0.148625	-0.689852	-0.713243	-0.640954	-0.00334801	-0.630981	-0.722624	-0.639027	-0.726795	-0.729983	-0.659423	-0.615439	-0.582454	-0.0496537	-0.218771	-0.145393	-0.254953
Peak_3061	-0.527443	-0.671452	-0.266328	-0.541452	-1.11597	-0.68788	-0.246127	-0.452697	-0.376056	-0.376158	-0.472926	-0.37502	-0.673498	-0.904888	-0.412601	-0.326649	-0.776991	-0.848807	-0.645602	-0.861992	-0.886502	-0.797225	-0.80379	-0.751487	-0.278628	-0.442466	-0.366264	-0.471577
Peak_3140	-1.5171	-1.47414	-1.30852	-1.78135	-1.81968	-1.46487	-1.41041	-1.46575	-1.21862	-1.35583	-1.51114	-1.50552	-1.46644	-1.55411	-1.63002	-1.46358	-1.52771	-1.52857	-1.60159	-1.94865	-1.61458	-1.59144	-1.60496	-1.6729	-1.00574	-1.22796	-1.43666	-1.67424
Peak_3091	-0.991574	-0.624345	-0.737654	-0.915992	-1.08177	-0.525945	-0.504305	-0.314897	-0.618887	-0.737415	-0.80667	-0.689146	-0.542624	-0.755856	-0.599178	-0.178697	-0.976832	-0.635772	-0.628032	-0.913935	-0.849114	-0.868675	-0.793304	-0.820444	-0.355336	-0.567284	-0.590768	-0.634764
Peak_3036	-0.388119	-0.46844	-0.242148	-0.3663	-0.756429	-0.198421	-0.119642	-0.0143699	-0.273471	-0.38326	-0.441071	-0.322925	-0.0475149	-0.355289	-0.303662	0.215641	-0.311869	-0.446983	-0.26283	-0.405272	-0.445286	-0.437202	-0.396863	-0.444444	-0.114977	-0.238008	-0.286681	-0.336404
Peak_3153	-1.92418	-1.68658	-1.46963	-1.68975	-2.20854	-1.57736	-1.47811	-1.4161	-1.71265	-1.66044	-1.56926	-1.41971	-1.48028	-1.63719	-1.57458	-1.12361	-1.56575	-1.72915	-1.33047	-1.45954	-1.61314	-1.67765	-1.33314	-1.41325	-1.73572	-1.59554	-1.51202	-1.49306
Peak_3160	-1.67265	-1.59742	-1.57166	-1.72075	-1.8137	-1.37911	-1.35653	-1.32915	-1.3761	-1.63561	-1.61947	-1.55877	-1.41212	-1.52639	-1.43003	-1.2325	-1.81279	-1.64133	-1.68193	-1.6852	-1.7584	-1.58806	-1.59799	-1.57948	-1.31938	-1.53936	-1.57482	-1.61022
Peak_3154	-1.18654	-0.894959	-1.10245	-1.19748	-1.64419	-1.30207	-1.22776	-1.27957	-0.800901	-1.10007	-1.1556	-1.08483	-1.1682	-1.35341	-1.32385	-1.09661	-1.36198	-1.11527	-1.29193	-1.38501	-1.30657	-1.45532	-1.23835	-1.33529	-0.560896	-0.923439	-1.02932	-1.08295
Peak_3174	-1.01287	-0.482445	-0.487354	-0.576904	-1.3918	-1.0273	-0.819775	-1.11309	-0.456649	-0.922394	-1.0202	-0.727232	-0.983805	-1.04933	-0.982582	-0.867207	-0.990768	-0.543241	-0.890733	-0.827947	-1.51162	-1.3297	-1.10832	-1.13626	0.00420856	-0.283471	-0.691361	-0.462465
Peak_3177	-1.64098	-1.74113	-1.48936	-1.79417	-2.32457	-2.05962	-1.99752	-1.94075	-1.3243	-1.57821	-1.73108	-1.57238	-2.03752	-2.12107	-2.16778	-1.41706	-1.89269	-1.95155	-1.97293	-2.11518	-2.0651	-2.04841	-1.9902	-2.00203	-1.23941	-1.50308	-1.54646	-1.70693
Peak_3180	-1.58289	-1.27674	-1.20612	-1.3133	-1.90664	-1.69201	-1.30843	-1.69901	-1.09284	-1.51095	-1.64355	-1.29503	-1.44187	-1.81473	-1.33174	-0.859274	-1.45981	-1.33853	-1.41757	-1.61753	-1.70084	-1.65746	-1.54808	-1.65857	-0.790177	-1.11061	-1.43768	-1.27492
Peak_3192	-1.35364	-1.53721	-1.18984	-1.55487	-1.95455	-1.70536	-1.62432	-1.58215	-1.02969	-1.25736	-1.44477	-1.26326	-1.69223	-1.79297	-1.79087	-1.51311	-1.61185	-1.7602	-1.79706	-1.7883	-1.64151	-1.65183	-1.58323	-1.62916	-0.975727	-1.19882	-1.23913	-1.41333
Peak_3201	-1.30352	-1.22153	-1.49797	-1.45712	-1.62801	-1.28065	-0.99025	-1.00147	-0.918735	-1.41722	-1.38338	-1.21089	-1.06987	-1.32292	-1.12417	-0.421525	-1.2328	-1.06308	-1.17911	-1.17774	-1.38275	-1.32052	-1.3368	-1.26729	-0.943898	-1.1962	-1.47534	-1.55362
Peak_3211	-1.42379	-1.45738	-1.19378	-1.53783	-1.62934	-1.34798	-1.34691	-1.20899	-1.10444	-1.30076	-1.29141	-1.22368	-1.36041	-1.49103	-1.42534	-1.13568	-1.49465	-1.48971	-1.53773	-1.54967	-1.41448	-1.43379	-1.40074	-1.46275	-1.01774	-1.24002	-1.30908	-1.42976
Peak_3213	-0.230076	0.0291077	0.0294033	-0.082517	-0.881555	-0.349589	-0.197626	-0.584653	0.264623	-0.301229	-0.513719	-0.226589	-0.00811817	-0.379179	-0.478982	-0.216968	-0.392201	-0.0835511	-0.481444	-0.613948	-0.768132	-0.78354	-0.477318	-0.740251	0.456933	0.127279	-0.286056	-0.186879
Peak_3247	-0.559754	-0.283959	-0.381283	-0.374478	-1.06028	-0.666124	-0.551904	-0.651825	-0.0642854	-0.521927	-0.595999	-0.411517	-0.478905	-0.748395	-0.729468	-0.352135	-0.708125	-0.383615	-0.781702	-0.790384	-0.819426	-0.806959	-0.677314	-0.837947	0.0675507	-0.304574	-0.533997	-0.499554
Peak_3326	0.219121	0.794528	0.557426	0.497047	-1.03334	-0.449807	-0.339563	-0.333723	0.777443	0.383559	0.336394	0.459025	-0.0769698	-0.303983	-0.111876	-0.0646046	-0.220005	0.490818	-0.201648	0.0648692	-0.579066	-0.398045	-0.356006	-0.29244	1.01453	0.499188	0.345074	0.35745
Peak_3452	0.833501	1.58406	0.921108	1.3363	0.118654	0.23099	0.505351	0.402826	1.0817	0.73767	0.79953	0.909268	0.616851	0.414181	0.696625	0.722813	0.572258	1.4115	0.501148	0.92096	0.309271	0.535847	0.339512	0.567441	1.27751	0.893003	0.811881	0.984358
Peak_3551	1.02341	1.76223	1.10056	1.50327	0.355776	0.445303	0.716108	0.606964	1.26739	0.909573	0.976723	1.08504	0.812473	0.62037	0.894652	0.912047	0.779115	1.57882	0.706372	1.1036	0.530045	0.749254	0.553078	0.773506	1.4554	1.07066	0.992607	1.15013
Peak_3592	0.401976	1.16914	0.483189	0.899733	-0.288982	-0.197482	0.0789131	-0.0317216	0.660638	0.277337	0.351899	0.467384	0.183818	-0.020256	0.264389	0.290584	0.143387	0.978186	0.0685649	0.478006	-0.110243	0.109743	-0.0927489	0.138639	0.858169	0.450604	0.368255	0.536563
Peak_3610	-0.553637	-0.148745	-0.307903	-0.425213	-1.55123	-1.37149	-1.32431	-1.27604	-0.0301563	-0.469096	-0.522066	-0.371944	-1.03213	-1.33892	-1.07759	-1.01244	-1.15694	-0.437131	-1.09182	-0.931474	-1.4724	-1.34432	-1.33769	-1.23082	-0.0220877	-0.43977	-0.608365	-0.58211
Peak_3615	-1.8069	-1.67262	-1.85688	-1.96178	-2.25149	-2.10748	-2.09809	-2.01736	-1.25286	-1.81524	-1.70724	-1.48258	-1.15784	-2.12442	-2.14484	-1.7252	-2.26872	-1.69148	-2.59911	-2.43136	-2.00948	-2.33155	-2.23738	-2.22296	-1.35638	-1.65309	-1.7408	-1.87284
Peak_3630	-0.897396	-0.661434	-0.657447	-0.791762	-2.25793	-1.61223	-1.36769	-1.40953	-0.600337	-0.89703	-0.87529	-0.730832	-0.810428	-1.45814	-1.29005	-0.876488	-1.32966	-0.837861	-1.42309	-1.19501	-2.03797	-1.69813	-1.5318	-1.4592	-0.469254	-0.681129	-0.921694	-0.804487
Peak_3622	-1.65058	-1.47411	-1.4585	-1.53134	-2.67363	-2.13041	-1.77313	-1.78665	-1.35291	-1.66616	-1.51265	-1.42635	-1.2971	-1.93043	-1.75824	-1.2826	-1.97208	-1.66902	-1.97056	-1.80535	-2.37773	-2.11498	-1.92597	-1.91251	-1.24464	-1.53048	-1.5474	-0.969099
Peak_3660	-0.863154	-0.555097	-0.895565	-0.675331	-1.62302	-1.21478	-0.930884	-0.85453	-0.721163	-0.947565	-0.860692	-0.770984	-0.363987	-1.11785	-0.778435	-0.125401	-1.05373	-0.637429	-1.06193	-0.850971	-1.41288	-1.19111	-0.991627	-0.936364	-0.491295	-0.766966	-0.779809	-0.754708
Peak_3649	-1.14136	-0.653901	-1.07507	-0.843908	-2.14453	-1.81963	-1.56326	-1.72136	-0.888892	-1.23844	-1.26692	-1.20066	-0.837533	-1.50565	-1.32786	-1.03939	-1.36059	-0.658299	-1.4948	-1.24991	-1.98947	-1.6915	-1.73882	-1.76299	-0.453629	-0.800672	-1.10001	-0.985702
Peak_3650	-1.1374	-1.12773	-1.06329	-1.22285	-2.34284	-1.91237	-1.64323	-1.70163	-0.942414	-1.22641	-1.27212	-1.14127	-1.0491	-1.67856	-1.54994	-0.954004	-1.43172	-1.12014	-1.65376	-1.55436	-2.15534	-1.85483	-1.68125	-1.66068	-0.655272	-0.908564	-1.11632	-1.18348
Peak_3664	0.266964	-0.0937001	0.237994	-0.123232	-1.02956	-0.753382	-0.693149	-1.01289	0.404006	0.107544	-0.159385	0.0598594	0.0654349	-0.741781	-0.775672	-0.415238	-0.101039	-0.170668	-0.521748	-0.670831	-0.899623	-0.9382	-0.633014	-0.965045	0.674468	0.466819	0.177309	0.0118003
Peak_3620	-1.1728	-0.879066	-0.936948	-1.06925	-2.48585	-1.87738	-1.59405	-1.64258	-0.812311	-1.16493	-1.14248	-1.00398	-1.01908	-1.67843	-1.511	-1.03339	-1.61145	-1.17004	-1.64698	-1.45253	-2.23283	-1.871	-1.75267	-1.69139	-0.736046	-0.964704	-1.17595	-1.01979
Peak_3683	-1.06695	-1.28678	-0.901478	-1.09323	-2.09321	-1.64699	-1.52596	-1.78849	-0.745367	-1.01981	-1.25261	-1.03215	-0.915626	-1.68541	-1.63883	-1.41997	-1.36283	-1.28549	-1.5951	-1.59257	-2.00339	-1.99003	-1.6275	-1.88042	-0.526164	-0.747076	-0.980198	-1.03729
Peak_3673	-1.58909	-1.5788	-1.49768	-1.59	-2.63408	-2.07934	-2.16866	-2.08035	-1.17837	-1.57627	-1.68004	-1.54218	-1.43325	-2.25504	-2.19674	-1.85473	-1.81234	-1.58818	-2.06883	-2.00349	-2.42031	-2.44784	-2.15819	-2.23872	-1.07747	-1.30895	-1.45928	-1.58971
Peak_3722	-1.02264	-1.15252	-0.963282	-1.16746	-1.87401	-1.39333	-1.28234	-1.56952	-0.782116	-1.15424	-1.3767	-1.11495	-0.492739	-1.35144	-1.3648	-1.07193	-1.22406	-1.08661	-1.39272	-1.46189	-1.74761	-1.76242	-1.56807	-1.8265	-0.726483	-0.853356	-1.18062	-1.1909
Peak_3695	0.257073	0.44189	0.347083	0.241605	-1.05533	-0.604976	-0.531087	-0.488203	0.424495	0.252618	0.228455	0.286157	0.233863	-0.448064	-0.259781	-0.0191473	-0.178612	0.243493	-0.343369	-0.113909	-0.674621	-0.592173	-0.564164	-0.516566	0.518047	0.306018	0.223951	0.179485
Peak_3756	-0.940337	-0.732997	-0.779486	-0.927768	-2.23033	-1.68776	-1.63683	-1.56726	-0.739196	-0.914007	-0.91391	-0.85675	-0.788769	-1.57925	-1.38983	-1.0118	-1.29151	-0.999191	-1.4393	-1.30497	-1.91182	-1.79473	-1.80394	-1.66611	-0.613917	-0.827423	-0.929986	-0.913422
Peak_3728	-0.600487	-0.436848	-0.537818	-0.644064	-1.9005	-1.49164	-1.43945	-1.35122	-0.479008	-0.642071	-0.660565	-0.597341	-0.617723	-1.34528	-1.15051	-0.876131	-1.06802	-0.658392	-1.25318	-1.01987	-1.60955	-1.51503	-1.48234	-1.4375	-0.351182	-0.586814	-0.668223	-0.709541
Peak_3758	-0.798003	-1.10159	-0.899512	-1.17365	-1.59428	-1.07075	-1.14413	-0.972307	-0.864737	-0.865836	-0.868274	-0.84286	-0.43493	-1.03236	-1.06064	-0.41729	-0.904555	-0.975067	-1.0699	-1.08941	-1.32252	-1.48727	-1.4269	-1.45507	-0.954132	-0.949785	-0.927718	-1.0944
Peak_3743	-1.4752	-1.13937	-0.981336	-1.27591	-2.60345	-2.03593	-1.7354	-1.9974	-1.34889	-1.21349	-1.05748	-0.949825	-1.16191	-2.06892	-1.87131	-1.01052	-1.79888	-1.34229	-1.97605	-1.77014	-2.2416	-2.31264	-2.1212	-2.0306	-1.08582	-1.21017	-1.02483	-1.2669
Peak_3778	-0.863478	-0.850335	-0.819524	-0.98677	-1.6887	-1.35596	-1.19718	-1.09087	-0.694867	-0.885197	-0.888299	-0.775011	-0.64291	-1.3772	-1.24184	-0.655364	-1.02931	-0.744501	-1.21318	-1.1507	-1.42976	-1.48955	-1.38016	-1.42538	-0.509386	-0.670747	-0.781145	-0.851388
Peak_3777	-1.03378	-0.986565	-1.21093	-1.28349	-1.39121	-1.05698	-1.12468	-1.12519	-0.923017	-0.979212	-1.03102	-0.932853	-0.141566	-0.896089	-1.04545	-0.312756	-1.19044	-1.16834	-1.28442	-1.30339	-1.11935	-1.1984	-1.39244	-1.53423	-0.921002	-1.27918	-1.02229	-1.35567
Peak_3798	-0.411331	-0.926555	-0.431621	-0.809162	-1.31129	-0.489402	-0.341045	-0.902675	-0.468616	-0.68081	-0.968968	-0.718713	-0.0611193	-0.7466	-0.874781	-0.344524	-0.76984	-0.864088	-0.938437	-1.09152	-1.12503	-1.24302	-0.872461	-1.16606	-0.450419	-0.351248	-0.704049	-0.728961
Peak_3762	-1.86628	-1.50765	-1.50177	-1.74413	-2.4225	-2.47327	-2.43199	-2.19314	-1.69756	-1.67224	-1.59443	-1.53307	-1.78792	-2.35009	-2.17889	-1.55653	-2.08919	-1.70738	-2.14131	-1.97214	-2.29117	-2.71333	-2.38667	-2.36802	-1.36772	-1.59231	-1.6631	-1.67871
Peak_3820	-0.324207	-0.625069	-0.0886411	-0.426089	-1.32145	-0.333199	-0.162941	-0.510577	-0.288076	-0.326113	-0.403888	-0.297092	0.0876496	-0.584357	-0.627913	-0.104431	-0.542531	-0.652412	-0.715394	-0.782717	-0.958842	-1.03039	-0.668871	-0.913603	-0.129629	-0.149066	-0.33866	-0.312219
Peak_3826	-1.10069	-1.03522	-1.0845	-1.04684	-2.20705	-2.00447	-1.95317	-1.82439	-1.14052	-1.24171	-1.29667	-1.23026	-1.14407	-1.83001	-1.66448	-1.18619	-1.60965	-1.2808	-1.7667	-1.54231	-1.89844	-1.90352	-1.92246	-1.87923	-1.09904	-1.28594	-1.32549	-1.23675
Peak_3876	-1.12966	-1.34699	-1.20915	-1.57696	-2.67712	-1.48022	-1.45502	-1.25808	-1.09309	-1.23486	-1.39719	-1.234	-0.631785	-2.55489	-2.35024	-0.48448	-1.29756	-1.37323	-1.3447	-1.56346	-1.42033	-2.25513	-1.71145	-1.54836	-1.16372	-1.14339	-1.26825	-1.38891
Peak_3915	-0.334904	-0.284626	-0.325041	-0.296937	-1.49992	-1.28282	-1.27297	-1.15874	-0.360129	-0.479092	-0.540482	-0.466781	-0.395347	-1.1478	-0.968224	-0.451335	-0.870721	-0.51737	-1.02819	-0.855576	-1.28152	-1.27624	-1.29785	-1.23829	-0.319157	-0.495498	-0.574991	-0.485605
Peak_3916	-1.65788	-2.27188	-1.83739	-2.13901	-2.60008	-1.98712	-1.81628	-2.12801	-1.80693	-1.95886	-1.90898	-2.09559	-0.954761	-1.79385	-2.16057	-1.37899	-1.70245	-2.20294	-2.04962	-2.15909	-2.06392	-2.12535	-2.09574	-2.31125	-1.7282	-1.81615	-2.02255	-2.2631
Peak_3893	-1.10144	-1.16909	-1.1001	-1.50161	-2.2078	-1.87835	-1.82086	-1.70232	-1.22354	-1.27116	-1.4522	-1.32793	-1.11744	-1.86385	-1.69216	-1.19014	-1.5725	-1.33889	-1.60873	-1.58453	-1.91903	-2.00801	-1.78412	-1.94945	-1.16755	-1.21248	-1.36479	-1.32749
Peak_3859	-0.82654	-1.31538	-0.709891	-1.09039	-1.70663	-0.739857	-0.559278	-1.12406	-0.85305	-0.983645	-1.1901	-0.948708	-0.321866	-1.05004	-1.17001	-0.58056	-1.08066	-1.3003	-1.25539	-1.34039	-1.4438	-1.54394	-1.16227	-1.42866	-0.760893	-0.675461	-0.983308	-0.967321
Peak_3908	-1.23089	-1.14481	-0.669052	-0.968519	-2.55367	-1.24311	-1.03475	-1.12267	-1.03329	-0.895839	-0.895242	-0.829229	-0.797738	-1.39616	-1.2853	-0.830608	-1.27916	-1.23465	-1.41554	-1.3854	-1.71772	-1.71135	-1.41663	-1.56942	-0.75773	-0.894131	-0.925032	-0.882743
Peak_3913	-1.41762	-1.36506	-1.47013	-2.59396	-2.49217	-2.11755	-2.02095	-2.08226	-1.67196	-1.68029	-1.89254	-1.75672	-1.30058	-2.06719	-2.14559	-1.44693	-1.85711	-1.52063	-1.74291	-1.89454	-1.77627	-2.19007	-2.18963	-2.09106	-1.36295	-1.54476	-1.75754	-1.777
Peak_3914	-0.820271	-0.846034	-0.622062	-0.597831	-2.05228	-1.74913	-1.74566	-1.62502	-0.808487	-0.827785	-0.769488	-0.706961	-1.08544	-1.6728	-1.54933	-1.0442	-1.30192	-0.97939	-1.47391	-1.28564	-1.72842	-1.70124	-1.64697	-1.5713	-0.610031	-0.760718	-0.761674	-0.638326
Peak_3918	-1.50885	-1.63858	-1.55474	-2.03287	-2.63495	-2.16325	-1.4796	-2.16873	-1.68738	-1.69002	-1.88483	-1.8031	-1.42215	-2.11318	-2.12997	-1.5172	-1.96323	-1.76496	-2.22247	-2.00535	-2.144	-2.31067	-2.32821	-2.35652	-1.63995	-1.57612	-1.97065	-1.81579
Peak_3903	-1.33227	-1.53137	-1.28607	-1.97877	-2.31969	-1.89559	-1.91283	-1.95836	-1.51527	-1.55661	-1.7272	-1.65401	-1.25494	-2.00224	-1.91453	-1.30252	-1.69034	-1.62824	-1.96377	-1.7484	-2.01364	-2.08173	-2.09293	-2.04767	-1.44362	-1.38895	-1.67951	-1.60804
Peak_3932	-1.31618	-1.54919	-1.21987	-1.79062	-2.38319	-2.11341	-1.85288	-2.12824	-1.41912	-1.6904	-1.82696	-1.67765	-1.36172	-2.05551	-2.02855	-1.47135	-2.07938	-1.66653	-2.69723	-1.78841	-2.13833	-2.17885	-2.13319	-2.14616	-1.35117	-1.54114	-1.64119	-1.55442
Peak_3940	-1.92936	-1.47968	-1.02418	-0.95381	-8.99047	-2.03641	-2.35252	-2.51766	-1.38707	-1.18078	-1.16565	-1.20446	-1.24362	-2.59121	-2.08774	-1.334	-1.46674	-1.83282	-2.01297	-1.8942	-2.14411	-2.35267	-2.1945	-2.28604	-0.992349	-1.34583	-1.29954	-1.24827
Peak_3950	-0.366369	-0.426789	-0.506425	-0.0951561	-1.23184	-0.685938	-0.789494	-0.387545	-0.477672	-0.592588	-0.605766	-0.560958	-0.227777	-0.815269	-0.809284	-0.16534	-0.190026	-0.30577	-0.935383	-0.717259	-0.905385	-0.921278	-0.995211	-1.03494	-0.24742	-0.333861	-0.417882	-0.0944254
Peak_3967	-1.6282	-2.11799	-1.90899	-1.70363	-2.26784	-1.46611	-1.95054	-1.36832	-1.80474	-2.0292	-1.82743	-1.87956	-1.21809	-1.93011	-1.71523	-1.15168	-1.34833	-1.95134	-1.94629	-1.97093	-1.49373	-1.98286	-2.11877	-2.14461	-2.02461	-2.33047	-1.76071	-1.52887
Peak_3959	-1.78831	-2.26082	-1.90373	-2.15888	-2.25579	-1.52524	-1.91383	-1.60864	-1.90489	-1.91643	-2.18891	-2.06889	-1.25376	-1.93617	-2.06679	-1.36841	-1.08641	-2.09973	-2.03872	-2.26556	-1.7996	-2.07205	-2.06912	-2.29876	-2.13523	-1.78475	-1.87373	-1.60788
Peak_3963	-1.65257	-2.31402	-1.85146	-1.95023	-2.54345	-1.63863	-2.05954	-1.72304	-2.05532	-1.88894	-2.12875	-1.91658	-1.42191	-2.16337	-2.67248	-1.45592	-1.42941	-2.06244	-2.33342	-2.15463	-1.74935	-2.2794	-2.19518	-2.57671	-1.97472	-1.69855	-1.85121	-1.45775
Peak_3968	-1.69556	-2.2954	-1.88949	-1.55962	-2.2205	-1.44083	-1.89901	-1.48499	-1.90159	-1.83991	-1.88708	-1.86218	-1.39494	-2.1596	-1.56328	-1.49246	-1.42814	-2.15999	-2.18271	-2.55031	-1.59235	-2.21798	-2.17798	-2.74476	-1.88074	-1.89959	-1.76069	-1.58401
Peak_4107	0.429762	-0.181588	0.301744	0.264014	0.0685999	0.434169	0.499659	0.461759	0.122044	0.186934	0.139817	0.238726	0.613114	0.36794	0.355106	0.537298	0.66038	0.069338	0.452047	0.410676	0.244524	0.0650575	0.209073	-0.0691322	0.160743	0.264535	0.337413	0.40008
Peak_3976	0.423633	0.433185	0.404043	0.64254	-0.362902	0.101981	0.0919685	0.166366	0.294708	0.244671	0.294899	0.344542	0.373788	0.032564	0.344002	0.334794	0.468036	0.380198	0.0499691	0.386898	0.0836063	-0.133782	-0.126856	-0.158644	0.397942	0.289695	0.351814	0.606009
Peak_4091	-0.22486	-0.492534	-0.285961	-0.230158	-0.733774	-0.32771	-0.28682	-0.28345	-0.44353	-0.440149	-0.435269	-0.347416	-0.119416	-0.405053	-0.320299	-0.167658	-0.0687818	-0.430202	-0.325995	-0.253539	-0.47765	-0.669289	-0.560403	-0.760765	-0.370171	-0.376802	-0.282585	-0.188018
Peak_4220	-0.683968	-0.709269	-0.540272	-0.195079	-0.714724	-0.109136	-0.018975	-0.164425	-0.992415	-0.923202	-0.784415	-0.651344	0.118663	-0.0488808	-0.00997892	0.160508	-0.30029	-0.848742	-0.672586	-0.285717	-0.263789	-0.637897	-0.476259	-0.611153	-0.950299	-0.843622	-0.636547	-0.306732
Peak_4249	-1.28877	-1.35772	-1.1869	-0.977709	-1.43549	-1.34527	-1.2495	-1.01246	-1.58681	-1.58561	-1.42092	-1.27369	-1.03151	-1.31513	-1.19926	-1.05007	-0.977881	-1.39233	-1.42655	-1.00665	-1.40247	-1.83025	-1.85403	-1.89487	-1.5625	-1.62158	-1.28102	-1.07816
Peak_4234	-1.13583	-1.46494	-1.20629	-1.09905	-1.23791	-1.07798	-1.04235	-1.14581	-1.34569	-1.57263	-1.40869	-1.35034	-0.757477	-0.991513	-0.940886	-0.849796	-1.00494	-1.54955	-1.48155	-1.09612	-1.14017	-1.53646	-1.42093	-1.57712	-1.49168	-1.50692	-1.31093	-1.11231
Peak_4241	-0.84878	-1.43732	-1.18497	-1.02473	-0.833815	-1.07048	-0.655296	-0.762289	-1.0859	-1.59073	-1.42512	-1.37102	-0.493834	-0.955439	-0.867735	-0.757866	-0.549741	-1.52442	-1.25957	-0.946884	-0.870464	-1.57138	-1.47162	-1.67115	-1.30827	-1.34758	-1.2974	-1.07905
Peak_4236	-1.04636	-1.29754	-1.09326	-0.922157	-0.838708	-1.0226	-0.91458	-0.970185	-1.16138	-1.41203	-1.29028	-1.38301	-0.633206	-0.92174	-0.882548	-0.711261	-0.763666	-1.33296	-1.373	-0.974144	-1.00527	-1.41817	-1.35022	-1.4163	-1.18147	-1.32413	-1.17749	-0.88591
Peak_4238	-0.552779	-0.8799	-0.660059	-0.377553	-0.821855	-0.242695	-0.180703	-0.317847	-0.844985	-0.937643	-0.927842	-0.791763	-0.00334918	-0.186603	-0.177951	0.00726199	-0.39416	-0.981825	-0.833378	-0.444331	-0.412189	-0.759503	-0.627506	-0.772473	-0.740406	-0.800539	-0.747852	-0.456357
Peak_4255	-1.53554	-1.60409	-1.3962	-1.20338	-1.60539	-1.29246	-1.20453	-1.27198	-1.70109	-1.76175	-1.64028	-1.51343	-1.06487	-1.41121	-1.18956	-1.3847	-1.24431	-1.66796	-1.67473	-1.23951	-1.44164	-1.8939	-2.00491	-2.03311	-1.6481	-1.75877	-1.52272	-1.25182
Peak_4295	-1.09855	-1.38138	-1.15104	-0.978455	-1.35992	-0.958148	-0.92932	-1.07684	-1.17748	-1.45975	-1.37937	-1.23503	-0.723156	-0.862864	-0.854225	-0.767989	-0.953612	-1.42713	-1.45494	-1.03577	-1.04904	-1.46276	-1.36244	-1.4778	-1.29728	-1.44008	-1.28195	-1.00776
Peak_4291	-1.47689	-1.9373	-1.58634	-1.69375	-1.60812	-1.675	-1.46081	-1.61058	-1.76607	-2.1956	-1.71982	-1.70359	-1.20692	-1.43804	-1.51292	-1.3778	-1.54971	-2.02302	-1.68189	-1.67581	-1.55257	-2.19183	-1.93179	-2.01539	-2.09116	-2.13789	-1.86477	-1.41753
Peak_4306	-1.69723	-1.85927	-1.79239	-1.64037	-1.82815	-1.5849	-1.86544	-1.69091	-1.77826	-1.83348	-1.83536	-1.89204	-1.4663	-1.55949	-1.66426	-1.64649	-1.2635	-1.65223	-2.12504	-1.77147	-1.51037	-1.83683	-2.04802	-2.0704	-1.55226	-1.72935	-1.68636	-1.5366
Peak_4326	-1.08892	-1.35529	-1.31863	-1.03033	-0.815726	-0.737997	-0.822241	-0.929366	-1.15069	-1.30422	-1.25226	-1.20047	-0.455489	-0.680772	-0.800897	-0.661086	-0.521003	-1.19571	-0.761628	-0.906387	-0.792113	-1.15219	-1.20915	-1.32136	-1.18959	-1.20464	-0.989386	-1.06281
Peak_4342	-0.604284	-1.27018	-0.583341	-0.454341	-1.04392	-0.665292	-0.638601	-0.775936	-0.743749	-0.950166	-1.00772	-0.733412	-0.635284	-0.608431	-0.672767	-0.7464	-0.486145	-1.12364	-0.627522	-0.749829	-0.85479	-1.14046	-0.896386	-1.1096	-0.551827	-0.660576	-0.583241	-0.329759
Peak_4417	0.280221	0.284429	0.312366	0.625032	0.157957	0.233215	0.243929	0.206521	0.198237	0.06645	0.128837	0.215379	0.402326	0.406884	0.468183	0.358842	0.477782	0.215994	0.438475	0.521803	0.289364	0.0561193	0.0297936	0.0562978	0.296583	0.140281	0.321596	0.551421
Peak_4367	-0.605939	-0.597343	-0.550464	-0.208384	-0.665401	-0.606646	-0.608639	-0.638864	-0.631934	-0.823259	-0.755537	-0.651896	-0.40673	-0.416626	-0.3699	-0.469103	-0.333458	-0.676961	-0.386014	-0.317362	-0.544926	-0.791427	-0.839947	-0.814087	-0.572868	-0.749141	-0.54287	-0.279376
Peak_4335	-1.49679	-1.74084	-1.11174	-0.997815	-1.77949	-1.33448	-1.26319	-1.4671	-1.25611	-1.38259	-1.45594	-1.27738	-1.19921	-1.21552	-1.29876	-1.3966	-0.962088	-1.68617	-1.17299	-1.29273	-1.46174	-1.82912	-1.77258	-1.77528	-1.10017	-1.57944	-1.15321	-0.986425
Peak_4339	-1.10133	-2.04821	-1.72598	-1.45531	-0.92957	-1.01701	-1.21005	-1.62521	-1.32205	-1.80022	-1.92945	-1.94761	-0.61517	-1.01623	-1.28694	-1.19258	-0.976977	-2.29893	-1.49578	-1.74642	-0.760943	-1.36103	-1.32419	-1.7259	-1.52202	-1.89835	-1.65996	-1.72032
Peak_4396	-1.58801	-3.28482	-1.45493	-1.47315	-1.70238	-1.34029	-1.36746	-1.36873	-1.71763	-1.77818	-1.76714	-1.60685	-1.67113	-1.3344	-1.44557	-1.35078	-1.50449	-1.86712	-1.6506	-1.73697	-1.69793	-1.7923	-1.64838	-2.07235	-1.55838	-1.5709	-1.4108	-1.21185
Peak_4385	-1.56381	-1.8345	-1.516	-1.31139	-1.37759	-1.00063	-1.09984	-1.04646	-1.93227	-1.72384	-1.67426	-1.59301	-0.971861	-1.00076	-1.12837	-0.957261	-0.934749	-1.63267	-1.09442	-1.14095	-1.16465	-1.45405	-1.38253	-1.53172	-1.64994	-1.50704	-1.29023	-1.13262
Peak_4412	-1.64148	-1.07147	-1.66554	-1.06753	-2.10662	-2.19675	-2.34514	-2.27066	-1.74792	-2.15285	-1.85478	-1.83721	-2.05229	-2.05056	-1.8009	-1.85429	-1.51763	-1.39298	-1.77733	-1.40076	-1.9548	-2.10326	-2.57741	-2.23009	-1.57806	-2.13713	-1.69088	-1.35648
Peak_4424	-0.987464	-1.67842	-1.48917	-1.37258	-0.734028	-0.830489	-1.00312	-1.26507	-1.15301	-1.63356	-1.73463	-1.71582	-0.446539	-0.799703	-1.08126	-0.938407	-0.784748	-2.00728	-1.11497	-1.47404	-0.586614	-1.17349	-1.12203	-1.5318	-1.41437	-1.63909	-1.45039	-1.55824
Peak_4398	-1.42338	-2.00672	-1.59498	-1.4001	-1.44172	-1.29081	-1.5448	-1.51204	-1.53828	-1.83932	-1.85814	-1.89021	-1.1054	-1.35924	-1.40808	-1.46985	-1.14102	-1.9736	-1.73811	-1.53763	-1.1979	-1.53906	-1.53772	-1.63604	-1.50334	-1.70193	-1.60367	-1.49977
Peak_4410	-1.78778	-8.29371	-1.49926	-1.6185	-2.14488	-1.66002	-1.51265	-1.54432	-1.81187	-2.13796	-1.72121	-1.64957	-1.73063	-1.66352	-1.78745	-1.58231	-1.36327	-2.49134	-1.65452	-1.77675	-1.78701	-2.04744	-2.05513	-1.99073	-1.61107	-2.0205	-1.34249	-1.41344
Peak_4468	-1.12303	-1.64315	-1.40506	-1.17386	-1.04508	-1.00959	-1.36719	-1.21543	-1.31113	-1.68974	-1.81081	-1.70599	-0.954357	-1.08083	-1.32601	-1.16011	-0.94334	-1.63731	-1.21373	-1.47706	-1.21941	-1.67257	-1.64656	-1.51037	-1.13359	-1.22352	-1.46588	-1.18034
Peak_4434	-1.84703	-3.32849	-2.0053	-1.68726	-1.40278	-1.327	-1.51495	-1.1918	-2.1605	-2.482	-2.33289	-2.24538	-1.34677	-1.49058	-1.86632	-1.19808	-0.993017	-2.51893	-2.13776	-2.0757	-1.14512	-1.74011	-1.49252	-1.61444	-2.10141	-2.04271	-1.79765	-2.02373
Peak_4441	-1.49322	-2.12701	-1.8693	-1.38202	-1.5791	-1.88755	-1.92039	-1.07326	-1.95171	-1.96994	-2.2298	-1.53261	-1.70406	-1.85813	-1.55792	-1.50887	-1.63352	-2.09531	-1.45593	-1.91197	-2.07879	-2.73515	-2.32058	-2.72372	-2.71328	-2.16294	-1.82664	-1.68576
Peak_4444	-1.38836	-1.57631	-1.37994	-0.979378	-0.774764	-0.500293	-0.834989	-0.600129	-1.57589	-1.45046	-1.4758	-1.29024	-0.644758	-0.656573	-0.910528	-0.615633	-0.766181	-1.34952	-0.814822	-1.01653	-0.783998	-1.03374	-1.11264	-1.16577	-1.43699	-1.26529	-1.11013	-0.901608
Peak_4446	-1.8403	-2.13077	-1.80016	-1.55715	-1.72844	-1.86123	-1.877	-1.69816	-1.87295	-1.99643	-2.0196	-1.88756	-1.69491	-1.85971	-1.86415	-1.74546	-1.61957	-2.31158	-1.74289	-1.84213	-1.77818	-2.19122	-2.0475	-1.955	-1.85523	-1.87646	-1.90264	-1.60346
Peak_4498	-1.85695	-0.746207	-1.05736	-0.601142	-1.37799	-0.647491	-0.784566	-0.341976	-3.20148	-1.18681	-1.06987	-1.02231	-1.32702	-0.795212	-1.13594	-0.831087	-0.80391	-0.499749	-0.59697	-0.469492	-1.05744	-0.76031	-1.01076	-1.01134	-1.62828	-1.12133	-1.03643	-0.710406
Peak_4487	-1.10227	-1.25838	-1.27082	-1.12169	-0.736814	-0.790857	-1.33962	-0.800314	-1.45686	-1.48564	-1.32664	-1.24904	-0.858036	-1.03829	-0.953747	-0.886106	-0.674527	-1.32068	-1.06387	-0.891078	-0.561991	-0.613504	-0.724497	-0.552756	-1.83003	-1.52157	-1.2275	-0.983519
Peak_4555	0.1069	-0.751064	-0.521164	-0.579955	-0.00773877	0.195258	-0.712736	-0.857825	0.0340063	-0.6046	-1.03714	-0.79525	0.159624	0.169808	-0.588361	-0.722913	0.546404	-0.396313	-0.855049	-0.876184	-0.682522	-0.169637	-0.411509	-0.75335	0.357318	0.244672	-0.455988	-0.311062
Peak_4542	-1.57468	-3.20731	-2.18525	-2.12169	-1.67845	-1.3968	-1.56403	-1.44096	-1.71938	-2.19223	-2.7881	-2.47269	-1.51836	-1.49384	-2.16216	-1.41434	-1.1978	-1.99643	-1.6429	-1.7917	-1.68412	-1.68007	-1.49063	-1.72082	-1.33071	-1.50025	-1.96422	-1.91608
Peak_4526	-1.46834	-2.75537	-2.0178	-1.62253	-0.943326	-0.925766	-1.30232	-1.40098	-1.64871	-1.99907	-2.46432	-2.11497	-0.898821	-1.00067	-1.01301	-0.918218	-0.934005	-1.78062	-1.34293	-1.58009	-1.06418	-1.10596	-1.07775	-1.70605	-1.33326	-1.38543	-1.68347	-1.48059
Peak_4605	-0.873226	-1.09677	-0.890998	-0.698483	-0.19183	0.0114428	-0.000577016	0.0963207	-0.959138	-0.935662	-0.818321	-0.855219	-0.0359165	0.0491026	-0.0283794	0.118307	-0.489355	-1.04224	-0.225342	-0.417896	-0.234616	-0.121554	-0.217532	-0.160784	-0.882516	-1.22773	-1.02016	-0.567375
Peak_4552	-2.63672	-1.49814	-1.82367	-1.29411	-2.22193	-1.40926	-1.58669	-1.08705	-8.74561	-1.92992	-1.79043	-1.76624	-2.11437	-1.58669	-1.84173	-1.5829	-1.58255	-1.21305	-1.32182	-1.13936	-2.11709	-1.54536	-1.90039	-1.75018	-2.96965	-1.88055	-1.76659	-1.39868
Peak_4642	-1.38545	-0.904062	-0.943317	-0.703826	-0.575311	-0.197637	-0.181132	0.0552766	-1.62191	-1.3643	-0.911691	-1.03926	-0.383701	-0.45603	-0.310925	-0.0757789	-0.355606	-0.873055	-0.257128	-0.361155	-0.48208	-0.363751	-0.484314	-0.25825	-1.42661	-1.30272	-0.986635	-0.717883
Peak_4506	-1.50822	-1.7306	-1.65482	-1.53887	-1.21472	-1.20074	-1.71163	-1.38154	-2.05935	-1.71339	-1.67282	-1.74687	-1.23495	-1.46721	-1.36608	-1.2745	-1.30461	-1.9499	-1.45353	-1.47799	-0.993634	-1.17825	-1.25891	-1.09873	-2.13944	-1.86875	-1.56271	-1.49244
Peak_4586	-1.80076	-8.67062	-2.44494	-2.50995	-1.87911	-1.63151	-2.81708	-1.62392	-1.88531	-2.46681	-3.05402	-2.72358	-1.82935	-1.81066	-1.94626	-1.72056	-1.46064	-2.33644	-2.00961	-2.20023	-2.08713	-1.83872	-1.78786	-2.59795	-1.50396	-1.71752	-2.25141	-2.39319
Peak_4634	-1.95499	-1.45814	-2.30361	-1.30095	-1.65315	-1.42838	-1.52614	-1.47151	-0.687301	-2.35998	-2.29206	-1.51183	-1.50779	-1.44357	-1.31464	-1.38667	-0.129268	-2.20753	-1.58802	-1.93734	-1.75259	-1.56996	-1.67295	-1.67272	-0.316766	-0.466435	-1.16897	-1.0384
Peak_4684	-1.34039	-1.69898	-1.58037	-1.14596	-0.560019	-0.411297	-0.622405	-0.687681	-1.38439	-1.69957	-1.66273	-1.55166	-0.381616	-0.485982	-0.798341	-0.429948	-0.787873	-1.42039	-0.795206	-1.04878	-0.520739	-0.636347	-0.531413	-1.00462	-1.3879	-1.2812	-1.15958	-1.00002
Peak_4685	-1.38057	-1.32898	-1.15664	-0.961942	-1.35562	-1.14761	-1.11625	-1.12899	-1.17638	-1.53107	-1.43099	-1.32438	-1.09651	-1.05381	-1.00645	-1.03887	-0.991631	-1.3379	-0.96465	-1.01961	-1.10986	-0.988874	-0.929351	-0.959604	-1.23883	-1.43663	-1.29066	-0.973998
Peak_4702	0.139356	0.174112	0.221091	0.525037	0.179411	0.281853	0.305485	0.275016	0.230954	-0.0630441	0.0127163	0.111269	0.342097	0.387868	0.444422	0.411717	0.389156	0.112643	0.454242	0.46516	0.339231	0.441368	0.479784	0.473411	0.179497	0.00955337	0.224755	0.479689
Peak_4707	-0.759964	-0.68285	-0.190346	-0.15829	-1.38015	-0.480902	-0.248406	-0.342398	-0.39322	-0.653952	-0.511476	-0.391945	-0.318459	-0.311269	-0.207958	-0.36009	-0.0898116	-0.480608	-0.136233	-0.23377	-0.373871	-0.27414	-0.174132	-0.227869	-0.337219	-0.577908	-0.380521	-0.0941293
Peak_4739	-1.55176	-1.49674	-1.01418	-0.878799	-1.89455	-1.14947	-1.06429	-1.08531	-0.841298	-1.47125	-1.35642	-1.21378	-1.03327	-0.851446	-0.934689	-1.01123	-0.498825	-1.31513	-0.821196	-0.973121	-0.856086	-0.994416	-0.817779	-0.759223	-1.15705	-1.42222	-1.24412	-0.676277
Peak_4748	-0.769958	-0.744639	-0.416905	-0.318342	-0.922127	-0.539298	-0.399874	-0.461788	-0.530305	-0.822194	-0.733252	-0.612071	-0.437906	-0.430083	-0.347076	-0.41741	-0.300128	-0.662243	-0.31372	-0.379916	-0.486124	-0.374021	-0.293638	-0.343826	-0.509191	-0.782214	-0.560074	-0.29434
Peak_4845	-1.00437	-0.968758	-0.769057	-0.636059	-1.08042	-0.806137	-0.715049	-0.766692	-0.841341	-1.1202	-1.04251	-0.94423	-0.744283	-0.74257	-0.654902	-0.70319	-0.672836	-0.959144	-0.63149	-0.679357	-0.770352	-0.677722	-0.594474	-0.637853	-0.82081	-1.06942	-0.870084	-0.635821
Peak_4843	-0.934546	-1.53154	-1.20309	-1.1837	-1.24481	-0.904708	-1.45005	-1.30641	-0.753141	-1.41241	-1.62394	-1.57729	-0.909745	-0.917672	-1.29942	-1.29002	-0.697246	-1.48537	-1.32489	-1.50192	-1.4027	-1.1279	-1.09656	-1.23506	-0.702257	-0.848102	-1.45594	-1.11825
Peak_4798	-1.48718	-1.3927	-0.925785	-0.897551	-2.14573	-1.21552	-0.983568	-1.08818	-1.11255	-1.38521	-1.2514	-1.13193	-1.05075	-1.05856	-0.947627	-1.0903	-0.829204	-1.20632	-0.867922	-0.970755	-1.10136	-1.01796	-0.90192	-0.97096	-1.07558	-1.31239	-1.13551	-0.820496
Peak_4886	-2.14119	-2.16202	-1.71476	-1.59126	-2.31987	-1.82373	-1.72275	-1.65739	-1.94961	-2.08081	-2.00294	-1.93262	-1.75856	-1.68188	-1.62738	-1.61507	-1.78513	-2.25061	-1.66645	-1.6116	-1.89854	-1.67575	-1.63422	-1.5958	-2.02047	-2.07484	-1.87682	-1.42892
Peak_4887	-1.76106	-1.899	-1.4868	-1.30103	-1.3154	-1.1092	-1.1064	-1.08036	-1.61139	-1.76704	-1.70594	-1.66192	-1.14738	-1.15149	-1.15775	-1.0616	-1.23433	-1.74083	-1.16082	-1.26839	-1.23507	-1.19493	-1.10027	-1.15059	-1.58924	-1.64751	-1.4238	-1.0638
Peak_4896	-0.628159	-1.45932	-1.52163	-0.931435	-0.503413	-0.96748	-1.37415	-0.644011	-1.27182	-1.58017	-1.82989	-1.35775	-0.973312	-1.37743	-1.1612	-0.942761	-1.14144	-1.66049	-1.10493	-1.55355	-1.34493	-1.33792	-1.28923	-1.3449	-1.77679	-1.68601	-1.54182	-1.4525
Peak_4897	-1.79776	-2.04902	-2.2278	-1.74654	-1.2916	-0.884432	-1.15638	-0.958099	-2.11801	-2.16377	-2.15486	-2.14065	-1.36111	-1.53724	-1.37105	-1.01755	-1.36206	-2.00223	-1.42891	-1.6212	-1.34359	-1.12133	-1.2658	-1.22556	-3.11964	-2.43691	-1.91792	-1.99286
Peak_4898	-7.62746	-2.77666	-2.27699	-2.08448	-1.94341	-1.562	-1.97976	-1.75431	-8.90141	-3.04797	-7.05709	-8.86187	-2.0602	-2.0652	-1.85793	-1.52656	-1.94758	-3.21686	-2.07478	-2.39005	-1.75323	-1.5475	-1.83168	-1.60043	-9.12293	-8.75775	-2.27589	-2.39377
Peak_4914	-2.90635	-2.51788	-1.77883	-1.89691	-7.88514	-2.12323	-1.90385	-2.19358	-2.25474	-2.31954	-2.4704	-2.16828	-1.81669	-2.1475	-2.02403	-2.02626	-1.7222	-2.38064	-2.01795	-2.14669	-1.88353	-1.95451	-1.85374	-1.96822	-2.02117	-2.18291	-2.08328	-1.92027
Peak_4944	-0.152357	-1.05354	-0.248252	-0.199686	0.183482	0.216697	0.068515	-0.0829512	-0.175108	-0.420843	-0.69124	-0.591322	0.313129	0.103334	-0.111506	0.0255222	0.302809	-0.802277	0.0171112	-0.422204	0.333679	0.135069	0.279527	0.00698171	-0.335303	-0.394919	-0.254113	-0.0705339
Peak_4986	0.199384	-0.557705	0.112796	0.0923632	0.446709	0.567948	0.447638	0.308825	0.043622	-0.0506928	-0.24742	-0.184687	0.638821	0.427726	0.197514	0.373701	0.549925	-0.324525	0.307439	-0.0900194	0.628713	0.490449	0.586028	0.259595	0.0317405	0.000600222	0.119733	0.181959
Peak_5068	-1.13103	-1.28826	-1.04297	-0.750575	-0.520596	-0.391247	-0.387445	-0.388963	-1.0876	-1.21587	-1.19323	-1.08503	-0.4649	-0.496776	-0.541003	-0.436441	-0.512126	-0.876776	-0.473764	-0.60723	-0.666963	-0.626097	-0.60212	-0.676935	-1.07862	-1.02638	-1.02093	-0.61954
Peak_5063	-1.8261	-1.63532	-1.63572	-1.38558	-1.42995	-0.822778	-0.810197	-0.669781	-1.88799	-1.94246	-1.77707	-1.80567	-1.07216	-1.16055	-1.07142	-0.720954	-1.17701	-1.41897	-0.967892	-1.03992	-1.20264	-1.04676	-1.02298	-1.00342	-1.90134	-1.91238	-1.75423	-1.44367
Peak_5100	0.0351736	0.0510628	0.104718	0.428917	0.143619	0.313261	0.35011	0.288174	-0.00712094	-0.0826474	-0.0806194	0.00300327	0.275098	0.315195	0.362963	0.378445	0.289652	0.0776543	0.364854	0.343149	0.293235	0.41577	0.44673	0.400501	-0.000841139	-0.102003	0.111463	0.383064
Peak_5187	-1.05499	-1.20192	-1.09085	-0.758159	-0.750216	-0.557219	-0.618503	-0.69634	-1.07258	-1.21679	-1.26021	-1.16071	-0.720003	-0.689465	-0.680858	-0.552355	-0.615493	-1.13458	-0.669196	-0.844139	-0.551341	-0.626713	-0.521986	-0.654934	-1.14609	-1.32832	-1.04117	-0.690261
Peak_5114	-1.70037	-2.62888	-2.6328	-1.91661	-1.63835	-1.94744	-2.00834	-2.1744	-2.33764	-2.19046	-2.34159	-2.207	-1.65867	-1.94366	-2.01806	-1.90707	-1.93557	-3.382	-1.91234	-2.37144	-1.72178	-1.77092	-1.80808	-1.96863	-2.14041	-2.15292	-1.89814	-2.06461
Peak_5039	-0.503071	-1.2883	-0.618929	-0.643359	-0.255266	-0.145864	-0.248419	-0.412673	-0.698053	-0.814379	-1.01145	-0.954075	-0.0491341	-0.300856	-0.549672	-0.309046	-0.132529	-1.09643	-0.429453	-0.827686	-0.0572847	-0.230775	-0.120066	-0.450883	-0.66707	-0.767691	-0.606384	-0.535395
Peak_5134	-1.92614	-2.03285	-2.29218	-1.84189	-1.58397	-1.80038	-1.8348	-1.9164	-1.94068	-2.11052	-2.52067	-2.21245	-1.57761	-1.88068	-2.01013	-1.79043	-1.71121	-2.52591	-1.78192	-1.96214	-1.52916	-1.66559	-1.70181	-1.85776	-2.07048	-7.20906	-2.0085	-1.78629
Peak_5147	-1.20672	-1.63369	-1.37679	-1.19884	-0.878856	-1.01269	-1.05777	-1.16339	-1.3331	-1.49391	-1.69466	-1.5314	-0.905406	-1.03719	-1.16985	-1.03252	-0.937731	-1.75221	-1.09563	-1.27526	-0.854355	-0.922431	-0.867845	-1.12954	-1.38555	-1.69266	-1.32808	-1.20753
Peak_5224	-0.164012	-0.502728	-0.163105	0.0526966	-0.523903	-0.306427	-0.277033	-0.647415	-0.404457	-0.631157	-0.825405	-0.566788	-0.339075	-0.426493	-0.477401	-0.41942	-0.107281	-0.489936	-0.234151	-0.414122	-0.413127	-0.458104	-0.234569	-0.511465	-0.183538	-0.333755	-0.411923	-0.0175106
Peak_5207	-0.327648	-0.774791	-0.277045	0.0251514	-0.317173	-0.245397	-0.289658	-0.533607	-0.470812	-0.627576	-0.897983	-0.649142	-0.129717	-0.267724	-0.343298	-0.331574	0.0516162	-0.717066	-0.145192	-0.407364	-0.15253	-0.340003	-0.0649232	-0.257485	-0.343839	-0.495265	-0.469574	0.0166023
Peak_5240	-0.739633	-1.09382	-0.743918	-0.5136	-0.499818	-0.681353	-0.833705	-0.875633	-0.943536	-1.00691	-1.24834	-1.01135	-0.633111	-0.85876	-0.777435	-0.964622	-0.480508	-0.949739	-0.637597	-0.854143	-0.676042	-0.690019	-0.558131	-0.78902	-0.768881	-0.952445	-0.825858	-0.567846
Peak_5238	-0.93629	-1.27521	-0.965182	-0.735908	-1.3161	-1.20593	-1.11693	-1.64274	-1.20641	-1.38887	-1.61161	-1.36317	-1.13229	-1.18665	-1.34425	-1.39606	-0.94804	-1.30209	-1.07374	-1.18064	-1.25042	-1.30876	-1.10685	-1.40259	-0.953777	-1.1323	-1.15654	-0.827114
Peak_5272	-0.381212	-0.677675	-0.343348	-0.0521961	-0.834166	-0.658516	-0.583147	-1.02828	-0.623592	-0.775775	-0.971243	-0.718702	-0.539889	-0.671487	-0.722745	-0.772924	-0.299954	-0.650849	-0.41967	-0.562404	-0.764181	-0.706979	-0.488465	-0.768838	-0.393455	-0.492545	-0.598657	-0.148292
Peak_5366	-1.59979	-1.6095	-1.25775	-0.96987	-2.56641	-0.834969	-0.882788	-1.0419	-2.20762	-1.28057	-1.62636	-1.37195	-1.26765	-0.902433	-1.05112	-1.09405	-0.8859	-1.22003	-0.914247	-1.22238	-1.60441	-0.875795	-0.854052	-1.01689	-1.25752	-1.10526	-1.07285	-0.725491
Peak_5377	-1.5221	-2.39552	-1.30889	-1.29912	-1.24429	-1.08349	-0.945322	-1.39254	-2.53327	-1.77886	-2.17504	-1.84573	-0.995628	-1.21198	-1.42548	-1.12319	-1.04502	-1.87692	-1.1985	-1.56545	-1.29869	-1.33264	-1.05244	-1.46401	-1.44603	-1.44643	-1.52604	-1.05172
Peak_5376	-2.00257	-8.30274	-2.02342	-1.79668	-1.58417	-1.29986	-1.4938	-1.85783	-2.86244	-1.95848	-2.1592	-2.0164	-1.58987	-1.57127	-1.71966	-1.60959	-1.28854	-1.74036	-1.51519	-1.66151	-1.7653	-1.63752	-1.40795	-1.76043	-1.97232	-1.83381	-1.87007	-1.49189
Peak_5422	-2.11642	-2.18506	-1.64117	-1.54842	-1.53744	-1.13657	-1.46617	-1.76769	-3.17804	-1.97376	-1.92988	-1.88949	-1.31456	-1.61631	-1.65312	-1.77657	-1.56962	-1.68113	-1.66609	-1.77315	-1.19098	-1.32389	-1.22503	-1.75235	-1.70523	-2.28485	-1.76746	-1.58337
Peak_5407	-1.09374	-2.37733	-1.21595	-1.18091	-0.943986	-0.746033	-0.927292	-1.8429	-8.15436	-2.60552	-2.09258	-1.53527	-0.72358	-0.92194	-0.984647	-0.872189	-0.781474	-1.32596	-0.928062	-1.78345	-1.44698	-1.62862	-0.825905	-1.91803	-1.74345	-1.96576	-1.30435	-1.2885
Peak_5416	-1.3296	-1.51983	-1.20729	-1.10709	-2.35244	-1.13919	-1.09756	-1.24214	-2.21851	-1.46148	-1.38017	-1.41481	-1.04287	-1.19344	-1.12485	-1.15671	-1.00819	-1.27197	-1.1168	-1.33025	-1.09478	-1.08336	-1.00123	-1.12988	-1.19934	-1.48047	-1.31695	-1.07315
Peak_5382	-2.23064	-2.29791	-1.74065	-1.59481	-2.49394	-1.38484	-1.4997	-1.79955	-8.8963	-2.30298	-2.12027	-2.06236	-1.59502	-1.61405	-1.74156	-1.52636	-1.63724	-1.91228	-1.69322	-1.79973	-1.70471	-1.4712	-1.48506	-1.64416	-2.24433	-2.03732	-1.99493	-1.40508
Peak_5387	-2.19987	-2.18312	-1.79507	-1.78955	-8.23678	-1.94557	-1.76338	-2.21143	-3.52845	-2.48812	-2.18589	-2.18956	-1.79144	-1.94013	-1.90192	-1.74039	-1.87232	-1.88325	-2.03303	-1.9056	-1.90895	-1.85437	-1.8436	-1.92296	-2.29939	-2.5247	-2.02324	-1.68012
Peak_5405	-0.774363	-1.84108	-0.559185	-0.417939	-0.412696	-0.307047	-0.324108	-0.496017	-2.66694	-0.902518	-0.965097	-0.934881	-0.128785	-0.229667	-0.503736	-0.282752	-0.0834337	-0.972716	-0.264906	-0.808753	-0.194405	-0.386939	-0.0726777	-0.298606	-0.786243	-0.938926	-0.601689	-0.280237
Peak_5396	-1.09526	-2.64248	-0.931518	-1.60608	-0.718525	-0.522384	-0.568421	-0.778864	-1.94019	-1.11595	-1.97532	-1.53975	-0.599554	-0.748519	-1.10994	-0.768507	-1.05246	-1.33995	-0.618233	-1.38182	-0.875216	-0.650043	-0.937588	-1.11268	-1.80071	-1.08208	-1.34664	-0.797623
Peak_5413	-2.1208	-2.85534	-1.58985	-1.51687	-1.28537	-0.713906	-0.922681	-0.960796	-8.31011	-1.96896	-1.95795	-2.65725	-1.66399	-0.989239	-1.18659	-0.908626	-0.880437	-1.47656	-1.17309	-1.86	-0.981045	-1.01095	-0.872614	-1.18952	-1.75177	-2.24961	-1.90003	-1.09921
Peak_5565	0.463406	0.106787	0.413364	0.407682	0.50058	0.6824	0.72284	0.625995	-0.376109	0.15298	0.112875	0.177117	0.753206	0.56394	0.486467	0.685235	0.613016	0.217657	0.576063	0.222943	0.75137	0.619765	0.751643	0.508456	0.373577	0.262083	0.477668	0.497565
Peak_5760	0.111845	-0.443779	-0.0120915	0.0574404	0.0887093	0.2559	0.352312	0.113057	-1.16569	-0.21063	-0.34665	-0.249312	0.290779	0.145646	0.078266	0.137922	0.297177	-0.198077	0.209922	-0.195179	0.241872	0.203195	0.33135	0.0986672	-0.0878207	-0.118962	-0.0761954	0.150142
Peak_5749	-0.602731	-0.704889	-0.72027	-0.417463	-0.719662	-0.0198604	0.158792	-0.183313	-1.69407	-0.772203	-0.90474	-0.83382	-0.200397	-0.0197285	-0.0951191	-0.090868	-0.0891365	-0.292787	-0.12202	-0.334808	-0.53871	-0.0496531	-0.0236122	-0.233027	-0.359906	-0.377293	-0.383858	-0.113416
Peak_5812	-0.608951	-1.16706	-0.725012	-0.605666	-0.607131	-0.447985	-0.354517	-0.61551	-1.86357	-0.874952	-0.978519	-0.923902	-0.37407	-0.536241	-0.634098	-0.530925	-0.336391	-0.911243	-0.464045	-0.929551	-0.414504	-0.488872	-0.313839	-0.577828	-0.796796	-0.809883	-0.778126	-0.480444
Peak_5766	-1.81091	-1.86563	-1.77596	-1.32103	-1.71614	-1.52107	-1.49284	-1.5934	-2.64253	-1.79367	-1.79669	-1.78638	-1.53455	-1.46909	-1.43165	-1.47937	-1.38979	-1.63785	-1.29206	-1.46608	-1.53267	-1.31826	-1.29777	-1.29071	-2.0024	-1.8606	-1.7093	-1.27801
Peak_5813	-0.335805	-1.15433	-0.806094	-0.730838	-0.558062	-0.0236165	-0.154245	-0.361998	-2.05987	-0.83705	-0.9257	-0.826268	-0.0384226	-0.358056	-0.440847	-0.110572	-0.245991	-0.780148	-0.327482	-0.813306	-0.22749	-0.260013	-0.0216987	-0.459323	-0.619446	-0.687164	-0.535367	-0.391279
Peak_5785	-0.626815	-0.88476	-0.646384	-0.471966	-0.476583	-0.0176059	0.0635832	-0.287762	-1.93216	-0.858347	-0.918782	-0.908386	-0.41872	-0.156144	-0.191089	-0.0605521	-0.356356	-0.49719	-0.329238	-0.455831	-0.17478	-0.111661	-0.20997	-0.313596	-0.777316	-0.668085	-0.521728	-0.332336
Peak_5975	-1.31304	-1.63563	-1.42124	-1.30012	-1.39648	-1.00976	-0.856379	-1.15632	-2.8065	-1.86535	-1.63488	-1.98519	-1.07	-1.06358	-1.13207	-1.05348	-1.0775	-1.3633	-1.11017	-1.34144	-1.20411	-1.04813	-0.967746	-1.18633	-1.34167	-1.39742	-1.35994	-1.12902
Peak_5817	-0.463085	-1.23119	-0.616781	-0.129012	-0.389116	0.0926232	-0.15714	-0.378623	-1.77147	-0.815059	-0.687752	-0.883861	-0.13626	-0.280329	-0.384973	-0.292769	-0.0713902	-0.898249	-0.227813	-0.758881	-0.128496	-0.356926	0.212243	-0.265051	-0.434888	-0.777746	-0.719863	-0.264628
Peak_5892	-1.51981	-2.26265	-2.30028	-1.57798	-1.78883	-1.31168	-1.24613	-1.47457	-2.57827	-1.9687	-2.03069	-1.95075	-1.3747	-1.44271	-1.55887	-1.38356	-1.48043	-2.29329	-1.43101	-2.01528	-1.64435	-1.50475	-1.41834	-1.59463	-1.83248	-2.10643	-1.79845	-1.62243
Peak_5826	-1.38574	-1.71983	-1.3489	-1.2727	-1.47836	-1.12787	-0.875493	-1.34503	-2.36626	-1.57921	-1.85337	-1.82939	-0.965747	-1.26173	-1.17159	-1.05172	-1.1867	-1.62057	-1.26468	-1.43313	-1.23393	-0.998127	-0.917004	-1.21005	-1.52355	-1.6444	-1.36498	-1.19144
Peak_5828	-1.64449	-2.13828	-1.45957	-1.48915	-1.10645	-0.97378	-1.16123	-1.10834	-4.16057	-1.65393	-1.59594	-1.65705	-0.916418	-1.02271	-1.51658	-0.994149	-0.993436	-1.52925	-1.03223	-1.47079	-0.880459	-0.952954	-0.944101	-1.081	-1.4491	-1.46376	-1.39586	-1.11799
Peak_5875	-2.60785	-2.88541	-3.32178	-2.48785	-2.45934	-2.08865	-2.07959	-2.17645	-3.967	-2.78739	-2.79844	-3.63979	-2.02661	-2.18874	-2.68981	-2.18585	-2.32896	-2.87573	-2.17658	-2.29292	-2.38302	-2.03445	-2.24831	-2.19955	-2.71484	-2.53094	-2.89662	-2.46798
Peak_5776	-1.15987	-1.49834	-1.33653	-1.06519	-1.20807	-0.712401	-0.556882	-0.91533	-2.68649	-1.39406	-1.51923	-1.51248	-0.837086	-0.817751	-0.907056	-0.776012	-0.747653	-1.15768	-0.862874	-1.13712	-0.899527	-0.788203	-0.645644	-0.935758	-1.16395	-1.15729	-1.15513	-0.882163
Peak_5788	-0.788355	-1.315	-0.904905	-0.820541	-0.81253	-0.592144	-0.488962	-0.765123	-2.00852	-1.11817	-1.22169	-1.18257	-0.568474	-0.714918	-0.759168	-0.712643	-0.591757	-1.06886	-0.655716	-1.09646	-0.62723	-0.649004	-0.543055	-0.743949	-0.972099	-0.999793	-0.825113	-0.741782
Peak_5895	-1.40852	-1.93481	-1.58861	-1.27156	-1.52204	-1.02794	-0.941647	-1.15112	-2.34233	-1.72261	-1.66533	-1.66528	-1.24976	-1.3105	-1.40484	-1.04375	-1.21923	-1.70932	-1.31227	-1.63429	-1.28394	-1.30097	-0.90331	-1.44252	-1.44479	-1.47328	-1.35522	-1.12917
Peak_5914	-2.02911	-3.00145	-2.01493	-1.70684	-2.04275	-1.58066	-1.41798	-1.6437	-3.80146	-2.30504	-2.49659	-2.6486	-1.5173	-1.61233	-1.81837	-1.5003	-1.59906	-1.93209	-1.54075	-1.952	-1.83358	-1.53401	-1.59516	-1.76025	-1.8086	-1.9295	-2.16258	-1.6814
Peak_5951	-1.73997	-1.44044	-1.04143	-0.881995	-0.812916	-0.738358	-0.566376	-0.872133	-2.41755	-1.23994	-1.30115	-1.41956	-1.52262	-0.784158	-0.913748	-0.678636	-0.809527	-1.19383	-0.823028	-1.13152	-0.550211	-0.791386	-0.594037	-0.907598	-1.13197	-1.20246	-1.12289	-0.870681
Peak_5997	-0.82846	-1.34751	-0.904697	-0.872124	-0.873474	-0.685393	-0.573984	-0.856966	-1.96987	-1.13907	-1.25858	-1.17612	-0.622281	-0.788736	-0.88957	-0.78614	-0.671492	-1.17768	-0.748111	-1.14	-0.691179	-0.779446	-0.61836	-0.879369	-1.00946	-1.04887	-1.0218	-0.795894
Peak_6014	-0.537528	-0.911943	-0.815669	-0.560006	-0.35544	-0.201071	-0.208863	-0.302257	-1.78524	-0.882853	-0.891826	-0.898591	-0.232873	-0.385221	-0.415604	-0.315522	-0.191458	-0.688004	-0.343706	-0.752052	-0.110873	-0.160419	-0.182432	-0.334539	-0.702004	-0.839357	-0.587588	-0.451738
Peak_5931	-1.06154	-1.58293	-1.28665	-1.38554	-1.06394	-0.846332	-0.732917	-0.976569	-2.61903	-1.52355	-1.86782	-1.80606	-1.8234	-0.876721	-1.09302	-1.21963	-0.963401	-1.39505	-0.979504	-1.22158	-0.817986	-0.939061	-0.837294	-1.0475	-1.53823	-1.28787	-1.53999	-1.06108
Peak_5943	-1.36037	-1.90416	-1.47121	-1.35053	-1.40042	-1.24617	-1.04024	-1.2382	-2.72655	-1.73669	-1.79463	-1.72691	-2.27109	-1.24374	-1.30187	-1.16929	-1.25098	-1.56287	-2.22681	-1.70605	-1.15943	-3.19824	-1.0659	-1.28195	-1.50442	-1.54909	-1.48586	-1.31377
Peak_5976	-1.44051	-1.59801	-1.55879	-1.16139	-1.48641	-0.832662	-0.620508	-0.891362	-2.50098	-1.82634	-2.00618	-2.00915	-1.06245	-0.926365	-0.990844	-0.865787	-0.88728	-1.25535	-0.889905	-1.15722	-1.32688	-0.832573	-0.779134	-0.939472	-1.41806	-1.8192	-1.19365	-0.934765
Peak_5900	-1.10799	-1.29793	-1.19096	-0.934898	-1.11606	-0.884383	-0.784987	-0.894965	-1.66258	-1.42911	-1.38023	-1.35719	-0.905235	-0.965179	-0.933801	-0.866856	-1.00095	-1.15397	-0.928526	-1.03424	-0.952763	-0.866298	-0.797557	-0.923905	-1.26933	-1.34525	-1.15382	-0.954066
Peak_5983	-2.53644	-1.94474	-1.60987	-1.82568	-1.43723	-1.20709	-1.09318	-1.59843	-2.56611	-1.74378	-1.87833	-1.77633	-1.18733	-1.29669	-1.38015	-1.18284	-1.29103	-1.64181	-1.30731	-1.55304	-1.22245	-1.28501	-1.47796	-1.6017	-1.62377	-1.6644	-1.58632	-1.35494
Peak_6020	-1.72544	-2.02101	-1.77096	-1.59322	-1.14664	-1.51042	-1.50495	-1.6003	-2.52501	-2.33209	-2.14854	-2.0156	-1.25347	-1.6562	-1.59888	-1.604	-1.40684	-1.7646	-1.50205	-2.15237	-1.10548	-1.46187	-1.3837	-1.48679	-1.92906	-1.96836	-1.8126	-1.582
Peak_6026	-1.86629	-1.8637	-1.91554	-1.4289	-1.32955	-0.944284	-0.915563	-1.21496	-3.001	-1.58147	-1.93663	-1.85797	-1.15314	-1.26587	-1.31805	-1.08174	-1.20361	-1.67037	-1.15663	-1.3591	-1.1761	-1.16928	-1.09593	-1.26623	-1.52616	-1.48615	-1.60063	-1.2322
Peak_6045	-0.620558	-1.412	-1.08692	-0.998518	-0.42721	-0.424491	-0.622293	-0.700178	-2.02501	-1.1195	-1.36601	-1.07965	-0.30454	-0.76782	-0.843359	-0.805125	-0.407699	-1.05674	-0.490366	-1.14299	-0.367706	-0.551073	-0.471711	-0.732538	-1.00196	-1.15351	-0.987252	-0.97541
Peak_6048	-1.57754	-2.02676	-1.63537	-1.35012	-1.20165	-1.27593	-1.18563	-1.19994	-2.63218	-1.95943	-1.76382	-1.67527	-1.08806	-1.23475	-1.29694	-1.1384	-1.22813	-1.60735	-1.3605	-1.63728	-0.974592	-1.17951	-0.961994	-1.22366	-1.61374	-1.74769	-1.43668	-1.41534
Peak_6065	-1.50877	-1.8772	-1.70082	-1.50165	-0.919191	-1.38957	-1.4196	-1.47028	-2.33726	-2.02781	-1.77725	-1.7473	-1.11202	-1.55166	-1.46392	-1.41007	-1.23505	-1.76013	-1.44315	-1.86458	-0.888176	-1.24295	-1.34137	-1.41309	-2.03527	-2.06937	-1.66844	-1.4005
Peak_6071	-0.981771	-1.34786	-1.31364	-1.08292	-0.714342	-0.788505	-0.495255	-0.772283	-1.9035	-1.46757	-1.47931	-1.45682	-0.569582	-0.83078	-0.728133	-0.74874	-0.703319	-1.15048	-1.30487	-1.05419	-0.604745	-0.734863	-0.682821	-0.832467	-1.05217	-1.36462	-1.04233	-0.941247
Peak_6076	-0.0257705	-0.0510629	-0.109762	0.242121	-0.0799801	0.157102	0.294622	0.179191	-1.43677	-0.44303	-0.33747	-0.261513	0.160833	0.126807	0.18684	0.162877	0.0849846	-0.0965224	0.20504	0.0748787	0.114991	0.236096	0.242547	0.222668	-0.192205	-0.324502	-0.105459	0.190937
Peak_6116	-0.59805	-0.871837	-0.788144	-0.543756	0.233668	0.29512	0.388316	0.400832	-1.64633	-0.77594	-0.600639	-0.755768	0.160916	0.148438	0.032688	0.321141	-0.872372	-1.15738	-0.507241	-0.888196	-0.0141262	0.0625824	-0.0136339	-0.0300791	-1.46339	-1.45676	-1.12994	-0.678663
Peak_6137	-1.22859	-1.73019	-1.61382	-1.40188	-0.488708	-0.384938	-0.335166	-0.310318	-2.58965	-1.4848	-1.47085	-1.5609	-0.585715	-0.603324	-0.766646	-0.392199	-1.60924	-1.71519	-1.26707	-1.75906	-0.785836	-0.692294	-0.745772	-0.811566	-2.28891	-3.1861	-2.15242	-1.45264
Peak_6153	-1.52025	-2.29791	-1.47051	-1.57525	-1.39178	-1.09359	-1.09235	-1.19213	-2.43105	-1.90986	-1.82716	-1.6473	-1.20635	-1.35717	-1.53488	-1.31927	-1.40671	-2.14999	-1.37664	-1.88693	-1.3028	-1.23699	-1.08017	-1.20298	-1.57946	-1.68976	-1.48189	-1.3733
Peak_6158	-1.74933	-2.22304	-1.534	-1.50197	-1.444	-0.957192	-0.810161	-1.00507	-2.67508	-2.55306	-2.39856	-1.81232	-1.17493	-1.47	-1.22148	-1.04429	-1.46159	-1.92297	-1.23629	-1.60506	-1.30084	-1.26004	-0.945416	-1.16348	-1.62736	-1.80935	-1.521	-1.34919
Peak_6196	-0.682036	-1.02707	-0.138246	-0.234141	0.0167659	0.315753	0.44371	0.285181	-1.73018	-0.8318	-0.660923	-0.487503	0.17002	-0.0478196	0.11535	0.268254	-0.179894	-0.864396	0.0684222	-0.223749	0.0882868	0.0854745	0.414849	0.163328	-0.350949	-0.553496	-0.111517	0.14927
Peak_6256	-1.31703	-1.83383	-0.684009	-0.8637	-0.538317	-0.300657	-0.152709	-0.273911	-2.48936	-1.37735	-1.26456	-1.06753	-0.401342	-0.681681	-0.492247	-0.318935	-0.783178	-1.54714	-0.519119	-0.85342	-0.431744	-0.490068	-0.144497	-0.398307	-0.932442	-1.18999	-0.696496	-0.426212
Peak_6274	-1.88467	-1.98647	-0.984637	-1.12579	-0.876001	-0.626117	-0.524448	-0.688229	-2.36524	-1.86129	-1.63325	-1.37256	-0.746103	-1.06421	-0.873384	-0.692684	-1.15855	-2.04068	-0.928558	-1.22775	-0.867808	-0.957035	-0.596303	-0.844039	-1.4241	-1.68484	-1.22577	-0.883694
Peak_6271	-2.43834	-8.28543	-1.83716	-1.80426	-1.947	-1.40343	-1.3634	-1.40235	-2.61118	-2.35297	-8.20275	-2.18662	-1.58725	-1.64942	-1.61347	-1.46116	-2.01584	-2.53729	-1.72254	-1.76782	-1.71364	-1.49745	-1.39092	-1.4203	-2.32125	-2.23739	-1.70631	-1.56851
Peak_6311	-3.30717	-1.12511	-0.609953	-0.408062	-0.709088	-0.0605293	-0.052198	-0.0401122	-2.07552	-0.972588	-0.783203	-0.850086	-0.258347	-0.298929	-0.270657	-0.115228	-0.545351	-0.867025	-0.387539	-0.407979	-0.292426	-0.141163	-0.09611	-0.155046	-0.748277	-1.01877	-0.49001	-0.222392
Peak_6298	-8.10581	-1.73089	-0.963425	-1.08198	-1.12559	-0.755325	-0.648509	-0.742584	-2.37437	-1.68849	-1.44533	-1.36586	-0.905766	-1.1363	-0.953573	-0.76734	-1.36255	-2.16953	-1.08164	-1.30571	-0.970391	-1.00175	-0.692592	-0.909806	-1.51476	-1.85506	-1.30452	-0.972829
Peak_6300	-2.4086	-1.79232	-1.93968	-1.58509	-1.80821	-1.50035	-1.53027	-1.56179	-2.23231	-2.18506	-1.98089	-2.1224	-1.48623	-1.62444	-1.57478	-1.52825	-1.71614	-2.08485	-1.67666	-1.89072	-1.65913	-1.55641	-1.58832	-1.76618	-2.03431	-2.01847	-1.86807	-1.49578
Peak_6320	-2.25937	-1.64794	-1.76666	-1.48223	-1.6402	-1.37034	-1.35778	-1.45526	-2.40931	-2.12902	-1.90916	-2.16244	-1.55359	-1.43892	-1.61296	-1.3728	-1.65359	-2.01964	-1.53199	-1.63461	-1.6295	-1.43155	-1.4068	-1.45849	-1.85535	-2.03124	-1.78829	-1.49146
Peak_6338	-2.5451	-1.46547	-0.551648	-0.673061	-0.510246	-0.320583	-0.270955	-0.378449	-1.96978	-1.2153	-1.00325	-0.946883	-0.409439	-0.693982	-0.617617	-0.396606	-0.78692	-1.47279	-0.652812	-0.913702	-0.549053	-0.624687	-0.304148	-0.569318	-1.09397	-1.37226	-0.869163	-0.56969
