# Supplementary material for: Non-consecutive enzyme interactions within TCA cycle supramolecular assembly regulate carbon-nitrogen metabolism
Source: Nat Commun. 2024 Jun 20;15:5285. doi: 10.1038/s41467-024-49646-7 (PMC11189929; doi:10.1038/s41467-024-49646-7)
Supplement: Supplementary file 9 — Supplementary Dataset 7 [file 41467_2024_49646_MOESM9_ESM.xlsx]

## Sheet: Supplementary Data 7
Supplementary Data 7
Targeted metabolite intensities identified in B. subtilis replicate populations expressing either active or inactive endogenous MDH proteins and control populations from IPTG-induced pHT254 vector in the presence of dimethyl-2-oxoglutarate. (Control is B. subtilis that carries empty pHT254. Data were normalized by the sum and log transformation was applied).
(Control is B. subtilis that carries empty pHT254. Data were normalized by the sum and log transformation was applied).
	BsMdh_1	BsMdh_2	BsMdh_3	BsMdh_4	BsMdh_5	control_1	control_2	control_3	control_4	control_5	inactBsMdh_2	inactBsMdh_3	inactBsMdh_4	inactBsMdh_5
Pyruvate	4.75209	4.79673	4.68597	4.66334	4.69586	5.01158	5.09215	5.05923	5.18187	5.15433	4.78124	4.78313	4.7582	4.79261
lactate	4.12699	4.21073	4.08837	4.07186	3.81464	4.47784	4.60573	4.3841	4.90569	4.84573	3.73966	4.10253	4.0042	3.8635
alanine	6.72848	6.71814	6.82545	6.70427	6.70834	6.89269	6.93359	6.96378	6.94663	7.01812	6.71406	6.73371	6.79379	6.70497
Valine	5.37422	5.42212	5.2763	5.37234	5.30842	6.12971	6.03019	5.9563	6.18826	6.5134	5.23503	5.31989	5.42865	5.47903
Urea	4.34953	4.89451	4.89654	4.87688	4.9962	4.5548	4.49523	4.2864	4.79953	4.87293	4.66515	4.63664	4.73089	5.22284
Leucine	5.25322	5.22624	5.05373	5.15142	5.11903	5.70187	5.76806	5.69983	5.9511	6.10273	5.1172	5.07024	5.26275	5.27275
Phosphoric_acid	8.08477	8.12902	8.1107	8.11208	8.10107	8.05967	8.07395	8.02947	8.07594	8.07836	8.10452	8.08805	8.07144	8.07278
Isoleucine	4.67057	4.72507	4.52121	4.6158	4.63795	5.87231	5.5267	5.46097	5.48722	5.85292	4.51823	4.63847	4.80283	4.88751
Glycine	5.41471	5.54473	5.3066	5.45438	5.38078	5.96472	5.94132	5.90371	5.96583	6.29274	5.37043	5.44709	5.56494	5.54592
Succinate	5.10024	5.39822	5.29223	5.51203	5.2339	5.72795	5.73226	5.68161	5.81177	5.91303	5.01442	5.33762	5.41182	5.28811
Uracil	5.1428	5.28037	4.96052	5.02844	5.12325	5.51361	5.49444	5.50423	5.36735	5.67106	4.89482	5.11319	5.28184	5.37299
Fumarate	5.33828	5.41056	5.37758	5.47623	5.33374	6.31932	6.02523	6.01667	6.11598	6.52237	5.26937	5.4715	5.54225	5.48281
Oxaloacetate	4.05547	4.18863	4.36268	4.33339	4.39044	4.18634	4.36386	4.4012	4.44598	4.48308	3.7684	4.26084	4.42995	4.57597
Serine	4.54099	4.61537	4.50259	4.60343	4.57463	5.13749	5.18124	5.19059	5.18673	5.78961	4.19546	4.62687	4.73814	4.79394
Methionine	4.75083	4.82945	4.68521	4.6755	4.62355	5.2943	5.22927	5.20616	5.21784	5.34025	4.73492	4.72237	4.78054	4.77122
Aspartate	4.8767	4.8294	4.91525	4.71129	4.99974	5.26676	5.26357	5.27446	5.39868	5.8326	4.60386	4.83171	4.89362	5.19764
Glutamine	4.05696	3.95725	3.97771	3.59378	3.90057	4.08215	4.33499	4.11201	4.00633	4.30831	3.9334	3.81476	3.87472	3.68168
Malate	4.1419	4.15474	4.36001	4.05013	4.53953	4.30062	4.2522	4.06203	4.20855	4.25778	4.13271	4.28891	4.11255	4.90188
Nicotinamide	5.20863	5.38353	5.18311	5.00641	5.18626	5.78919	5.71624	5.74763	5.80184	6.08054	5.22632	5.27915	5.47302	5.27328
Pyroglutamate	6.90561	7.00858	6.85358	6.74993	6.87406	7.61835	7.55411	7.49133	7.57406	7.7723	6.4897	6.98948	7.12884	6.97454
4-aminobutanoic_acid	4.91851	5.3721	5.26021	5.20052	5.15449	5.96106	5.79925	5.8041	5.84555	6.12071	4.76188	5.1801	5.27855	5.07128
Glutamate	5.68324	5.69534	5.55408	5.19641	5.13695	6.75362	6.46823	6.47482	6.44104	6.71945	5.142	5.67195	5.58467	4.75643
Phenylalanine	4.66839	4.82938	4.49534	4.32123	4.51846	5.29759	5.35737	5.30743	5.36095	5.46168	4.55723	4.67768	4.81889	4.50791
2-oxoglutarate	4.3114	4.53172	4.22529	4.02389	4.46996	4.30486	4.41782	4.25341	4.47903	4.46902	4.08294	4.43802	4.43961	4.14398
Phosphoenolpyruvate	4.19031	4.15961	4.19196	3.92219	3.85308	4.55605	4.74172	5.0531	5.0939	4.81734	4.0401	4.25671	4.05892	3.84752
Asparagine	3.70911	3.74218	3.73958	3.46952	3.69065	3.75173	4.12016	3.68067	3.80127	3.92059	3.58412	3.77283	3.76462	3.40082
2-oxoglutarate_3	3.95964	4.21773	4.23983	3.98832	4.2313	4.48316	4.53668	4.49095	4.51383	4.55965	4.03404	4.19731	4.2666	3.95784
Glycerol-2-phosphate	6.22733	6.55441	6.49441	6.28045	6.64382	6.79931	6.79826	6.76794	6.83297	6.96086	6.26059	6.53069	6.642	6.32182
Ornithine	4.55129	4.91022	4.85429	4.60253	4.96329	5.77589	5.56103	5.64356	5.54564	6.09956	4.43833	5.09014	5.08454	4.90727
Lysine_2	3.55408	4.16703	3.91838	3.53966	3.8155	4.59896	4.56971	4.62613	4.39496	5.06548	3.42262	4.23448	4.38051	4.34898
Myoinositol	3.50212	3.70347	3.5828	3.35209	4.48769	3.86122	3.82919	3.70838	3.5969	3.74648	3.17933	3.66368	3.26667	4.5065
