# Supplementary material for: Non-consecutive enzyme interactions within TCA cycle supramolecular assembly regulate carbon-nitrogen metabolism
Source: Nat Commun. 2024 Jun 20;15:5285. doi: 10.1038/s41467-024-49646-7 (PMC11189929; doi:10.1038/s41467-024-49646-7)
Supplement: Supplementary file 10 — Supplementary Software [file 41467_2024_49646_MOESM10_ESM.zip]

Archive with 3 entries (2 files):
- Supplementray Software/
- Supplementray Software/Fig2_panelsBCD.nb
- Supplementray Software/Fig2_panelsEF.nb
