# Supplementary material for: Non-consecutive enzyme interactions within TCA cycle supramolecular assembly regulate carbon-nitrogen metabolism
Source: Nat Commun. 2024 Jun 20;15:5285. doi: 10.1038/s41467-024-49646-7 (PMC11189929; doi:10.1038/s41467-024-49646-7)
Supplement: Supplementary file 10 — Supplementary Software [file 41467_2024_49646_MOESM10_ESM.zip › Supplementray Software/Fig2_panelsBCD.nb]

(* Content-type: application/vnd.wolfram.mathematica *)

(*** Wolfram Notebook File ***)
(* http://www.wolfram.com/nb *)

(* CreatedBy='Mathematica 13.2' *)

(*CacheID: 234*)
(* Internal cache information:
NotebookFileLineBreakTest
NotebookFileLineBreakTest
NotebookDataPosition[       158,          7]
NotebookDataLength[    849037,      16281]
NotebookOptionsPosition[    834027,      16102]
NotebookOutlinePosition[    834452,      16119]
CellTagsIndexPosition[    834409,      16116]
WindowFrame->Normal*)

(* Beginning of Notebook Content *)
Notebook[{
Cell[TextData[{
 StyleBox["Accompanying code for Fig. 2 panels BCD of \
\[OpenCurlyDoubleQuote]Non-consecutive enzyme interactions within TCA cycle \
supramolecular assembly regulate carbon-nitrogen metabolism\
\[CloseCurlyDoubleQuote] by Jasinka et al. Nature Communications, 2024.",
  FontWeight->"Bold"],
 "\n\nThe underlying theory is a modification to the one proposed by Castella \
et al. \[OpenCurlyDoubleQuote]Enzyme clustering accelerates processing of \
intermediates through metabolic channeling\[CloseCurlyDoubleQuote] (Nature \
Biotechnology, 2014).\n\n"
}], "Text",
 CellChangeTimes->{{3.925204742182413*^9, 3.925204778442893*^9}, {
  3.925204839802709*^9, 3.925204887586855*^9}, {3.925204987969571*^9, 
  3.925205008866643*^9}, {3.9252057002219753`*^9, 
  3.925205700713669*^9}},ExpressionUUID->"9ef33d39-8d11-49c8-9b34-\
a128931a2100"],

Cell[CellGroupData[{

Cell[BoxData[{
 RowBox[{
  RowBox[{
  "\"\<Solve analytically the spherical reaction-diffusion Eqs. (S1) for the \
two-step metabolic pathway\n- enzymes E_1, at a higher concentration, are \
uniformly distributed in a sphere with radius R1\n- enzymes E_1, at a lower \
concentration, are uniformly distributed in a sphere with radius R2>= R1\n- \
\[Phi]0IN[r] = r * c_0[r], for 0 <= r <= R1 \n- \[Phi]0OUT[r] = r * c_0[r], \
for R1 <= r <= R \n\n- \[Phi]1IN[r] = r * c_1[r], for 0 <= r <= R1 \n- \
\[Phi]10UT[r] = r * c_1[r], for R1 <= r <= R2 \n\n- \[Phi]10UTOUT[r] = r * \
c_1[r], for R2 <= r <= R \n\n- d is the diffusion coefficient D \n\nEnzyme \
concentrations\n- a1c = k_1 * n_1 / (4\[Pi]/3 R1^3), enzyme concentration \
within cluster\n- a1d = k_1 * n_2 / (4\[Pi]/3 (R2^3 - R1^3),  enzyme \
concentration within drop shell\n\n- N_total = n1 + n2\n\t- rho = R2/R1\n\t- \
gamma = (concentration of E1 in cluster)/(concentration of E1 in drops, \
excluding cluster)\n\t\t\t=(n1/n2)*[(R2/R1)^3 -1] \n\n- a0 = \[Alpha]_0 \n- \
c0ast = c_0^{ast} (see Eq. (S1))\>\"", ";"}], 
  "\[IndentingNewLine]"}], "\[IndentingNewLine]", 
 RowBox[{"DSolve", "[", 
  RowBox[{
   RowBox[{
    RowBox[{
     RowBox[{"d", " ", "*", " ", 
      RowBox[{
       RowBox[{"\[Phi]0IN", "''"}], "[", "r", "]"}]}], "-", 
     RowBox[{"a1c", "*", " ", 
      RowBox[{"\[Phi]0IN", "[", "r", "]"}]}], " ", "-", " ", 
     RowBox[{"a0", " ", "*", " ", 
      RowBox[{"(", 
       RowBox[{
        RowBox[{"\[Phi]0IN", "[", "r", "]"}], "-", 
        RowBox[{"r", " ", "c0ast"}]}], ")"}]}]}], "\[Equal]", "0"}], ",", 
   RowBox[{"\[Phi]0IN", "[", "r", "]"}], ",", "r"}], 
  "]"}], "\[IndentingNewLine]", 
 RowBox[{"DSolve", "[", 
  RowBox[{
   RowBox[{
    RowBox[{
     RowBox[{"d", " ", "*", " ", 
      RowBox[{
       RowBox[{"\[Phi]0OUT", "''"}], "[", "r", "]"}]}], "-", 
     RowBox[{"a1d", "*", " ", 
      RowBox[{"\[Phi]0OUT", "[", "r", "]"}]}], "-", " ", 
     RowBox[{"a0", " ", "*", " ", 
      RowBox[{"(", 
       RowBox[{
        RowBox[{"\[Phi]0OUT", "[", "r", "]"}], "-", 
        RowBox[{"r", " ", "c0ast"}]}], ")"}]}]}], "\[Equal]", "0"}], ",", 
   RowBox[{"\[Phi]0OUT", "[", "r", "]"}], ",", "r"}], "]"}]}], "Input",
 CellChangeTimes->{
  3.900065270867435*^9, {3.900065341093234*^9, 3.9000653444154463`*^9}, {
   3.900065421451453*^9, 3.900065493996461*^9}, 3.900068994875639*^9, {
   3.901017641128956*^9, 3.901017770106044*^9}, {3.90101784071906*^9, 
   3.90101784082975*^9}, {3.901018823113566*^9, 3.9010188782465363`*^9}, {
   3.901028737193015*^9, 3.9010288187779303`*^9}, 3.901028888404376*^9, {
   3.901028998952038*^9, 3.9010290336462097`*^9}, {3.9010290654494963`*^9, 
   3.901029117228606*^9}, {3.901029915323751*^9, 3.9010299459362097`*^9}, {
   3.901030065678426*^9, 3.901030211720583*^9}, {3.901030364695215*^9, 
   3.901030376007921*^9}, {3.925205041888825*^9, 3.925205053226096*^9}},
 CellLabel->"In[1]:=",ExpressionUUID->"793eac55-84fd-4a69-a25c-fcbef0c62448"],

Cell[BoxData[
 RowBox[{"{", 
  RowBox[{"{", 
   RowBox[{
    RowBox[{"\[Phi]0IN", "[", "r", "]"}], "\[Rule]", 
    RowBox[{
     FractionBox[
      RowBox[{"a0", " ", "c0ast", " ", "r"}], 
      RowBox[{"a0", "+", "a1c"}]], "+", 
     RowBox[{
      SuperscriptBox["\[ExponentialE]", 
       FractionBox[
        RowBox[{
         SqrtBox[
          RowBox[{"a0", "+", "a1c"}]], " ", "r"}], 
        SqrtBox["d"]]], " ", 
      TemplateBox[{"1"},
       "C"]}], "+", 
     RowBox[{
      SuperscriptBox["\[ExponentialE]", 
       RowBox[{"-", 
        FractionBox[
         RowBox[{
          SqrtBox[
           RowBox[{"a0", "+", "a1c"}]], " ", "r"}], 
         SqrtBox["d"]]}]], " ", 
      TemplateBox[{"2"},
       "C"]}]}]}], "}"}], "}"}]], "Output",
 CellChangeTimes->{
  3.900083412930312*^9, 3.900084100265747*^9, 3.900086388692462*^9, 
   3.90008642111928*^9, 3.900086846368711*^9, 3.900161698084613*^9, 
   3.90091857085912*^9, 3.9009187689098253`*^9, 3.900919268593598*^9, 
   3.900920938424646*^9, 3.900926353559916*^9, 3.900926801369172*^9, 
   3.901030511060513*^9, 3.9010317228748493`*^9, 3.901033692528306*^9, 
   3.901033894126787*^9, 3.901034324008511*^9, 3.901034406613875*^9, 
   3.901056455957225*^9, 3.901059084541211*^9, 3.901059998589027*^9, 
   3.901093449745717*^9, 3.9010936919479647`*^9, 3.90109417009354*^9, 
   3.90109431051598*^9, 3.901135864007204*^9, {3.9013605697787724`*^9, 
   3.901360597523613*^9}, 3.901361661290444*^9, 3.901362281476138*^9, 
   3.901702117692088*^9, 3.9017093713188257`*^9, 3.901709505849077*^9, 
   3.901709780941184*^9, 3.9048336229720173`*^9, 3.924526188414465*^9, 
   3.9252050708202553`*^9},
 CellLabel->"Out[2]=",ExpressionUUID->"b5e56084-33be-452c-be57-b62e10a7a603"],

Cell[BoxData[
 RowBox[{"{", 
  RowBox[{"{", 
   RowBox[{
    RowBox[{"\[Phi]0OUT", "[", "r", "]"}], "\[Rule]", 
    RowBox[{
     FractionBox[
      RowBox[{"a0", " ", "c0ast", " ", "r"}], 
      RowBox[{"a0", "+", "a1d"}]], "+", 
     RowBox[{
      SuperscriptBox["\[ExponentialE]", 
       FractionBox[
        RowBox[{
         SqrtBox[
          RowBox[{"a0", "+", "a1d"}]], " ", "r"}], 
        SqrtBox["d"]]], " ", 
      TemplateBox[{"1"},
       "C"]}], "+", 
     RowBox[{
      SuperscriptBox["\[ExponentialE]", 
       RowBox[{"-", 
        FractionBox[
         RowBox[{
          SqrtBox[
           RowBox[{"a0", "+", "a1d"}]], " ", "r"}], 
         SqrtBox["d"]]}]], " ", 
      TemplateBox[{"2"},
       "C"]}]}]}], "}"}], "}"}]], "Output",
 CellChangeTimes->{
  3.900083412930312*^9, 3.900084100265747*^9, 3.900086388692462*^9, 
   3.90008642111928*^9, 3.900086846368711*^9, 3.900161698084613*^9, 
   3.90091857085912*^9, 3.9009187689098253`*^9, 3.900919268593598*^9, 
   3.900920938424646*^9, 3.900926353559916*^9, 3.900926801369172*^9, 
   3.901030511060513*^9, 3.9010317228748493`*^9, 3.901033692528306*^9, 
   3.901033894126787*^9, 3.901034324008511*^9, 3.901034406613875*^9, 
   3.901056455957225*^9, 3.901059084541211*^9, 3.901059998589027*^9, 
   3.901093449745717*^9, 3.9010936919479647`*^9, 3.90109417009354*^9, 
   3.90109431051598*^9, 3.901135864007204*^9, {3.9013605697787724`*^9, 
   3.901360597523613*^9}, 3.901361661290444*^9, 3.901362281476138*^9, 
   3.901702117692088*^9, 3.9017093713188257`*^9, 3.901709505849077*^9, 
   3.901709780941184*^9, 3.9048336229720173`*^9, 3.924526188414465*^9, 
   3.9252050708237247`*^9},
 CellLabel->"Out[3]=",ExpressionUUID->"7ff2a146-60f9-4b23-adbc-0ae19b5e7e99"]
}, Open  ]],

Cell[BoxData[{
 RowBox[{
  RowBox[{"\[Phi]0IN", "[", "r_", "]"}], ":=", 
  RowBox[{
   FractionBox[
    RowBox[{"a0", " ", "c0ast", " ", "r"}], 
    RowBox[{"a0", "+", "a1c"}]], "+", 
   RowBox[{"C1", " ", 
    SuperscriptBox["\[ExponentialE]", 
     FractionBox[
      RowBox[{
       SqrtBox[
        RowBox[{"a0", "+", "a1c"}]], " ", "r"}], 
      SqrtBox["d"]]]}], "+", 
   RowBox[{"C2", " ", 
    SuperscriptBox["\[ExponentialE]", 
     RowBox[{"-", 
      FractionBox[
       RowBox[{
        SqrtBox[
         RowBox[{"a0", "+", "a1c"}]], " ", "r"}], 
       SqrtBox["d"]]}]]}]}]}], "\[IndentingNewLine]", 
 RowBox[{
  RowBox[{"\[Phi]0OUT", "[", "r_", "]"}], ":=", 
  RowBox[{
   FractionBox[
    RowBox[{"a0", " ", "c0ast", " ", "r"}], 
    RowBox[{"a0", "+", "a1d"}]], "+", 
   RowBox[{"C3", " ", 
    SuperscriptBox["\[ExponentialE]", 
     FractionBox[
      RowBox[{
       SqrtBox[
        RowBox[{"a0", "+", "a1d"}]], " ", "r"}], 
      SqrtBox["d"]]]}], "+", 
   RowBox[{"C4", " ", 
    SuperscriptBox["\[ExponentialE]", 
     RowBox[{"-", 
      FractionBox[
       RowBox[{
        SqrtBox[
         RowBox[{"a0", "+", "a1d"}]], " ", "r"}], 
       SqrtBox["d"]]}]]}]}]}]}], "Input",
 CellChangeTimes->{{3.9000656422936974`*^9, 3.900065698835308*^9}, {
  3.900065729211091*^9, 3.900065766696566*^9}, {3.900065806547813*^9, 
  3.900065807062524*^9}, {3.9000680148635063`*^9, 3.900068041693308*^9}, {
  3.9000835226621323`*^9, 3.900083575220984*^9}, {3.9000836230122023`*^9, 
  3.9000836343726892`*^9}, {3.900084133524734*^9, 3.900084143264511*^9}, {
  3.901030552737376*^9, 3.9010305907329082`*^9}, {3.901031000516466*^9, 
  3.9010310494272957`*^9}, {3.901031741712248*^9, 3.901031764838966*^9}, {
  3.901031797547001*^9, 3.901031878028143*^9}, {3.901033719516739*^9, 
  3.9010337872873583`*^9}, {3.901033874031376*^9, 3.901033874170217*^9}, {
  3.901135951119646*^9, 3.9011359889987297`*^9}},
 CellLabel->"In[4]:=",ExpressionUUID->"b66d4a8f-4ed6-4c52-9090-83bf13eeac25"],

Cell[CellGroupData[{

Cell[BoxData[{
 RowBox[{"DSolve", "[", 
  RowBox[{
   RowBox[{
    RowBox[{
     RowBox[{"d", " ", "*", " ", 
      RowBox[{
       RowBox[{"\[Phi]1IN", "''"}], "[", "r", "]"}]}], "+", 
     RowBox[{"a1c", "*", 
      RowBox[{"\[Phi]0IN", "[", "r", "]"}]}], "  ", "-", 
     RowBox[{"\[Beta]", " ", "*", " ", 
      RowBox[{"\[Phi]1IN", "[", "r", "]"}]}]}], "\[Equal]", "0"}], ",", 
   RowBox[{"\[Phi]1IN", "[", "r", "]"}], ",", "r"}], 
  "]"}], "\[IndentingNewLine]", 
 RowBox[{"DSolve", "[", 
  RowBox[{
   RowBox[{
    RowBox[{
     RowBox[{"d", " ", "*", " ", 
      RowBox[{
       RowBox[{"\[Phi]1OUT", "''"}], "[", "r", "]"}]}], "+", 
     RowBox[{"a1d", "*", 
      RowBox[{"\[Phi]0OUT", "[", "r", "]"}]}], "-", 
     RowBox[{"\[Beta]", "*", " ", 
      RowBox[{"\[Phi]1OUT", "[", "r", "]"}]}]}], "\[Equal]", "0"}], ",", 
   RowBox[{"\[Phi]1OUT", "[", "r", "]"}], ",", "r"}], 
  "]"}], "\[IndentingNewLine]", 
 RowBox[{"DSolve", "[", 
  RowBox[{
   RowBox[{
    RowBox[{
     RowBox[{"d", " ", "*", " ", 
      RowBox[{
       RowBox[{"\[Phi]1OUTOUT", "''"}], "[", "r", "]"}]}], "-", 
     RowBox[{"\[Beta]", " ", 
      RowBox[{"\[Phi]1OUTOUT", "[", "r", "]"}]}]}], "\[Equal]", "0"}], ",", 
   RowBox[{"\[Phi]1OUTOUT", "[", "r", "]"}], ",", "r"}], 
  "]"}], "\[IndentingNewLine]"}], "Input",
 CellChangeTimes->{{3.900065845697068*^9, 3.900065867564103*^9}, {
  3.9000698253104563`*^9, 3.900069825634008*^9}, {3.900069945214251*^9, 
  3.9000699457339563`*^9}, {3.900926415705801*^9, 3.9009264983980417`*^9}, {
  3.901030421315792*^9, 3.901030455776575*^9}, {3.901030487072258*^9, 
  3.901030487482615*^9}, {3.901135826180757*^9, 3.9011358277186613`*^9}},
 CellLabel->"In[6]:=",ExpressionUUID->"d14c3bdc-ce78-4b8f-95d7-983270c1b687"],

Cell[BoxData[
 RowBox[{"{", 
  RowBox[{"{", 
   RowBox[{
    RowBox[{"\[Phi]1IN", "[", "r", "]"}], "\[Rule]", 
    RowBox[{
     RowBox[{
      RowBox[{"(", 
       RowBox[{"a1c", " ", 
        SuperscriptBox["\[ExponentialE]", 
         RowBox[{
          RowBox[{"-", 
           FractionBox[
            RowBox[{
             SqrtBox[
              RowBox[{"a0", "+", "a1c"}]], " ", "r"}], 
            SqrtBox["d"]]}], "-", 
          FractionBox[
           RowBox[{"r", " ", 
            RowBox[{"(", 
             RowBox[{
              SqrtBox[
               RowBox[{"a0", "+", "a1c"}]], "+", 
              SqrtBox["\[Beta]"]}], ")"}]}], 
           SqrtBox["d"]]}]], " ", 
        RowBox[{"(", 
         RowBox[{
          RowBox[{
           SuperscriptBox["a0", "2"], " ", "c0ast", " ", 
           SqrtBox["d"], " ", 
           SuperscriptBox["\[ExponentialE]", 
            RowBox[{
             FractionBox[
              RowBox[{
               SqrtBox[
                RowBox[{"a0", "+", "a1c"}]], " ", "r"}], 
              SqrtBox["d"]], "+", 
             FractionBox[
              RowBox[{"r", " ", 
               RowBox[{"(", 
                RowBox[{
                 SqrtBox[
                  RowBox[{"a0", "+", "a1c"}]], "+", 
                 SqrtBox["\[Beta]"]}], ")"}]}], 
              SqrtBox["d"]]}]]}], "+", 
          RowBox[{"a0", " ", "a1c", " ", "c0ast", " ", 
           SqrtBox["d"], " ", 
           SuperscriptBox["\[ExponentialE]", 
            RowBox[{
             FractionBox[
              RowBox[{
               SqrtBox[
                RowBox[{"a0", "+", "a1c"}]], " ", "r"}], 
              SqrtBox["d"]], "+", 
             FractionBox[
              RowBox[{"r", " ", 
               RowBox[{"(", 
                RowBox[{
                 SqrtBox[
                  RowBox[{"a0", "+", "a1c"}]], "+", 
                 SqrtBox["\[Beta]"]}], ")"}]}], 
              SqrtBox["d"]]}]]}], "-", 
          RowBox[{
           SuperscriptBox["a0", "2"], " ", "c0ast", " ", 
           SqrtBox["d"], " ", 
           SuperscriptBox["\[ExponentialE]", 
            RowBox[{
             FractionBox[
              RowBox[{"2", " ", 
               SqrtBox[
                RowBox[{"a0", "+", "a1c"}]], " ", "r"}], 
              SqrtBox["d"]], "+", 
             FractionBox[
              RowBox[{"r", " ", 
               SqrtBox["\[Beta]"]}], 
              SqrtBox["d"]]}]]}], "-", 
          RowBox[{"a0", " ", "a1c", " ", "c0ast", " ", 
           SqrtBox["d"], " ", 
           SuperscriptBox["\[ExponentialE]", 
            RowBox[{
             FractionBox[
              RowBox[{"2", " ", 
               SqrtBox[
                RowBox[{"a0", "+", "a1c"}]], " ", "r"}], 
              SqrtBox["d"]], "+", 
             FractionBox[
              RowBox[{"r", " ", 
               SqrtBox["\[Beta]"]}], 
              SqrtBox["d"]]}]]}], "-", 
          RowBox[{
           SuperscriptBox["a0", "2"], " ", "c0ast", " ", 
           SuperscriptBox["\[ExponentialE]", 
            RowBox[{
             FractionBox[
              RowBox[{
               SqrtBox[
                RowBox[{"a0", "+", "a1c"}]], " ", "r"}], 
              SqrtBox["d"]], "+", 
             FractionBox[
              RowBox[{"r", " ", 
               RowBox[{"(", 
                RowBox[{
                 SqrtBox[
                  RowBox[{"a0", "+", "a1c"}]], "+", 
                 SqrtBox["\[Beta]"]}], ")"}]}], 
              SqrtBox["d"]]}]], " ", "r", " ", 
           SqrtBox["\[Beta]"]}], "-", 
          RowBox[{"a0", " ", "a1c", " ", "c0ast", " ", 
           SuperscriptBox["\[ExponentialE]", 
            RowBox[{
             FractionBox[
              RowBox[{
               SqrtBox[
                RowBox[{"a0", "+", "a1c"}]], " ", "r"}], 
              SqrtBox["d"]], "+", 
             FractionBox[
              RowBox[{"r", " ", 
               RowBox[{"(", 
                RowBox[{
                 SqrtBox[
                  RowBox[{"a0", "+", "a1c"}]], "+", 
                 SqrtBox["\[Beta]"]}], ")"}]}], 
              SqrtBox["d"]]}]], " ", "r", " ", 
           SqrtBox["\[Beta]"]}], "-", 
          RowBox[{
           SuperscriptBox["a0", "2"], " ", "c0ast", " ", 
           SuperscriptBox["\[ExponentialE]", 
            RowBox[{
             FractionBox[
              RowBox[{"2", " ", 
               SqrtBox[
                RowBox[{"a0", "+", "a1c"}]], " ", "r"}], 
              SqrtBox["d"]], "+", 
             FractionBox[
              RowBox[{"r", " ", 
               SqrtBox["\[Beta]"]}], 
              SqrtBox["d"]]}]], " ", "r", " ", 
           SqrtBox["\[Beta]"]}], "-", 
          RowBox[{"a0", " ", "a1c", " ", "c0ast", " ", 
           SuperscriptBox["\[ExponentialE]", 
            RowBox[{
             FractionBox[
              RowBox[{"2", " ", 
               SqrtBox[
                RowBox[{"a0", "+", "a1c"}]], " ", "r"}], 
              SqrtBox["d"]], "+", 
             FractionBox[
              RowBox[{"r", " ", 
               SqrtBox["\[Beta]"]}], 
              SqrtBox["d"]]}]], " ", "r", " ", 
           SqrtBox["\[Beta]"]}], "-", 
          RowBox[{"a0", " ", "c0ast", " ", 
           SqrtBox["d"], " ", 
           SuperscriptBox["\[ExponentialE]", 
            RowBox[{
             FractionBox[
              RowBox[{
               SqrtBox[
                RowBox[{"a0", "+", "a1c"}]], " ", "r"}], 
              SqrtBox["d"]], "+", 
             FractionBox[
              RowBox[{"r", " ", 
               RowBox[{"(", 
                RowBox[{
                 SqrtBox[
                  RowBox[{"a0", "+", "a1c"}]], "+", 
                 SqrtBox["\[Beta]"]}], ")"}]}], 
              SqrtBox["d"]]}]], " ", "\[Beta]"}], "-", 
          RowBox[{"a0", " ", 
           SqrtBox[
            RowBox[{"a0", "+", "a1c"}]], " ", "C1", " ", 
           SuperscriptBox["\[ExponentialE]", 
            RowBox[{
             FractionBox[
              RowBox[{"2", " ", 
               SqrtBox[
                RowBox[{"a0", "+", "a1c"}]], " ", "r"}], 
              SqrtBox["d"]], "+", 
             FractionBox[
              RowBox[{"r", " ", 
               RowBox[{"(", 
                RowBox[{
                 SqrtBox[
                  RowBox[{"a0", "+", "a1c"}]], "+", 
                 SqrtBox["\[Beta]"]}], ")"}]}], 
              SqrtBox["d"]]}]], " ", "\[Beta]"}], "-", 
          RowBox[{"a1c", " ", 
           SqrtBox[
            RowBox[{"a0", "+", "a1c"}]], " ", "C1", " ", 
           SuperscriptBox["\[ExponentialE]", 
            RowBox[{
             FractionBox[
              RowBox[{"2", " ", 
               SqrtBox[
                RowBox[{"a0", "+", "a1c"}]], " ", "r"}], 
              SqrtBox["d"]], "+", 
             FractionBox[
              RowBox[{"r", " ", 
               RowBox[{"(", 
                RowBox[{
                 SqrtBox[
                  RowBox[{"a0", "+", "a1c"}]], "+", 
                 SqrtBox["\[Beta]"]}], ")"}]}], 
              SqrtBox["d"]]}]], " ", "\[Beta]"}], "+", 
          RowBox[{"a0", " ", 
           SqrtBox[
            RowBox[{"a0", "+", "a1c"}]], " ", "C2", " ", 
           SuperscriptBox["\[ExponentialE]", 
            FractionBox[
             RowBox[{"r", " ", 
              RowBox[{"(", 
               RowBox[{
                SqrtBox[
                 RowBox[{"a0", "+", "a1c"}]], "+", 
                SqrtBox["\[Beta]"]}], ")"}]}], 
             SqrtBox["d"]]], " ", "\[Beta]"}], "+", 
          RowBox[{"a1c", " ", 
           SqrtBox[
            RowBox[{"a0", "+", "a1c"}]], " ", "C2", " ", 
           SuperscriptBox["\[ExponentialE]", 
            FractionBox[
             RowBox[{"r", " ", 
              RowBox[{"(", 
               RowBox[{
                SqrtBox[
                 RowBox[{"a0", "+", "a1c"}]], "+", 
                SqrtBox["\[Beta]"]}], ")"}]}], 
             SqrtBox["d"]]], " ", "\[Beta]"}], "-", 
          RowBox[{"a0", " ", 
           SqrtBox[
            RowBox[{"a0", "+", "a1c"}]], " ", "C2", " ", 
           SuperscriptBox["\[ExponentialE]", 
            RowBox[{
             FractionBox[
              RowBox[{
               SqrtBox[
                RowBox[{"a0", "+", "a1c"}]], " ", "r"}], 
              SqrtBox["d"]], "+", 
             FractionBox[
              RowBox[{"r", " ", 
               SqrtBox["\[Beta]"]}], 
              SqrtBox["d"]]}]], " ", "\[Beta]"}], "-", 
          RowBox[{"a1c", " ", 
           SqrtBox[
            RowBox[{"a0", "+", "a1c"}]], " ", "C2", " ", 
           SuperscriptBox["\[ExponentialE]", 
            RowBox[{
             FractionBox[
              RowBox[{
               SqrtBox[
                RowBox[{"a0", "+", "a1c"}]], " ", "r"}], 
              SqrtBox["d"]], "+", 
             FractionBox[
              RowBox[{"r", " ", 
               SqrtBox["\[Beta]"]}], 
              SqrtBox["d"]]}]], " ", "\[Beta]"}], "+", 
          RowBox[{"a0", " ", "c0ast", " ", 
           SqrtBox["d"], " ", 
           SuperscriptBox["\[ExponentialE]", 
            RowBox[{
             FractionBox[
              RowBox[{"2", " ", 
               SqrtBox[
                RowBox[{"a0", "+", "a1c"}]], " ", "r"}], 
              SqrtBox["d"]], "+", 
             FractionBox[
              RowBox[{"r", " ", 
               SqrtBox["\[Beta]"]}], 
              SqrtBox["d"]]}]], " ", "\[Beta]"}], "+", 
          RowBox[{"a0", " ", 
           SqrtBox[
            RowBox[{"a0", "+", "a1c"}]], " ", "C1", " ", 
           SuperscriptBox["\[ExponentialE]", 
            RowBox[{
             FractionBox[
              RowBox[{"3", " ", 
               SqrtBox[
                RowBox[{"a0", "+", "a1c"}]], " ", "r"}], 
              SqrtBox["d"]], "+", 
             FractionBox[
              RowBox[{"r", " ", 
               SqrtBox["\[Beta]"]}], 
              SqrtBox["d"]]}]], " ", "\[Beta]"}], "+", 
          RowBox[{"a1c", " ", 
           SqrtBox[
            RowBox[{"a0", "+", "a1c"}]], " ", "C1", " ", 
           SuperscriptBox["\[ExponentialE]", 
            RowBox[{
             FractionBox[
              RowBox[{"3", " ", 
               SqrtBox[
                RowBox[{"a0", "+", "a1c"}]], " ", "r"}], 
              SqrtBox["d"]], "+", 
             FractionBox[
              RowBox[{"r", " ", 
               SqrtBox["\[Beta]"]}], 
              SqrtBox["d"]]}]], " ", "\[Beta]"}], "+", 
          RowBox[{"a0", " ", "C1", " ", 
           SuperscriptBox["\[ExponentialE]", 
            RowBox[{
             FractionBox[
              RowBox[{"2", " ", 
               SqrtBox[
                RowBox[{"a0", "+", "a1c"}]], " ", "r"}], 
              SqrtBox["d"]], "+", 
             FractionBox[
              RowBox[{"r", " ", 
               RowBox[{"(", 
                RowBox[{
                 SqrtBox[
                  RowBox[{"a0", "+", "a1c"}]], "+", 
                 SqrtBox["\[Beta]"]}], ")"}]}], 
              SqrtBox["d"]]}]], " ", 
           SuperscriptBox["\[Beta]", 
            RowBox[{"3", "/", "2"}]]}], "+", 
          RowBox[{"a1c", " ", "C1", " ", 
           SuperscriptBox["\[ExponentialE]", 
            RowBox[{
             FractionBox[
              RowBox[{"2", " ", 
               SqrtBox[
                RowBox[{"a0", "+", "a1c"}]], " ", "r"}], 
              SqrtBox["d"]], "+", 
             FractionBox[
              RowBox[{"r", " ", 
               RowBox[{"(", 
                RowBox[{
                 SqrtBox[
                  RowBox[{"a0", "+", "a1c"}]], "+", 
                 SqrtBox["\[Beta]"]}], ")"}]}], 
              SqrtBox["d"]]}]], " ", 
           SuperscriptBox["\[Beta]", 
            RowBox[{"3", "/", "2"}]]}], "+", 
          RowBox[{"a0", " ", "C2", " ", 
           SuperscriptBox["\[ExponentialE]", 
            FractionBox[
             RowBox[{"r", " ", 
              RowBox[{"(", 
               RowBox[{
                SqrtBox[
                 RowBox[{"a0", "+", "a1c"}]], "+", 
                SqrtBox["\[Beta]"]}], ")"}]}], 
             SqrtBox["d"]]], " ", 
           SuperscriptBox["\[Beta]", 
            RowBox[{"3", "/", "2"}]]}], "+", 
          RowBox[{"a1c", " ", "C2", " ", 
           SuperscriptBox["\[ExponentialE]", 
            FractionBox[
             RowBox[{"r", " ", 
              RowBox[{"(", 
               RowBox[{
                SqrtBox[
                 RowBox[{"a0", "+", "a1c"}]], "+", 
                SqrtBox["\[Beta]"]}], ")"}]}], 
             SqrtBox["d"]]], " ", 
           SuperscriptBox["\[Beta]", 
            RowBox[{"3", "/", "2"}]]}], "+", 
          RowBox[{"a0", " ", "C2", " ", 
           SuperscriptBox["\[ExponentialE]", 
            RowBox[{
             FractionBox[
              RowBox[{
               SqrtBox[
                RowBox[{"a0", "+", "a1c"}]], " ", "r"}], 
              SqrtBox["d"]], "+", 
             FractionBox[
              RowBox[{"r", " ", 
               SqrtBox["\[Beta]"]}], 
              SqrtBox["d"]]}]], " ", 
           SuperscriptBox["\[Beta]", 
            RowBox[{"3", "/", "2"}]]}], "+", 
          RowBox[{"a1c", " ", "C2", " ", 
           SuperscriptBox["\[ExponentialE]", 
            RowBox[{
             FractionBox[
              RowBox[{
               SqrtBox[
                RowBox[{"a0", "+", "a1c"}]], " ", "r"}], 
              SqrtBox["d"]], "+", 
             FractionBox[
              RowBox[{"r", " ", 
               SqrtBox["\[Beta]"]}], 
              SqrtBox["d"]]}]], " ", 
           SuperscriptBox["\[Beta]", 
            RowBox[{"3", "/", "2"}]]}], "+", 
          RowBox[{"a0", " ", "C1", " ", 
           SuperscriptBox["\[ExponentialE]", 
            RowBox[{
             FractionBox[
              RowBox[{"3", " ", 
               SqrtBox[
                RowBox[{"a0", "+", "a1c"}]], " ", "r"}], 
              SqrtBox["d"]], "+", 
             FractionBox[
              RowBox[{"r", " ", 
               SqrtBox["\[Beta]"]}], 
              SqrtBox["d"]]}]], " ", 
           SuperscriptBox["\[Beta]", 
            RowBox[{"3", "/", "2"}]]}], "+", 
          RowBox[{"a1c", " ", "C1", " ", 
           SuperscriptBox["\[ExponentialE]", 
            RowBox[{
             FractionBox[
              RowBox[{"3", " ", 
               SqrtBox[
                RowBox[{"a0", "+", "a1c"}]], " ", "r"}], 
              SqrtBox["d"]], "+", 
             FractionBox[
              RowBox[{"r", " ", 
               SqrtBox["\[Beta]"]}], 
              SqrtBox["d"]]}]], " ", 
           SuperscriptBox["\[Beta]", 
            RowBox[{"3", "/", "2"}]]}], "+", 
          RowBox[{"a0", " ", "c0ast", " ", 
           SuperscriptBox["\[ExponentialE]", 
            RowBox[{
             FractionBox[
              RowBox[{
               SqrtBox[
                RowBox[{"a0", "+", "a1c"}]], " ", "r"}], 
              SqrtBox["d"]], "+", 
             FractionBox[
              RowBox[{"r", " ", 
               RowBox[{"(", 
                RowBox[{
                 SqrtBox[
                  RowBox[{"a0", "+", "a1c"}]], "+", 
                 SqrtBox["\[Beta]"]}], ")"}]}], 
              SqrtBox["d"]]}]], " ", "r", " ", 
           SuperscriptBox["\[Beta]", 
            RowBox[{"3", "/", "2"}]]}], "+", 
          RowBox[{"a0", " ", "c0ast", " ", 
           SuperscriptBox["\[ExponentialE]", 
            RowBox[{
             FractionBox[
              RowBox[{"2", " ", 
               SqrtBox[
                RowBox[{"a0", "+", "a1c"}]], " ", "r"}], 
              SqrtBox["d"]], "+", 
             FractionBox[
              RowBox[{"r", " ", 
               SqrtBox["\[Beta]"]}], 
              SqrtBox["d"]]}]], " ", "r", " ", 
           SuperscriptBox["\[Beta]", 
            RowBox[{"3", "/", "2"}]]}]}], ")"}]}], ")"}], "/", 
      RowBox[{"(", 
       RowBox[{"2", " ", 
        RowBox[{"(", 
         RowBox[{"a0", "+", "a1c"}], ")"}], " ", 
        RowBox[{"(", 
         RowBox[{
          RowBox[{"-", 
           SqrtBox[
            RowBox[{"a0", "+", "a1c"}]]}], "+", 
          SqrtBox["\[Beta]"]}], ")"}], " ", 
        RowBox[{"(", 
         RowBox[{
          SqrtBox[
           RowBox[{"a0", "+", "a1c"}]], "+", 
          SqrtBox["\[Beta]"]}], ")"}], " ", 
        SuperscriptBox["\[Beta]", 
         RowBox[{"3", "/", "2"}]]}], ")"}]}], "+", 
     RowBox[{
      SuperscriptBox["\[ExponentialE]", 
       FractionBox[
        RowBox[{"r", " ", 
         SqrtBox["\[Beta]"]}], 
        SqrtBox["d"]]], " ", 
      TemplateBox[{"1"},
       "C"]}], "+", 
     RowBox[{
      SuperscriptBox["\[ExponentialE]", 
       RowBox[{"-", 
        FractionBox[
         RowBox[{"r", " ", 
          SqrtBox["\[Beta]"]}], 
         SqrtBox["d"]]}]], " ", 
      TemplateBox[{"2"},
       "C"]}]}]}], "}"}], "}"}]], "Output",
 CellChangeTimes->{3.900086892175619*^9, 3.9001617114744*^9, 
  3.900918604639188*^9, 3.900918787067313*^9, 3.900919284911477*^9, 
  3.900920950857156*^9, 3.9009265153781147`*^9, 3.9009268186162567`*^9, 
  3.9010307778987713`*^9, 3.901031068841611*^9, 3.901031214243822*^9, 
  3.901031904225747*^9, 3.9010338089453497`*^9, 3.9010339098964577`*^9, 
  3.901033998865326*^9, 3.9010344258744373`*^9, 3.901056499042137*^9, 
  3.901059105280407*^9, 3.901060016113778*^9, 3.901093477329302*^9, 
  3.901093708210878*^9, 3.901094170233872*^9, 3.9010943135460453`*^9, 
  3.901136008003394*^9, 3.901360616065955*^9, 3.901361672918976*^9, 
  3.901362284503318*^9, 3.901702120835862*^9, 3.901709388112719*^9, 
  3.90170951739176*^9, 3.901709793111805*^9, 3.904833648783204*^9, 
  3.924526210563715*^9, 3.925205095764471*^9},
 CellLabel->"Out[6]=",ExpressionUUID->"d646af0d-5b66-4406-a449-4e6c573f9a86"],

Cell[BoxData[
 RowBox[{"{", 
  RowBox[{"{", 
   RowBox[{
    RowBox[{"\[Phi]1OUT", "[", "r", "]"}], "\[Rule]", 
    RowBox[{
     RowBox[{
      RowBox[{"(", 
       RowBox[{"a1d", " ", 
        SuperscriptBox["\[ExponentialE]", 
         RowBox[{
          RowBox[{"-", 
           FractionBox[
            RowBox[{
             SqrtBox[
              RowBox[{"a0", "+", "a1d"}]], " ", "r"}], 
            SqrtBox["d"]]}], "-", 
          FractionBox[
           RowBox[{"r", " ", 
            RowBox[{"(", 
             RowBox[{
              SqrtBox[
               RowBox[{"a0", "+", "a1d"}]], "+", 
              SqrtBox["\[Beta]"]}], ")"}]}], 
           SqrtBox["d"]]}]], " ", 
        RowBox[{"(", 
         RowBox[{
          RowBox[{
           SuperscriptBox["a0", "2"], " ", "c0ast", " ", 
           SqrtBox["d"], " ", 
           SuperscriptBox["\[ExponentialE]", 
            RowBox[{
             FractionBox[
              RowBox[{
               SqrtBox[
                RowBox[{"a0", "+", "a1d"}]], " ", "r"}], 
              SqrtBox["d"]], "+", 
             FractionBox[
              RowBox[{"r", " ", 
               RowBox[{"(", 
                RowBox[{
                 SqrtBox[
                  RowBox[{"a0", "+", "a1d"}]], "+", 
                 SqrtBox["\[Beta]"]}], ")"}]}], 
              SqrtBox["d"]]}]]}], "+", 
          RowBox[{"a0", " ", "a1d", " ", "c0ast", " ", 
           SqrtBox["d"], " ", 
           SuperscriptBox["\[ExponentialE]", 
            RowBox[{
             FractionBox[
              RowBox[{
               SqrtBox[
                RowBox[{"a0", "+", "a1d"}]], " ", "r"}], 
              SqrtBox["d"]], "+", 
             FractionBox[
              RowBox[{"r", " ", 
               RowBox[{"(", 
                RowBox[{
                 SqrtBox[
                  RowBox[{"a0", "+", "a1d"}]], "+", 
                 SqrtBox["\[Beta]"]}], ")"}]}], 
              SqrtBox["d"]]}]]}], "-", 
          RowBox[{
           SuperscriptBox["a0", "2"], " ", "c0ast", " ", 
           SqrtBox["d"], " ", 
           SuperscriptBox["\[ExponentialE]", 
            RowBox[{
             FractionBox[
              RowBox[{"2", " ", 
               SqrtBox[
                RowBox[{"a0", "+", "a1d"}]], " ", "r"}], 
              SqrtBox["d"]], "+", 
             FractionBox[
              RowBox[{"r", " ", 
               SqrtBox["\[Beta]"]}], 
              SqrtBox["d"]]}]]}], "-", 
          RowBox[{"a0", " ", "a1d", " ", "c0ast", " ", 
           SqrtBox["d"], " ", 
           SuperscriptBox["\[ExponentialE]", 
            RowBox[{
             FractionBox[
              RowBox[{"2", " ", 
               SqrtBox[
                RowBox[{"a0", "+", "a1d"}]], " ", "r"}], 
              SqrtBox["d"]], "+", 
             FractionBox[
              RowBox[{"r", " ", 
               SqrtBox["\[Beta]"]}], 
              SqrtBox["d"]]}]]}], "-", 
          RowBox[{
           SuperscriptBox["a0", "2"], " ", "c0ast", " ", 
           SuperscriptBox["\[ExponentialE]", 
            RowBox[{
             FractionBox[
              RowBox[{
               SqrtBox[
                RowBox[{"a0", "+", "a1d"}]], " ", "r"}], 
              SqrtBox["d"]], "+", 
             FractionBox[
              RowBox[{"r", " ", 
               RowBox[{"(", 
                RowBox[{
                 SqrtBox[
                  RowBox[{"a0", "+", "a1d"}]], "+", 
                 SqrtBox["\[Beta]"]}], ")"}]}], 
              SqrtBox["d"]]}]], " ", "r", " ", 
           SqrtBox["\[Beta]"]}], "-", 
          RowBox[{"a0", " ", "a1d", " ", "c0ast", " ", 
           SuperscriptBox["\[ExponentialE]", 
            RowBox[{
             FractionBox[
              RowBox[{
               SqrtBox[
                RowBox[{"a0", "+", "a1d"}]], " ", "r"}], 
              SqrtBox["d"]], "+", 
             FractionBox[
              RowBox[{"r", " ", 
               RowBox[{"(", 
                RowBox[{
                 SqrtBox[
                  RowBox[{"a0", "+", "a1d"}]], "+", 
                 SqrtBox["\[Beta]"]}], ")"}]}], 
              SqrtBox["d"]]}]], " ", "r", " ", 
           SqrtBox["\[Beta]"]}], "-", 
          RowBox[{
           SuperscriptBox["a0", "2"], " ", "c0ast", " ", 
           SuperscriptBox["\[ExponentialE]", 
            RowBox[{
             FractionBox[
              RowBox[{"2", " ", 
               SqrtBox[
                RowBox[{"a0", "+", "a1d"}]], " ", "r"}], 
              SqrtBox["d"]], "+", 
             FractionBox[
              RowBox[{"r", " ", 
               SqrtBox["\[Beta]"]}], 
              SqrtBox["d"]]}]], " ", "r", " ", 
           SqrtBox["\[Beta]"]}], "-", 
          RowBox[{"a0", " ", "a1d", " ", "c0ast", " ", 
           SuperscriptBox["\[ExponentialE]", 
            RowBox[{
             FractionBox[
              RowBox[{"2", " ", 
               SqrtBox[
                RowBox[{"a0", "+", "a1d"}]], " ", "r"}], 
              SqrtBox["d"]], "+", 
             FractionBox[
              RowBox[{"r", " ", 
               SqrtBox["\[Beta]"]}], 
              SqrtBox["d"]]}]], " ", "r", " ", 
           SqrtBox["\[Beta]"]}], "-", 
          RowBox[{"a0", " ", "c0ast", " ", 
           SqrtBox["d"], " ", 
           SuperscriptBox["\[ExponentialE]", 
            RowBox[{
             FractionBox[
              RowBox[{
               SqrtBox[
                RowBox[{"a0", "+", "a1d"}]], " ", "r"}], 
              SqrtBox["d"]], "+", 
             FractionBox[
              RowBox[{"r", " ", 
               RowBox[{"(", 
                RowBox[{
                 SqrtBox[
                  RowBox[{"a0", "+", "a1d"}]], "+", 
                 SqrtBox["\[Beta]"]}], ")"}]}], 
              SqrtBox["d"]]}]], " ", "\[Beta]"}], "-", 
          RowBox[{"a0", " ", 
           SqrtBox[
            RowBox[{"a0", "+", "a1d"}]], " ", "C3", " ", 
           SuperscriptBox["\[ExponentialE]", 
            RowBox[{
             FractionBox[
              RowBox[{"2", " ", 
               SqrtBox[
                RowBox[{"a0", "+", "a1d"}]], " ", "r"}], 
              SqrtBox["d"]], "+", 
             FractionBox[
              RowBox[{"r", " ", 
               RowBox[{"(", 
                RowBox[{
                 SqrtBox[
                  RowBox[{"a0", "+", "a1d"}]], "+", 
                 SqrtBox["\[Beta]"]}], ")"}]}], 
              SqrtBox["d"]]}]], " ", "\[Beta]"}], "-", 
          RowBox[{"a1d", " ", 
           SqrtBox[
            RowBox[{"a0", "+", "a1d"}]], " ", "C3", " ", 
           SuperscriptBox["\[ExponentialE]", 
            RowBox[{
             FractionBox[
              RowBox[{"2", " ", 
               SqrtBox[
                RowBox[{"a0", "+", "a1d"}]], " ", "r"}], 
              SqrtBox["d"]], "+", 
             FractionBox[
              RowBox[{"r", " ", 
               RowBox[{"(", 
                RowBox[{
                 SqrtBox[
                  RowBox[{"a0", "+", "a1d"}]], "+", 
                 SqrtBox["\[Beta]"]}], ")"}]}], 
              SqrtBox["d"]]}]], " ", "\[Beta]"}], "+", 
          RowBox[{"a0", " ", 
           SqrtBox[
            RowBox[{"a0", "+", "a1d"}]], " ", "C4", " ", 
           SuperscriptBox["\[ExponentialE]", 
            FractionBox[
             RowBox[{"r", " ", 
              RowBox[{"(", 
               RowBox[{
                SqrtBox[
                 RowBox[{"a0", "+", "a1d"}]], "+", 
                SqrtBox["\[Beta]"]}], ")"}]}], 
             SqrtBox["d"]]], " ", "\[Beta]"}], "+", 
          RowBox[{"a1d", " ", 
           SqrtBox[
            RowBox[{"a0", "+", "a1d"}]], " ", "C4", " ", 
           SuperscriptBox["\[ExponentialE]", 
            FractionBox[
             RowBox[{"r", " ", 
              RowBox[{"(", 
               RowBox[{
                SqrtBox[
                 RowBox[{"a0", "+", "a1d"}]], "+", 
                SqrtBox["\[Beta]"]}], ")"}]}], 
             SqrtBox["d"]]], " ", "\[Beta]"}], "-", 
          RowBox[{"a0", " ", 
           SqrtBox[
            RowBox[{"a0", "+", "a1d"}]], " ", "C4", " ", 
           SuperscriptBox["\[ExponentialE]", 
            RowBox[{
             FractionBox[
              RowBox[{
               SqrtBox[
                RowBox[{"a0", "+", "a1d"}]], " ", "r"}], 
              SqrtBox["d"]], "+", 
             FractionBox[
              RowBox[{"r", " ", 
               SqrtBox["\[Beta]"]}], 
              SqrtBox["d"]]}]], " ", "\[Beta]"}], "-", 
          RowBox[{"a1d", " ", 
           SqrtBox[
            RowBox[{"a0", "+", "a1d"}]], " ", "C4", " ", 
           SuperscriptBox["\[ExponentialE]", 
            RowBox[{
             FractionBox[
              RowBox[{
               SqrtBox[
                RowBox[{"a0", "+", "a1d"}]], " ", "r"}], 
              SqrtBox["d"]], "+", 
             FractionBox[
              RowBox[{"r", " ", 
               SqrtBox["\[Beta]"]}], 
              SqrtBox["d"]]}]], " ", "\[Beta]"}], "+", 
          RowBox[{"a0", " ", "c0ast", " ", 
           SqrtBox["d"], " ", 
           SuperscriptBox["\[ExponentialE]", 
            RowBox[{
             FractionBox[
              RowBox[{"2", " ", 
               SqrtBox[
                RowBox[{"a0", "+", "a1d"}]], " ", "r"}], 
              SqrtBox["d"]], "+", 
             FractionBox[
              RowBox[{"r", " ", 
               SqrtBox["\[Beta]"]}], 
              SqrtBox["d"]]}]], " ", "\[Beta]"}], "+", 
          RowBox[{"a0", " ", 
           SqrtBox[
            RowBox[{"a0", "+", "a1d"}]], " ", "C3", " ", 
           SuperscriptBox["\[ExponentialE]", 
            RowBox[{
             FractionBox[
              RowBox[{"3", " ", 
               SqrtBox[
                RowBox[{"a0", "+", "a1d"}]], " ", "r"}], 
              SqrtBox["d"]], "+", 
             FractionBox[
              RowBox[{"r", " ", 
               SqrtBox["\[Beta]"]}], 
              SqrtBox["d"]]}]], " ", "\[Beta]"}], "+", 
          RowBox[{"a1d", " ", 
           SqrtBox[
            RowBox[{"a0", "+", "a1d"}]], " ", "C3", " ", 
           SuperscriptBox["\[ExponentialE]", 
            RowBox[{
             FractionBox[
              RowBox[{"3", " ", 
               SqrtBox[
                RowBox[{"a0", "+", "a1d"}]], " ", "r"}], 
              SqrtBox["d"]], "+", 
             FractionBox[
              RowBox[{"r", " ", 
               SqrtBox["\[Beta]"]}], 
              SqrtBox["d"]]}]], " ", "\[Beta]"}], "+", 
          RowBox[{"a0", " ", "C3", " ", 
           SuperscriptBox["\[ExponentialE]", 
            RowBox[{
             FractionBox[
              RowBox[{"2", " ", 
               SqrtBox[
                RowBox[{"a0", "+", "a1d"}]], " ", "r"}], 
              SqrtBox["d"]], "+", 
             FractionBox[
              RowBox[{"r", " ", 
               RowBox[{"(", 
                RowBox[{
                 SqrtBox[
                  RowBox[{"a0", "+", "a1d"}]], "+", 
                 SqrtBox["\[Beta]"]}], ")"}]}], 
              SqrtBox["d"]]}]], " ", 
           SuperscriptBox["\[Beta]", 
            RowBox[{"3", "/", "2"}]]}], "+", 
          RowBox[{"a1d", " ", "C3", " ", 
           SuperscriptBox["\[ExponentialE]", 
            RowBox[{
             FractionBox[
              RowBox[{"2", " ", 
               SqrtBox[
                RowBox[{"a0", "+", "a1d"}]], " ", "r"}], 
              SqrtBox["d"]], "+", 
             FractionBox[
              RowBox[{"r", " ", 
               RowBox[{"(", 
                RowBox[{
                 SqrtBox[
                  RowBox[{"a0", "+", "a1d"}]], "+", 
                 SqrtBox["\[Beta]"]}], ")"}]}], 
              SqrtBox["d"]]}]], " ", 
           SuperscriptBox["\[Beta]", 
            RowBox[{"3", "/", "2"}]]}], "+", 
          RowBox[{"a0", " ", "C4", " ", 
           SuperscriptBox["\[ExponentialE]", 
            FractionBox[
             RowBox[{"r", " ", 
              RowBox[{"(", 
               RowBox[{
                SqrtBox[
                 RowBox[{"a0", "+", "a1d"}]], "+", 
                SqrtBox["\[Beta]"]}], ")"}]}], 
             SqrtBox["d"]]], " ", 
           SuperscriptBox["\[Beta]", 
            RowBox[{"3", "/", "2"}]]}], "+", 
          RowBox[{"a1d", " ", "C4", " ", 
           SuperscriptBox["\[ExponentialE]", 
            FractionBox[
             RowBox[{"r", " ", 
              RowBox[{"(", 
               RowBox[{
                SqrtBox[
                 RowBox[{"a0", "+", "a1d"}]], "+", 
                SqrtBox["\[Beta]"]}], ")"}]}], 
             SqrtBox["d"]]], " ", 
           SuperscriptBox["\[Beta]", 
            RowBox[{"3", "/", "2"}]]}], "+", 
          RowBox[{"a0", " ", "C4", " ", 
           SuperscriptBox["\[ExponentialE]", 
            RowBox[{
             FractionBox[
              RowBox[{
               SqrtBox[
                RowBox[{"a0", "+", "a1d"}]], " ", "r"}], 
              SqrtBox["d"]], "+", 
             FractionBox[
              RowBox[{"r", " ", 
               SqrtBox["\[Beta]"]}], 
              SqrtBox["d"]]}]], " ", 
           SuperscriptBox["\[Beta]", 
            RowBox[{"3", "/", "2"}]]}], "+", 
          RowBox[{"a1d", " ", "C4", " ", 
           SuperscriptBox["\[ExponentialE]", 
            RowBox[{
             FractionBox[
              RowBox[{
               SqrtBox[
                RowBox[{"a0", "+", "a1d"}]], " ", "r"}], 
              SqrtBox["d"]], "+", 
             FractionBox[
              RowBox[{"r", " ", 
               SqrtBox["\[Beta]"]}], 
              SqrtBox["d"]]}]], " ", 
           SuperscriptBox["\[Beta]", 
            RowBox[{"3", "/", "2"}]]}], "+", 
          RowBox[{"a0", " ", "C3", " ", 
           SuperscriptBox["\[ExponentialE]", 
            RowBox[{
             FractionBox[
              RowBox[{"3", " ", 
               SqrtBox[
                RowBox[{"a0", "+", "a1d"}]], " ", "r"}], 
              SqrtBox["d"]], "+", 
             FractionBox[
              RowBox[{"r", " ", 
               SqrtBox["\[Beta]"]}], 
              SqrtBox["d"]]}]], " ", 
           SuperscriptBox["\[Beta]", 
            RowBox[{"3", "/", "2"}]]}], "+", 
          RowBox[{"a1d", " ", "C3", " ", 
           SuperscriptBox["\[ExponentialE]", 
            RowBox[{
             FractionBox[
              RowBox[{"3", " ", 
               SqrtBox[
                RowBox[{"a0", "+", "a1d"}]], " ", "r"}], 
              SqrtBox["d"]], "+", 
             FractionBox[
              RowBox[{"r", " ", 
               SqrtBox["\[Beta]"]}], 
              SqrtBox["d"]]}]], " ", 
           SuperscriptBox["\[Beta]", 
            RowBox[{"3", "/", "2"}]]}], "+", 
          RowBox[{"a0", " ", "c0ast", " ", 
           SuperscriptBox["\[ExponentialE]", 
            RowBox[{
             FractionBox[
              RowBox[{
               SqrtBox[
                RowBox[{"a0", "+", "a1d"}]], " ", "r"}], 
              SqrtBox["d"]], "+", 
             FractionBox[
              RowBox[{"r", " ", 
               RowBox[{"(", 
                RowBox[{
                 SqrtBox[
                  RowBox[{"a0", "+", "a1d"}]], "+", 
                 SqrtBox["\[Beta]"]}], ")"}]}], 
              SqrtBox["d"]]}]], " ", "r", " ", 
           SuperscriptBox["\[Beta]", 
            RowBox[{"3", "/", "2"}]]}], "+", 
          RowBox[{"a0", " ", "c0ast", " ", 
           SuperscriptBox["\[ExponentialE]", 
            RowBox[{
             FractionBox[
              RowBox[{"2", " ", 
               SqrtBox[
                RowBox[{"a0", "+", "a1d"}]], " ", "r"}], 
              SqrtBox["d"]], "+", 
             FractionBox[
              RowBox[{"r", " ", 
               SqrtBox["\[Beta]"]}], 
              SqrtBox["d"]]}]], " ", "r", " ", 
           SuperscriptBox["\[Beta]", 
            RowBox[{"3", "/", "2"}]]}]}], ")"}]}], ")"}], "/", 
      RowBox[{"(", 
       RowBox[{"2", " ", 
        RowBox[{"(", 
         RowBox[{"a0", "+", "a1d"}], ")"}], " ", 
        RowBox[{"(", 
         RowBox[{
          RowBox[{"-", 
           SqrtBox[
            RowBox[{"a0", "+", "a1d"}]]}], "+", 
          SqrtBox["\[Beta]"]}], ")"}], " ", 
        RowBox[{"(", 
         RowBox[{
          SqrtBox[
           RowBox[{"a0", "+", "a1d"}]], "+", 
          SqrtBox["\[Beta]"]}], ")"}], " ", 
        SuperscriptBox["\[Beta]", 
         RowBox[{"3", "/", "2"}]]}], ")"}]}], "+", 
     RowBox[{
      SuperscriptBox["\[ExponentialE]", 
       FractionBox[
        RowBox[{"r", " ", 
         SqrtBox["\[Beta]"]}], 
        SqrtBox["d"]]], " ", 
      TemplateBox[{"1"},
       "C"]}], "+", 
     RowBox[{
      SuperscriptBox["\[ExponentialE]", 
       RowBox[{"-", 
        FractionBox[
         RowBox[{"r", " ", 
          SqrtBox["\[Beta]"]}], 
         SqrtBox["d"]]}]], " ", 
      TemplateBox[{"2"},
       "C"]}]}]}], "}"}], "}"}]], "Output",
 CellChangeTimes->{3.900086892175619*^9, 3.9001617114744*^9, 
  3.900918604639188*^9, 3.900918787067313*^9, 3.900919284911477*^9, 
  3.900920950857156*^9, 3.9009265153781147`*^9, 3.9009268186162567`*^9, 
  3.9010307778987713`*^9, 3.901031068841611*^9, 3.901031214243822*^9, 
  3.901031904225747*^9, 3.9010338089453497`*^9, 3.9010339098964577`*^9, 
  3.901033998865326*^9, 3.9010344258744373`*^9, 3.901056499042137*^9, 
  3.901059105280407*^9, 3.901060016113778*^9, 3.901093477329302*^9, 
  3.901093708210878*^9, 3.901094170233872*^9, 3.9010943135460453`*^9, 
  3.901136008003394*^9, 3.901360616065955*^9, 3.901361672918976*^9, 
  3.901362284503318*^9, 3.901702120835862*^9, 3.901709388112719*^9, 
  3.90170951739176*^9, 3.901709793111805*^9, 3.904833648783204*^9, 
  3.924526210563715*^9, 3.925205098694043*^9},
 CellLabel->"Out[7]=",ExpressionUUID->"230dd4b0-e7cf-406c-87a8-2179f14edcbc"],

Cell[BoxData[
 RowBox[{"{", 
  RowBox[{"{", 
   RowBox[{
    RowBox[{"\[Phi]1OUTOUT", "[", "r", "]"}], "\[Rule]", 
    RowBox[{
     RowBox[{
      SuperscriptBox["\[ExponentialE]", 
       FractionBox[
        RowBox[{"r", " ", 
         SqrtBox["\[Beta]"]}], 
        SqrtBox["d"]]], " ", 
      TemplateBox[{"1"},
       "C"]}], "+", 
     RowBox[{
      SuperscriptBox["\[ExponentialE]", 
       RowBox[{"-", 
        FractionBox[
         RowBox[{"r", " ", 
          SqrtBox["\[Beta]"]}], 
         SqrtBox["d"]]}]], " ", 
      TemplateBox[{"2"},
       "C"]}]}]}], "}"}], "}"}]], "Output",
 CellChangeTimes->{3.900086892175619*^9, 3.9001617114744*^9, 
  3.900918604639188*^9, 3.900918787067313*^9, 3.900919284911477*^9, 
  3.900920950857156*^9, 3.9009265153781147`*^9, 3.9009268186162567`*^9, 
  3.9010307778987713`*^9, 3.901031068841611*^9, 3.901031214243822*^9, 
  3.901031904225747*^9, 3.9010338089453497`*^9, 3.9010339098964577`*^9, 
  3.901033998865326*^9, 3.9010344258744373`*^9, 3.901056499042137*^9, 
  3.901059105280407*^9, 3.901060016113778*^9, 3.901093477329302*^9, 
  3.901093708210878*^9, 3.901094170233872*^9, 3.9010943135460453`*^9, 
  3.901136008003394*^9, 3.901360616065955*^9, 3.901361672918976*^9, 
  3.901362284503318*^9, 3.901702120835862*^9, 3.901709388112719*^9, 
  3.90170951739176*^9, 3.901709793111805*^9, 3.904833648783204*^9, 
  3.924526210563715*^9, 3.925205098699403*^9},
 CellLabel->"Out[8]=",ExpressionUUID->"d64a94b6-1473-4c9a-b150-692d41687390"]
}, Open  ]],

Cell[BoxData[{
 RowBox[{
  RowBox[{
   RowBox[{"\[Phi]1IN", "[", "r_", "]"}], ":=", 
   RowBox[{
    RowBox[{
     FractionBox["1", 
      RowBox[{"2", " ", 
       RowBox[{"(", 
        RowBox[{"a0", "+", "a1c"}], ")"}], " ", 
       RowBox[{"(", 
        RowBox[{
         RowBox[{"-", 
          SqrtBox[
           RowBox[{"a0", "+", "a1c"}]]}], "+", 
         SqrtBox["\[Beta]"]}], ")"}], " ", 
       RowBox[{"(", 
        RowBox[{
         SqrtBox[
          RowBox[{"a0", "+", "a1c"}]], "+", 
         SqrtBox["\[Beta]"]}], ")"}], " ", 
       SuperscriptBox["\[Beta]", 
        RowBox[{"3", "/", "2"}]]}]], "a1c", " ", 
     SuperscriptBox["\[ExponentialE]", 
      RowBox[{
       RowBox[{"-", 
        FractionBox[
         RowBox[{
          SqrtBox[
           RowBox[{"a0", "+", "a1c"}]], " ", "r"}], 
         SqrtBox["d"]]}], "-", 
       FractionBox[
        RowBox[{"r", " ", 
         RowBox[{"(", 
          RowBox[{
           SqrtBox[
            RowBox[{"a0", "+", "a1c"}]], "+", 
           SqrtBox["\[Beta]"]}], ")"}]}], 
        SqrtBox["d"]]}]], " ", 
     RowBox[{"(", 
      RowBox[{
       RowBox[{
        SuperscriptBox["a0", "2"], " ", "c0ast", " ", 
        SqrtBox["d"], " ", 
        SuperscriptBox["\[ExponentialE]", 
         RowBox[{
          FractionBox[
           RowBox[{
            SqrtBox[
             RowBox[{"a0", "+", "a1c"}]], " ", "r"}], 
           SqrtBox["d"]], "+", 
          FractionBox[
           RowBox[{"r", " ", 
            RowBox[{"(", 
             RowBox[{
              SqrtBox[
               RowBox[{"a0", "+", "a1c"}]], "+", 
              SqrtBox["\[Beta]"]}], ")"}]}], 
           SqrtBox["d"]]}]]}], "+", 
       RowBox[{"a0", " ", "a1c", " ", "c0ast", " ", 
        SqrtBox["d"], " ", 
        SuperscriptBox["\[ExponentialE]", 
         RowBox[{
          FractionBox[
           RowBox[{
            SqrtBox[
             RowBox[{"a0", "+", "a1c"}]], " ", "r"}], 
           SqrtBox["d"]], "+", 
          FractionBox[
           RowBox[{"r", " ", 
            RowBox[{"(", 
             RowBox[{
              SqrtBox[
               RowBox[{"a0", "+", "a1c"}]], "+", 
              SqrtBox["\[Beta]"]}], ")"}]}], 
           SqrtBox["d"]]}]]}], "-", 
       RowBox[{
        SuperscriptBox["a0", "2"], " ", "c0ast", " ", 
        SqrtBox["d"], " ", 
        SuperscriptBox["\[ExponentialE]", 
         RowBox[{
          FractionBox[
           RowBox[{"2", " ", 
            SqrtBox[
             RowBox[{"a0", "+", "a1c"}]], " ", "r"}], 
           SqrtBox["d"]], "+", 
          FractionBox[
           RowBox[{"r", " ", 
            SqrtBox["\[Beta]"]}], 
           SqrtBox["d"]]}]]}], "-", 
       RowBox[{"a0", " ", "a1c", " ", "c0ast", " ", 
        SqrtBox["d"], " ", 
        SuperscriptBox["\[ExponentialE]", 
         RowBox[{
          FractionBox[
           RowBox[{"2", " ", 
            SqrtBox[
             RowBox[{"a0", "+", "a1c"}]], " ", "r"}], 
           SqrtBox["d"]], "+", 
          FractionBox[
           RowBox[{"r", " ", 
            SqrtBox["\[Beta]"]}], 
           SqrtBox["d"]]}]]}], "-", 
       RowBox[{
        SuperscriptBox["a0", "2"], " ", "c0ast", " ", 
        SuperscriptBox["\[ExponentialE]", 
         RowBox[{
          FractionBox[
           RowBox[{
            SqrtBox[
             RowBox[{"a0", "+", "a1c"}]], " ", "r"}], 
           SqrtBox["d"]], "+", 
          FractionBox[
           RowBox[{"r", " ", 
            RowBox[{"(", 
             RowBox[{
              SqrtBox[
               RowBox[{"a0", "+", "a1c"}]], "+", 
              SqrtBox["\[Beta]"]}], ")"}]}], 
           SqrtBox["d"]]}]], " ", "r", " ", 
        SqrtBox["\[Beta]"]}], "-", 
       RowBox[{"a0", " ", "a1c", " ", "c0ast", " ", 
        SuperscriptBox["\[ExponentialE]", 
         RowBox[{
          FractionBox[
           RowBox[{
            SqrtBox[
             RowBox[{"a0", "+", "a1c"}]], " ", "r"}], 
           SqrtBox["d"]], "+", 
          FractionBox[
           RowBox[{"r", " ", 
            RowBox[{"(", 
             RowBox[{
              SqrtBox[
               RowBox[{"a0", "+", "a1c"}]], "+", 
              SqrtBox["\[Beta]"]}], ")"}]}], 
           SqrtBox["d"]]}]], " ", "r", " ", 
        SqrtBox["\[Beta]"]}], "-", 
       RowBox[{
        SuperscriptBox["a0", "2"], " ", "c0ast", " ", 
        SuperscriptBox["\[ExponentialE]", 
         RowBox[{
          FractionBox[
           RowBox[{"2", " ", 
            SqrtBox[
             RowBox[{"a0", "+", "a1c"}]], " ", "r"}], 
           SqrtBox["d"]], "+", 
          FractionBox[
           RowBox[{"r", " ", 
            SqrtBox["\[Beta]"]}], 
           SqrtBox["d"]]}]], " ", "r", " ", 
        SqrtBox["\[Beta]"]}], "-", 
       RowBox[{"a0", " ", "a1c", " ", "c0ast", " ", 
        SuperscriptBox["\[ExponentialE]", 
         RowBox[{
          FractionBox[
           RowBox[{"2", " ", 
            SqrtBox[
             RowBox[{"a0", "+", "a1c"}]], " ", "r"}], 
           SqrtBox["d"]], "+", 
          FractionBox[
           RowBox[{"r", " ", 
            SqrtBox["\[Beta]"]}], 
           SqrtBox["d"]]}]], " ", "r", " ", 
        SqrtBox["\[Beta]"]}], "-", 
       RowBox[{"a0", " ", "c0ast", " ", 
        SqrtBox["d"], " ", 
        SuperscriptBox["\[ExponentialE]", 
         RowBox[{
          FractionBox[
           RowBox[{
            SqrtBox[
             RowBox[{"a0", "+", "a1c"}]], " ", "r"}], 
           SqrtBox["d"]], "+", 
          FractionBox[
           RowBox[{"r", " ", 
            RowBox[{"(", 
             RowBox[{
              SqrtBox[
               RowBox[{"a0", "+", "a1c"}]], "+", 
              SqrtBox["\[Beta]"]}], ")"}]}], 
           SqrtBox["d"]]}]], " ", "\[Beta]"}], "-", 
       RowBox[{"a0", " ", 
        SqrtBox[
         RowBox[{"a0", "+", "a1c"}]], " ", "C1", " ", 
        SuperscriptBox["\[ExponentialE]", 
         RowBox[{
          FractionBox[
           RowBox[{"2", " ", 
            SqrtBox[
             RowBox[{"a0", "+", "a1c"}]], " ", "r"}], 
           SqrtBox["d"]], "+", 
          FractionBox[
           RowBox[{"r", " ", 
            RowBox[{"(", 
             RowBox[{
              SqrtBox[
               RowBox[{"a0", "+", "a1c"}]], "+", 
              SqrtBox["\[Beta]"]}], ")"}]}], 
           SqrtBox["d"]]}]], " ", "\[Beta]"}], "-", 
       RowBox[{"a1c", " ", 
        SqrtBox[
         RowBox[{"a0", "+", "a1c"}]], " ", "C1", " ", 
        SuperscriptBox["\[ExponentialE]", 
         RowBox[{
          FractionBox[
           RowBox[{"2", " ", 
            SqrtBox[
             RowBox[{"a0", "+", "a1c"}]], " ", "r"}], 
           SqrtBox["d"]], "+", 
          FractionBox[
           RowBox[{"r", " ", 
            RowBox[{"(", 
             RowBox[{
              SqrtBox[
               RowBox[{"a0", "+", "a1c"}]], "+", 
              SqrtBox["\[Beta]"]}], ")"}]}], 
           SqrtBox["d"]]}]], " ", "\[Beta]"}], "+", 
       RowBox[{"a0", " ", 
        SqrtBox[
         RowBox[{"a0", "+", "a1c"}]], " ", "C2", " ", 
        SuperscriptBox["\[ExponentialE]", 
         FractionBox[
          RowBox[{"r", " ", 
           RowBox[{"(", 
            RowBox[{
             SqrtBox[
              RowBox[{"a0", "+", "a1c"}]], "+", 
             SqrtBox["\[Beta]"]}], ")"}]}], 
          SqrtBox["d"]]], " ", "\[Beta]"}], "+", 
       RowBox[{"a1c", " ", 
        SqrtBox[
         RowBox[{"a0", "+", "a1c"}]], " ", "C2", " ", 
        SuperscriptBox["\[ExponentialE]", 
         FractionBox[
          RowBox[{"r", " ", 
           RowBox[{"(", 
            RowBox[{
             SqrtBox[
              RowBox[{"a0", "+", "a1c"}]], "+", 
             SqrtBox["\[Beta]"]}], ")"}]}], 
          SqrtBox["d"]]], " ", "\[Beta]"}], "-", 
       RowBox[{"a0", " ", 
        SqrtBox[
         RowBox[{"a0", "+", "a1c"}]], " ", "C2", " ", 
        SuperscriptBox["\[ExponentialE]", 
         RowBox[{
          FractionBox[
           RowBox[{
            SqrtBox[
             RowBox[{"a0", "+", "a1c"}]], " ", "r"}], 
           SqrtBox["d"]], "+", 
          FractionBox[
           RowBox[{"r", " ", 
            SqrtBox["\[Beta]"]}], 
           SqrtBox["d"]]}]], " ", "\[Beta]"}], "-", 
       RowBox[{"a1c", " ", 
        SqrtBox[
         RowBox[{"a0", "+", "a1c"}]], " ", "C2", " ", 
        SuperscriptBox["\[ExponentialE]", 
         RowBox[{
          FractionBox[
           RowBox[{
            SqrtBox[
             RowBox[{"a0", "+", "a1c"}]], " ", "r"}], 
           SqrtBox["d"]], "+", 
          FractionBox[
           RowBox[{"r", " ", 
            SqrtBox["\[Beta]"]}], 
           SqrtBox["d"]]}]], " ", "\[Beta]"}], "+", 
       RowBox[{"a0", " ", "c0ast", " ", 
        SqrtBox["d"], " ", 
        SuperscriptBox["\[ExponentialE]", 
         RowBox[{
          FractionBox[
           RowBox[{"2", " ", 
            SqrtBox[
             RowBox[{"a0", "+", "a1c"}]], " ", "r"}], 
           SqrtBox["d"]], "+", 
          FractionBox[
           RowBox[{"r", " ", 
            SqrtBox["\[Beta]"]}], 
           SqrtBox["d"]]}]], " ", "\[Beta]"}], "+", 
       RowBox[{"a0", " ", 
        SqrtBox[
         RowBox[{"a0", "+", "a1c"}]], " ", "C1", " ", 
        SuperscriptBox["\[ExponentialE]", 
         RowBox[{
          FractionBox[
           RowBox[{"3", " ", 
            SqrtBox[
             RowBox[{"a0", "+", "a1c"}]], " ", "r"}], 
           SqrtBox["d"]], "+", 
          FractionBox[
           RowBox[{"r", " ", 
            SqrtBox["\[Beta]"]}], 
           SqrtBox["d"]]}]], " ", "\[Beta]"}], "+", 
       RowBox[{"a1c", " ", 
        SqrtBox[
         RowBox[{"a0", "+", "a1c"}]], " ", "C1", " ", 
        SuperscriptBox["\[ExponentialE]", 
         RowBox[{
          FractionBox[
           RowBox[{"3", " ", 
            SqrtBox[
             RowBox[{"a0", "+", "a1c"}]], " ", "r"}], 
           SqrtBox["d"]], "+", 
          FractionBox[
           RowBox[{"r", " ", 
            SqrtBox["\[Beta]"]}], 
           SqrtBox["d"]]}]], " ", "\[Beta]"}], "+", 
       RowBox[{"a0", " ", "C1", " ", 
        SuperscriptBox["\[ExponentialE]", 
         RowBox[{
          FractionBox[
           RowBox[{"2", " ", 
            SqrtBox[
             RowBox[{"a0", "+", "a1c"}]], " ", "r"}], 
           SqrtBox["d"]], "+", 
          FractionBox[
           RowBox[{"r", " ", 
            RowBox[{"(", 
             RowBox[{
              SqrtBox[
               RowBox[{"a0", "+", "a1c"}]], "+", 
              SqrtBox["\[Beta]"]}], ")"}]}], 
           SqrtBox["d"]]}]], " ", 
        SuperscriptBox["\[Beta]", 
         RowBox[{"3", "/", "2"}]]}], "+", 
       RowBox[{"a1c", " ", "C1", " ", 
        SuperscriptBox["\[ExponentialE]", 
         RowBox[{
          FractionBox[
           RowBox[{"2", " ", 
            SqrtBox[
             RowBox[{"a0", "+", "a1c"}]], " ", "r"}], 
           SqrtBox["d"]], "+", 
          FractionBox[
           RowBox[{"r", " ", 
            RowBox[{"(", 
             RowBox[{
              SqrtBox[
               RowBox[{"a0", "+", "a1c"}]], "+", 
              SqrtBox["\[Beta]"]}], ")"}]}], 
           SqrtBox["d"]]}]], " ", 
        SuperscriptBox["\[Beta]", 
         RowBox[{"3", "/", "2"}]]}], "+", 
       RowBox[{"a0", " ", "C2", " ", 
        SuperscriptBox["\[ExponentialE]", 
         FractionBox[
          RowBox[{"r", " ", 
           RowBox[{"(", 
            RowBox[{
             SqrtBox[
              RowBox[{"a0", "+", "a1c"}]], "+", 
             SqrtBox["\[Beta]"]}], ")"}]}], 
          SqrtBox["d"]]], " ", 
        SuperscriptBox["\[Beta]", 
         RowBox[{"3", "/", "2"}]]}], "+", 
       RowBox[{"a1c", " ", "C2", " ", 
        SuperscriptBox["\[ExponentialE]", 
         FractionBox[
          RowBox[{"r", " ", 
           RowBox[{"(", 
            RowBox[{
             SqrtBox[
              RowBox[{"a0", "+", "a1c"}]], "+", 
             SqrtBox["\[Beta]"]}], ")"}]}], 
          SqrtBox["d"]]], " ", 
        SuperscriptBox["\[Beta]", 
         RowBox[{"3", "/", "2"}]]}], "+", 
       RowBox[{"a0", " ", "C2", " ", 
        SuperscriptBox["\[ExponentialE]", 
         RowBox[{
          FractionBox[
           RowBox[{
            SqrtBox[
             RowBox[{"a0", "+", "a1c"}]], " ", "r"}], 
           SqrtBox["d"]], "+", 
          FractionBox[
           RowBox[{"r", " ", 
            SqrtBox["\[Beta]"]}], 
           SqrtBox["d"]]}]], " ", 
        SuperscriptBox["\[Beta]", 
         RowBox[{"3", "/", "2"}]]}], "+", 
       RowBox[{"a1c", " ", "C2", " ", 
        SuperscriptBox["\[ExponentialE]", 
         RowBox[{
          FractionBox[
           RowBox[{
            SqrtBox[
             RowBox[{"a0", "+", "a1c"}]], " ", "r"}], 
           SqrtBox["d"]], "+", 
          FractionBox[
           RowBox[{"r", " ", 
            SqrtBox["\[Beta]"]}], 
           SqrtBox["d"]]}]], " ", 
        SuperscriptBox["\[Beta]", 
         RowBox[{"3", "/", "2"}]]}], "+", 
       RowBox[{"a0", " ", "C1", " ", 
        SuperscriptBox["\[ExponentialE]", 
         RowBox[{
          FractionBox[
           RowBox[{"3", " ", 
            SqrtBox[
             RowBox[{"a0", "+", "a1c"}]], " ", "r"}], 
           SqrtBox["d"]], "+", 
          FractionBox[
           RowBox[{"r", " ", 
            SqrtBox["\[Beta]"]}], 
           SqrtBox["d"]]}]], " ", 
        SuperscriptBox["\[Beta]", 
         RowBox[{"3", "/", "2"}]]}], "+", 
       RowBox[{"a1c", " ", "C1", " ", 
        SuperscriptBox["\[ExponentialE]", 
         RowBox[{
          FractionBox[
           RowBox[{"3", " ", 
            SqrtBox[
             RowBox[{"a0", "+", "a1c"}]], " ", "r"}], 
           SqrtBox["d"]], "+", 
          FractionBox[
           RowBox[{"r", " ", 
            SqrtBox["\[Beta]"]}], 
           SqrtBox["d"]]}]], " ", 
        SuperscriptBox["\[Beta]", 
         RowBox[{"3", "/", "2"}]]}], "+", 
       RowBox[{"a0", " ", "c0ast", " ", 
        SuperscriptBox["\[ExponentialE]", 
         RowBox[{
          FractionBox[
           RowBox[{
            SqrtBox[
             RowBox[{"a0", "+", "a1c"}]], " ", "r"}], 
           SqrtBox["d"]], "+", 
          FractionBox[
           RowBox[{"r", " ", 
            RowBox[{"(", 
             RowBox[{
              SqrtBox[
               RowBox[{"a0", "+", "a1c"}]], "+", 
              SqrtBox["\[Beta]"]}], ")"}]}], 
           SqrtBox["d"]]}]], " ", "r", " ", 
        SuperscriptBox["\[Beta]", 
         RowBox[{"3", "/", "2"}]]}], "+", 
       RowBox[{"a0", " ", "c0ast", " ", 
        SuperscriptBox["\[ExponentialE]", 
         RowBox[{
          FractionBox[
           RowBox[{"2", " ", 
            SqrtBox[
             RowBox[{"a0", "+", "a1c"}]], " ", "r"}], 
           SqrtBox["d"]], "+", 
          FractionBox[
           RowBox[{"r", " ", 
            SqrtBox["\[Beta]"]}], 
           SqrtBox["d"]]}]], " ", "r", " ", 
        SuperscriptBox["\[Beta]", 
         RowBox[{"3", "/", "2"}]]}]}], ")"}]}], "+", 
    RowBox[{"D1", " ", 
     SuperscriptBox["\[ExponentialE]", 
      FractionBox[
       RowBox[{"r", " ", 
        SqrtBox["\[Beta]"]}], 
       SqrtBox["d"]]]}], "+", 
    RowBox[{"D2", " ", 
     SuperscriptBox["\[ExponentialE]", 
      RowBox[{"-", 
       FractionBox[
        RowBox[{"r", " ", 
         SqrtBox["\[Beta]"]}], 
        SqrtBox["d"]]}]]}]}]}], " "}], "\[IndentingNewLine]", 
 RowBox[{
  RowBox[{"\[Phi]1OUT", "[", "r_", "]"}], ":=", 
  RowBox[{
   RowBox[{
    FractionBox["1", 
     RowBox[{"2", " ", 
      RowBox[{"(", 
       RowBox[{"a0", "+", "a1d"}], ")"}], " ", 
      RowBox[{"(", 
       RowBox[{
        RowBox[{"-", 
         SqrtBox[
          RowBox[{"a0", "+", "a1d"}]]}], "+", 
        SqrtBox["\[Beta]"]}], ")"}], " ", 
      RowBox[{"(", 
       RowBox[{
        SqrtBox[
         RowBox[{"a0", "+", "a1d"}]], "+", 
        SqrtBox["\[Beta]"]}], ")"}], " ", 
      SuperscriptBox["\[Beta]", 
       RowBox[{"3", "/", "2"}]]}]], "a1d", " ", 
    SuperscriptBox["\[ExponentialE]", 
     RowBox[{
      RowBox[{"-", 
       FractionBox[
        RowBox[{
         SqrtBox[
          RowBox[{"a0", "+", "a1d"}]], " ", "r"}], 
        SqrtBox["d"]]}], "-", 
      FractionBox[
       RowBox[{"r", " ", 
        RowBox[{"(", 
         RowBox[{
          SqrtBox[
           RowBox[{"a0", "+", "a1d"}]], "+", 
          SqrtBox["\[Beta]"]}], ")"}]}], 
       SqrtBox["d"]]}]], " ", 
    RowBox[{"(", 
     RowBox[{
      RowBox[{
       SuperscriptBox["a0", "2"], " ", "c0ast", " ", 
       SqrtBox["d"], " ", 
       SuperscriptBox["\[ExponentialE]", 
        RowBox[{
         FractionBox[
          RowBox[{
           SqrtBox[
            RowBox[{"a0", "+", "a1d"}]], " ", "r"}], 
          SqrtBox["d"]], "+", 
         FractionBox[
          RowBox[{"r", " ", 
           RowBox[{"(", 
            RowBox[{
             SqrtBox[
              RowBox[{"a0", "+", "a1d"}]], "+", 
             SqrtBox["\[Beta]"]}], ")"}]}], 
          SqrtBox["d"]]}]]}], "+", 
      RowBox[{"a0", " ", "a1d", " ", "c0ast", " ", 
       SqrtBox["d"], " ", 
       SuperscriptBox["\[ExponentialE]", 
        RowBox[{
         FractionBox[
          RowBox[{
           SqrtBox[
            RowBox[{"a0", "+", "a1d"}]], " ", "r"}], 
          SqrtBox["d"]], "+", 
         FractionBox[
          RowBox[{"r", " ", 
           RowBox[{"(", 
            RowBox[{
             SqrtBox[
              RowBox[{"a0", "+", "a1d"}]], "+", 
             SqrtBox["\[Beta]"]}], ")"}]}], 
          SqrtBox["d"]]}]]}], "-", 
      RowBox[{
       SuperscriptBox["a0", "2"], " ", "c0ast", " ", 
       SqrtBox["d"], " ", 
       SuperscriptBox["\[ExponentialE]", 
        RowBox[{
         FractionBox[
          RowBox[{"2", " ", 
           SqrtBox[
            RowBox[{"a0", "+", "a1d"}]], " ", "r"}], 
          SqrtBox["d"]], "+", 
         FractionBox[
          RowBox[{"r", " ", 
           SqrtBox["\[Beta]"]}], 
          SqrtBox["d"]]}]]}], "-", 
      RowBox[{"a0", " ", "a1d", " ", "c0ast", " ", 
       SqrtBox["d"], " ", 
       SuperscriptBox["\[ExponentialE]", 
        RowBox[{
         FractionBox[
          RowBox[{"2", " ", 
           SqrtBox[
            RowBox[{"a0", "+", "a1d"}]], " ", "r"}], 
          SqrtBox["d"]], "+", 
         FractionBox[
          RowBox[{"r", " ", 
           SqrtBox["\[Beta]"]}], 
          SqrtBox["d"]]}]]}], "-", 
      RowBox[{
       SuperscriptBox["a0", "2"], " ", "c0ast", " ", 
       SuperscriptBox["\[ExponentialE]", 
        RowBox[{
         FractionBox[
          RowBox[{
           SqrtBox[
            RowBox[{"a0", "+", "a1d"}]], " ", "r"}], 
          SqrtBox["d"]], "+", 
         FractionBox[
          RowBox[{"r", " ", 
           RowBox[{"(", 
            RowBox[{
             SqrtBox[
              RowBox[{"a0", "+", "a1d"}]], "+", 
             SqrtBox["\[Beta]"]}], ")"}]}], 
          SqrtBox["d"]]}]], " ", "r", " ", 
       SqrtBox["\[Beta]"]}], "-", 
      RowBox[{"a0", " ", "a1d", " ", "c0ast", " ", 
       SuperscriptBox["\[ExponentialE]", 
        RowBox[{
         FractionBox[
          RowBox[{
           SqrtBox[
            RowBox[{"a0", "+", "a1d"}]], " ", "r"}], 
          SqrtBox["d"]], "+", 
         FractionBox[
          RowBox[{"r", " ", 
           RowBox[{"(", 
            RowBox[{
             SqrtBox[
              RowBox[{"a0", "+", "a1d"}]], "+", 
             SqrtBox["\[Beta]"]}], ")"}]}], 
          SqrtBox["d"]]}]], " ", "r", " ", 
       SqrtBox["\[Beta]"]}], "-", 
      RowBox[{
       SuperscriptBox["a0", "2"], " ", "c0ast", " ", 
       SuperscriptBox["\[ExponentialE]", 
        RowBox[{
         FractionBox[
          RowBox[{"2", " ", 
           SqrtBox[
            RowBox[{"a0", "+", "a1d"}]], " ", "r"}], 
          SqrtBox["d"]], "+", 
         FractionBox[
          RowBox[{"r", " ", 
           SqrtBox["\[Beta]"]}], 
          SqrtBox["d"]]}]], " ", "r", " ", 
       SqrtBox["\[Beta]"]}], "-", 
      RowBox[{"a0", " ", "a1d", " ", "c0ast", " ", 
       SuperscriptBox["\[ExponentialE]", 
        RowBox[{
         FractionBox[
          RowBox[{"2", " ", 
           SqrtBox[
            RowBox[{"a0", "+", "a1d"}]], " ", "r"}], 
          SqrtBox["d"]], "+", 
         FractionBox[
          RowBox[{"r", " ", 
           SqrtBox["\[Beta]"]}], 
          SqrtBox["d"]]}]], " ", "r", " ", 
       SqrtBox["\[Beta]"]}], "-", 
      RowBox[{"a0", " ", "c0ast", " ", 
       SqrtBox["d"], " ", 
       SuperscriptBox["\[ExponentialE]", 
        RowBox[{
         FractionBox[
          RowBox[{
           SqrtBox[
            RowBox[{"a0", "+", "a1d"}]], " ", "r"}], 
          SqrtBox["d"]], "+", 
         FractionBox[
          RowBox[{"r", " ", 
           RowBox[{"(", 
            RowBox[{
             SqrtBox[
              RowBox[{"a0", "+", "a1d"}]], "+", 
             SqrtBox["\[Beta]"]}], ")"}]}], 
          SqrtBox["d"]]}]], " ", "\[Beta]"}], "-", 
      RowBox[{"a0", " ", 
       SqrtBox[
        RowBox[{"a0", "+", "a1d"}]], " ", "C3", " ", 
       SuperscriptBox["\[ExponentialE]", 
        RowBox[{
         FractionBox[
          RowBox[{"2", " ", 
           SqrtBox[
            RowBox[{"a0", "+", "a1d"}]], " ", "r"}], 
          SqrtBox["d"]], "+", 
         FractionBox[
          RowBox[{"r", " ", 
           RowBox[{"(", 
            RowBox[{
             SqrtBox[
              RowBox[{"a0", "+", "a1d"}]], "+", 
             SqrtBox["\[Beta]"]}], ")"}]}], 
          SqrtBox["d"]]}]], " ", "\[Beta]"}], "-", 
      RowBox[{"a1d", " ", 
       SqrtBox[
        RowBox[{"a0", "+", "a1d"}]], " ", "C3", " ", 
       SuperscriptBox["\[ExponentialE]", 
        RowBox[{
         FractionBox[
          RowBox[{"2", " ", 
           SqrtBox[
            RowBox[{"a0", "+", "a1d"}]], " ", "r"}], 
          SqrtBox["d"]], "+", 
         FractionBox[
          RowBox[{"r", " ", 
           RowBox[{"(", 
            RowBox[{
             SqrtBox[
              RowBox[{"a0", "+", "a1d"}]], "+", 
             SqrtBox["\[Beta]"]}], ")"}]}], 
          SqrtBox["d"]]}]], " ", "\[Beta]"}], "+", 
      RowBox[{"a0", " ", 
       SqrtBox[
        RowBox[{"a0", "+", "a1d"}]], " ", "C4", " ", 
       SuperscriptBox["\[ExponentialE]", 
        FractionBox[
         RowBox[{"r", " ", 
          RowBox[{"(", 
           RowBox[{
            SqrtBox[
             RowBox[{"a0", "+", "a1d"}]], "+", 
            SqrtBox["\[Beta]"]}], ")"}]}], 
         SqrtBox["d"]]], " ", "\[Beta]"}], "+", 
      RowBox[{"a1d", " ", 
       SqrtBox[
        RowBox[{"a0", "+", "a1d"}]], " ", "C4", " ", 
       SuperscriptBox["\[ExponentialE]", 
        FractionBox[
         RowBox[{"r", " ", 
          RowBox[{"(", 
           RowBox[{
            SqrtBox[
             RowBox[{"a0", "+", "a1d"}]], "+", 
            SqrtBox["\[Beta]"]}], ")"}]}], 
         SqrtBox["d"]]], " ", "\[Beta]"}], "-", 
      RowBox[{"a0", " ", 
       SqrtBox[
        RowBox[{"a0", "+", "a1d"}]], " ", "C4", " ", 
       SuperscriptBox["\[ExponentialE]", 
        RowBox[{
         FractionBox[
          RowBox[{
           SqrtBox[
            RowBox[{"a0", "+", "a1d"}]], " ", "r"}], 
          SqrtBox["d"]], "+", 
         FractionBox[
          RowBox[{"r", " ", 
           SqrtBox["\[Beta]"]}], 
          SqrtBox["d"]]}]], " ", "\[Beta]"}], "-", 
      RowBox[{"a1d", " ", 
       SqrtBox[
        RowBox[{"a0", "+", "a1d"}]], " ", "C4", " ", 
       SuperscriptBox["\[ExponentialE]", 
        RowBox[{
         FractionBox[
          RowBox[{
           SqrtBox[
            RowBox[{"a0", "+", "a1d"}]], " ", "r"}], 
          SqrtBox["d"]], "+", 
         FractionBox[
          RowBox[{"r", " ", 
           SqrtBox["\[Beta]"]}], 
          SqrtBox["d"]]}]], " ", "\[Beta]"}], "+", 
      RowBox[{"a0", " ", "c0ast", " ", 
       SqrtBox["d"], " ", 
       SuperscriptBox["\[ExponentialE]", 
        RowBox[{
         FractionBox[
          RowBox[{"2", " ", 
           SqrtBox[
            RowBox[{"a0", "+", "a1d"}]], " ", "r"}], 
          SqrtBox["d"]], "+", 
         FractionBox[
          RowBox[{"r", " ", 
           SqrtBox["\[Beta]"]}], 
          SqrtBox["d"]]}]], " ", "\[Beta]"}], "+", 
      RowBox[{"a0", " ", 
       SqrtBox[
        RowBox[{"a0", "+", "a1d"}]], " ", "C3", " ", 
       SuperscriptBox["\[ExponentialE]", 
        RowBox[{
         FractionBox[
          RowBox[{"3", " ", 
           SqrtBox[
            RowBox[{"a0", "+", "a1d"}]], " ", "r"}], 
          SqrtBox["d"]], "+", 
         FractionBox[
          RowBox[{"r", " ", 
           SqrtBox["\[Beta]"]}], 
          SqrtBox["d"]]}]], " ", "\[Beta]"}], "+", 
      RowBox[{"a1d", " ", 
       SqrtBox[
        RowBox[{"a0", "+", "a1d"}]], " ", "C3", " ", 
       SuperscriptBox["\[ExponentialE]", 
        RowBox[{
         FractionBox[
          RowBox[{"3", " ", 
           SqrtBox[
            RowBox[{"a0", "+", "a1d"}]], " ", "r"}], 
          SqrtBox["d"]], "+", 
         FractionBox[
          RowBox[{"r", " ", 
           SqrtBox["\[Beta]"]}], 
          SqrtBox["d"]]}]], " ", "\[Beta]"}], "+", 
      RowBox[{"a0", " ", "C3", " ", 
       SuperscriptBox["\[ExponentialE]", 
        RowBox[{
         FractionBox[
          RowBox[{"2", " ", 
           SqrtBox[
            RowBox[{"a0", "+", "a1d"}]], " ", "r"}], 
          SqrtBox["d"]], "+", 
         FractionBox[
          RowBox[{"r", " ", 
           RowBox[{"(", 
            RowBox[{
             SqrtBox[
              RowBox[{"a0", "+", "a1d"}]], "+", 
             SqrtBox["\[Beta]"]}], ")"}]}], 
          SqrtBox["d"]]}]], " ", 
       SuperscriptBox["\[Beta]", 
        RowBox[{"3", "/", "2"}]]}], "+", 
      RowBox[{"a1d", " ", "C3", " ", 
       SuperscriptBox["\[ExponentialE]", 
        RowBox[{
         FractionBox[
          RowBox[{"2", " ", 
           SqrtBox[
            RowBox[{"a0", "+", "a1d"}]], " ", "r"}], 
          SqrtBox["d"]], "+", 
         FractionBox[
          RowBox[{"r", " ", 
           RowBox[{"(", 
            RowBox[{
             SqrtBox[
              RowBox[{"a0", "+", "a1d"}]], "+", 
             SqrtBox["\[Beta]"]}], ")"}]}], 
          SqrtBox["d"]]}]], " ", 
       SuperscriptBox["\[Beta]", 
        RowBox[{"3", "/", "2"}]]}], "+", 
      RowBox[{"a0", " ", "C4", " ", 
       SuperscriptBox["\[ExponentialE]", 
        FractionBox[
         RowBox[{"r", " ", 
          RowBox[{"(", 
           RowBox[{
            SqrtBox[
             RowBox[{"a0", "+", "a1d"}]], "+", 
            SqrtBox["\[Beta]"]}], ")"}]}], 
         SqrtBox["d"]]], " ", 
       SuperscriptBox["\[Beta]", 
        RowBox[{"3", "/", "2"}]]}], "+", 
      RowBox[{"a1d", " ", "C4", " ", 
       SuperscriptBox["\[ExponentialE]", 
        FractionBox[
         RowBox[{"r", " ", 
          RowBox[{"(", 
           RowBox[{
            SqrtBox[
             RowBox[{"a0", "+", "a1d"}]], "+", 
            SqrtBox["\[Beta]"]}], ")"}]}], 
         SqrtBox["d"]]], " ", 
       SuperscriptBox["\[Beta]", 
        RowBox[{"3", "/", "2"}]]}], "+", 
      RowBox[{"a0", " ", "C4", " ", 
       SuperscriptBox["\[ExponentialE]", 
        RowBox[{
         FractionBox[
          RowBox[{
           SqrtBox[
            RowBox[{"a0", "+", "a1d"}]], " ", "r"}], 
          SqrtBox["d"]], "+", 
         FractionBox[
          RowBox[{"r", " ", 
           SqrtBox["\[Beta]"]}], 
          SqrtBox["d"]]}]], " ", 
       SuperscriptBox["\[Beta]", 
        RowBox[{"3", "/", "2"}]]}], "+", 
      RowBox[{"a1d", " ", "C4", " ", 
       SuperscriptBox["\[ExponentialE]", 
        RowBox[{
         FractionBox[
          RowBox[{
           SqrtBox[
            RowBox[{"a0", "+", "a1d"}]], " ", "r"}], 
          SqrtBox["d"]], "+", 
         FractionBox[
          RowBox[{"r", " ", 
           SqrtBox["\[Beta]"]}], 
          SqrtBox["d"]]}]], " ", 
       SuperscriptBox["\[Beta]", 
        RowBox[{"3", "/", "2"}]]}], "+", 
      RowBox[{"a0", " ", "C3", " ", 
       SuperscriptBox["\[ExponentialE]", 
        RowBox[{
         FractionBox[
          RowBox[{"3", " ", 
           SqrtBox[
            RowBox[{"a0", "+", "a1d"}]], " ", "r"}], 
          SqrtBox["d"]], "+", 
         FractionBox[
          RowBox[{"r", " ", 
           SqrtBox["\[Beta]"]}], 
          SqrtBox["d"]]}]], " ", 
       SuperscriptBox["\[Beta]", 
        RowBox[{"3", "/", "2"}]]}], "+", 
      RowBox[{"a1d", " ", "C3", " ", 
       SuperscriptBox["\[ExponentialE]", 
        RowBox[{
         FractionBox[
          RowBox[{"3", " ", 
           SqrtBox[
            RowBox[{"a0", "+", "a1d"}]], " ", "r"}], 
          SqrtBox["d"]], "+", 
         FractionBox[
          RowBox[{"r", " ", 
           SqrtBox["\[Beta]"]}], 
          SqrtBox["d"]]}]], " ", 
       SuperscriptBox["\[Beta]", 
        RowBox[{"3", "/", "2"}]]}], "+", 
      RowBox[{"a0", " ", "c0ast", " ", 
       SuperscriptBox["\[ExponentialE]", 
        RowBox[{
         FractionBox[
          RowBox[{
           SqrtBox[
            RowBox[{"a0", "+", "a1d"}]], " ", "r"}], 
          SqrtBox["d"]], "+", 
         FractionBox[
          RowBox[{"r", " ", 
           RowBox[{"(", 
            RowBox[{
             SqrtBox[
              RowBox[{"a0", "+", "a1d"}]], "+", 
             SqrtBox["\[Beta]"]}], ")"}]}], 
          SqrtBox["d"]]}]], " ", "r", " ", 
       SuperscriptBox["\[Beta]", 
        RowBox[{"3", "/", "2"}]]}], "+", 
      RowBox[{"a0", " ", "c0ast", " ", 
       SuperscriptBox["\[ExponentialE]", 
        RowBox[{
         FractionBox[
          RowBox[{"2", " ", 
           SqrtBox[
            RowBox[{"a0", "+", "a1d"}]], " ", "r"}], 
          SqrtBox["d"]], "+", 
         FractionBox[
          RowBox[{"r", " ", 
           SqrtBox["\[Beta]"]}], 
          SqrtBox["d"]]}]], " ", "r", " ", 
       SuperscriptBox["\[Beta]", 
        RowBox[{"3", "/", "2"}]]}]}], ")"}]}], "+", 
   RowBox[{"D3", " ", 
    SuperscriptBox["\[ExponentialE]", 
     FractionBox[
      RowBox[{"r", " ", 
       SqrtBox["\[Beta]"]}], 
      SqrtBox["d"]]]}], "+", 
   RowBox[{"D4", " ", 
    SuperscriptBox["\[ExponentialE]", 
     RowBox[{"-", 
      FractionBox[
       RowBox[{"r", " ", 
        SqrtBox["\[Beta]"]}], 
       SqrtBox["d"]]}]]}]}]}], "\[IndentingNewLine]", 
 RowBox[{
  RowBox[{
   RowBox[{"\[Phi]1OUTOUT", "[", "r_", "]"}], ":=", 
   RowBox[{
    RowBox[{"D5", " ", 
     SuperscriptBox["\[ExponentialE]", 
      FractionBox[
       RowBox[{"r", " ", 
        SqrtBox["\[Beta]"]}], 
       SqrtBox["d"]]]}], "+", 
    RowBox[{"D6", " ", 
     SuperscriptBox["\[ExponentialE]", 
      RowBox[{"-", 
       FractionBox[
        RowBox[{"r", " ", 
         SqrtBox["\[Beta]"]}], 
        SqrtBox["d"]]}]]}]}]}], "\[IndentingNewLine]", 
  "\[IndentingNewLine]"}], "\[IndentingNewLine]"}], "Input",
 CellChangeTimes->{{3.9010319996210127`*^9, 3.901032051627767*^9}, {
  3.901033382670117*^9, 3.9010334975539923`*^9}, {3.901033532049115*^9, 
  3.901033583759802*^9}, {3.901035009459296*^9, 3.901035031004693*^9}, {
  3.901035092791813*^9, 3.9010351853244677`*^9}, {3.901059938724099*^9, 
  3.901059973912198*^9}, {3.901093585645349*^9, 3.901093619336944*^9}, {
  3.901136074683857*^9, 3.901136159860263*^9}},
 CellLabel->"In[9]:=",ExpressionUUID->"da54f5ca-f6de-45a4-bba5-d419dbc003a7"],

Cell[CellGroupData[{

Cell[BoxData[{
 RowBox[{"\"\<Enforce the boundary conditions for \[Phi]0, see SI, section \
'Uniform enzyme sphere'. By imposing these boundary conditions, solve for the \
coefficients C1, C2, C3\>\"", ";"}], "\[IndentingNewLine]", 
 RowBox[{"\"\<e1 = exp(-(epsilon_protein_ligand)/kT), the non-specific \
protein-ligand interaction\>\"", ";"}], "\[IndentingNewLine]", 
 RowBox[{"\"\<R1 = rho = cluster size; R0 = basin size\>\"", 
  ";"}], "\[IndentingNewLine]", 
 RowBox[{
  RowBox[{"solve1", " ", "=", " ", 
   RowBox[{"Solve", "[", 
    RowBox[{
     RowBox[{"{", 
      RowBox[{
       RowBox[{
        RowBox[{"\[Phi]0IN", "[", "0", "]"}], "==", "0"}], ",", 
       RowBox[{
        RowBox[{"\[Phi]0IN", "[", "R1", "]"}], "\[Equal]", "  ", 
        RowBox[{"\[Phi]0OUT", "[", "R1", "]"}]}], ",", 
       RowBox[{
        RowBox[{
         RowBox[{"\[Phi]0IN", "'"}], "[", "R1", "]"}], "\[Equal]", 
        RowBox[{
         RowBox[{"\[Phi]0OUT", "'"}], "[", "R1", "]"}]}], ",", " ", 
       RowBox[{
        RowBox[{
         RowBox[{"\[Phi]0OUT", "[", "R0", "]"}], "-", " ", 
         RowBox[{"R0", " ", 
          RowBox[{
           RowBox[{"\[Phi]0OUT", "'"}], "[", "R0", "]"}]}]}], "\[Equal]", 
        "0"}]}], "}"}], ",", 
     RowBox[{"{", 
      RowBox[{"C1", ",", "C2", ",", "C3", ",", " ", "C4"}], "}"}]}], "]"}]}], 
  ";"}], "\[IndentingNewLine]", 
 RowBox[{"\[Gamma]1", " ", "=", " ", 
  RowBox[{"C1", "/.", 
   RowBox[{"solve1", "[", 
    RowBox[{"[", "1", "]"}], "]"}]}]}], "\[IndentingNewLine]", 
 RowBox[{"\[Gamma]2", " ", "=", " ", 
  RowBox[{"C2", "/.", 
   RowBox[{"solve1", "[", 
    RowBox[{"[", "1", "]"}], "]"}]}]}], "\[IndentingNewLine]", 
 RowBox[{"\[Gamma]3", " ", "=", " ", 
  RowBox[{"C3", "/.", 
   RowBox[{"solve1", "[", 
    RowBox[{"[", "1", "]"}], "]"}]}]}], "\n", 
 RowBox[{"\[Gamma]4", " ", "=", " ", 
  RowBox[{"C4", "/.", 
   RowBox[{"solve1", "[", 
    RowBox[{"[", "1", "]"}], "]"}]}]}], "\[IndentingNewLine]", 
 RowBox[{
  RowBox[{"C1", " ", "=", "\[Gamma]1"}], ";", 
  RowBox[{"C2", " ", "=", " ", "\[Gamma]2"}], ";", 
  RowBox[{"C3", " ", "=", " ", "\[Gamma]3"}], ";", 
  RowBox[{"C4", " ", "=", " ", "\[Gamma]4"}], 
  ";"}], "\[IndentingNewLine]"}], "Input",
 CellChangeTimes->{{3.90006666487186*^9, 3.9000666808340816`*^9}, 
   3.900066797818123*^9, {3.900066835886394*^9, 3.900066977750771*^9}, {
   3.900067356090263*^9, 3.90006737289247*^9}, {3.900067673773509*^9, 
   3.9000676989718103`*^9}, {3.900067818228662*^9, 3.900067845133514*^9}, {
   3.900067929441984*^9, 3.90006795158409*^9}, {3.900068137980526*^9, 
   3.900068165694363*^9}, {3.900068527028866*^9, 3.900068529911446*^9}, {
   3.900086217323811*^9, 3.900086241438792*^9}, {3.900086324561102*^9, 
   3.900086331980064*^9}, {3.9001616479303217`*^9, 3.900161662367482*^9}, {
   3.900918694137862*^9, 3.900918697510634*^9}, {3.900920251242482*^9, 
   3.900920262542633*^9}},
 CellLabel->"In[12]:=",ExpressionUUID->"e4d47f45-3959-4fc4-a343-0fcae0eaa25c"],

Cell[BoxData[
 RowBox[{
  RowBox[{"(", 
   RowBox[{"a0", " ", 
    RowBox[{"(", 
     RowBox[{"a1c", "-", "a1d"}], ")"}], " ", "c0ast", " ", 
    SuperscriptBox["\[ExponentialE]", 
     FractionBox[
      RowBox[{
       SqrtBox[
        RowBox[{"a0", "+", "a1c"}]], " ", "R1"}], 
      SqrtBox["d"]]], " ", 
    RowBox[{"(", 
     RowBox[{
      RowBox[{
       RowBox[{"-", "d"}], " ", 
       SuperscriptBox["\[ExponentialE]", 
        FractionBox[
         RowBox[{"2", " ", 
          SqrtBox[
           RowBox[{"a0", "+", "a1d"}]], " ", "R0"}], 
         SqrtBox["d"]]]}], "+", 
      RowBox[{"d", " ", 
       SuperscriptBox["\[ExponentialE]", 
        FractionBox[
         RowBox[{"2", " ", 
          SqrtBox[
           RowBox[{"a0", "+", "a1d"}]], " ", "R1"}], 
         SqrtBox["d"]]]}], "+", 
      RowBox[{
       SqrtBox[
        RowBox[{"a0", "+", "a1d"}]], " ", 
       SqrtBox["d"], " ", 
       SuperscriptBox["\[ExponentialE]", 
        FractionBox[
         RowBox[{"2", " ", 
          SqrtBox[
           RowBox[{"a0", "+", "a1d"}]], " ", "R0"}], 
         SqrtBox["d"]]], " ", "R0"}], "+", 
      RowBox[{
       SqrtBox[
        RowBox[{"a0", "+", "a1d"}]], " ", 
       SqrtBox["d"], " ", 
       SuperscriptBox["\[ExponentialE]", 
        FractionBox[
         RowBox[{"2", " ", 
          SqrtBox[
           RowBox[{"a0", "+", "a1d"}]], " ", "R1"}], 
         SqrtBox["d"]]], " ", "R0"}], "-", 
      RowBox[{
       SqrtBox[
        RowBox[{"a0", "+", "a1d"}]], " ", 
       SqrtBox["d"], " ", 
       SuperscriptBox["\[ExponentialE]", 
        FractionBox[
         RowBox[{"2", " ", 
          SqrtBox[
           RowBox[{"a0", "+", "a1d"}]], " ", "R0"}], 
         SqrtBox["d"]]], " ", "R1"}], "-", 
      RowBox[{
       SqrtBox[
        RowBox[{"a0", "+", "a1d"}]], " ", 
       SqrtBox["d"], " ", 
       SuperscriptBox["\[ExponentialE]", 
        FractionBox[
         RowBox[{"2", " ", 
          SqrtBox[
           RowBox[{"a0", "+", "a1d"}]], " ", "R1"}], 
         SqrtBox["d"]]], " ", "R1"}], "+", 
      RowBox[{"a0", " ", 
       SuperscriptBox["\[ExponentialE]", 
        FractionBox[
         RowBox[{"2", " ", 
          SqrtBox[
           RowBox[{"a0", "+", "a1d"}]], " ", "R0"}], 
         SqrtBox["d"]]], " ", "R0", " ", "R1"}], "+", 
      RowBox[{"a1d", " ", 
       SuperscriptBox["\[ExponentialE]", 
        FractionBox[
         RowBox[{"2", " ", 
          SqrtBox[
           RowBox[{"a0", "+", "a1d"}]], " ", "R0"}], 
         SqrtBox["d"]]], " ", "R0", " ", "R1"}], "-", 
      RowBox[{"a0", " ", 
       SuperscriptBox["\[ExponentialE]", 
        FractionBox[
         RowBox[{"2", " ", 
          SqrtBox[
           RowBox[{"a0", "+", "a1d"}]], " ", "R1"}], 
         SqrtBox["d"]]], " ", "R0", " ", "R1"}], "-", 
      RowBox[{"a1d", " ", 
       SuperscriptBox["\[ExponentialE]", 
        FractionBox[
         RowBox[{"2", " ", 
          SqrtBox[
           RowBox[{"a0", "+", "a1d"}]], " ", "R1"}], 
         SqrtBox["d"]]], " ", "R0", " ", "R1"}]}], ")"}]}], ")"}], "/", 
  RowBox[{"(", 
   RowBox[{
    RowBox[{"(", 
     RowBox[{"a0", "+", "a1c"}], ")"}], " ", 
    RowBox[{"(", 
     RowBox[{"a0", "+", "a1d"}], ")"}], " ", 
    RowBox[{"(", 
     RowBox[{
      RowBox[{
       RowBox[{"-", 
        SqrtBox[
         RowBox[{"a0", "+", "a1c"}]]}], " ", 
       SqrtBox["d"], " ", 
       SuperscriptBox["\[ExponentialE]", 
        FractionBox[
         RowBox[{"2", " ", 
          SqrtBox[
           RowBox[{"a0", "+", "a1d"}]], " ", "R0"}], 
         SqrtBox["d"]]]}], "+", 
      RowBox[{
       SqrtBox[
        RowBox[{"a0", "+", "a1d"}]], " ", 
       SqrtBox["d"], " ", 
       SuperscriptBox["\[ExponentialE]", 
        FractionBox[
         RowBox[{"2", " ", 
          SqrtBox[
           RowBox[{"a0", "+", "a1d"}]], " ", "R0"}], 
         SqrtBox["d"]]]}], "+", 
      RowBox[{
       SqrtBox[
        RowBox[{"a0", "+", "a1c"}]], " ", 
       SqrtBox["d"], " ", 
       SuperscriptBox["\[ExponentialE]", 
        FractionBox[
         RowBox[{"2", " ", 
          SqrtBox[
           RowBox[{"a0", "+", "a1d"}]], " ", "R1"}], 
         SqrtBox["d"]]]}], "+", 
      RowBox[{
       SqrtBox[
        RowBox[{"a0", "+", "a1d"}]], " ", 
       SqrtBox["d"], " ", 
       SuperscriptBox["\[ExponentialE]", 
        FractionBox[
         RowBox[{"2", " ", 
          SqrtBox[
           RowBox[{"a0", "+", "a1d"}]], " ", "R1"}], 
         SqrtBox["d"]]]}], "-", 
      RowBox[{
       SqrtBox[
        RowBox[{"a0", "+", "a1c"}]], " ", 
       SqrtBox["d"], " ", 
       SuperscriptBox["\[ExponentialE]", 
        RowBox[{
         FractionBox[
          RowBox[{"2", " ", 
           SqrtBox[
            RowBox[{"a0", "+", "a1d"}]], " ", "R0"}], 
          SqrtBox["d"]], "+", 
         FractionBox[
          RowBox[{"2", " ", 
           SqrtBox[
            RowBox[{"a0", "+", "a1c"}]], " ", "R1"}], 
          SqrtBox["d"]]}]]}], "-", 
      RowBox[{
       SqrtBox[
        RowBox[{"a0", "+", "a1d"}]], " ", 
       SqrtBox["d"], " ", 
       SuperscriptBox["\[ExponentialE]", 
        RowBox[{
         FractionBox[
          RowBox[{"2", " ", 
           SqrtBox[
            RowBox[{"a0", "+", "a1d"}]], " ", "R0"}], 
          SqrtBox["d"]], "+", 
         FractionBox[
          RowBox[{"2", " ", 
           SqrtBox[
            RowBox[{"a0", "+", "a1c"}]], " ", "R1"}], 
          SqrtBox["d"]]}]]}], "+", 
      RowBox[{
       SqrtBox[
        RowBox[{"a0", "+", "a1c"}]], " ", 
       SqrtBox["d"], " ", 
       SuperscriptBox["\[ExponentialE]", 
        RowBox[{
         FractionBox[
          RowBox[{"2", " ", 
           SqrtBox[
            RowBox[{"a0", "+", "a1c"}]], " ", "R1"}], 
          SqrtBox["d"]], "+", 
         FractionBox[
          RowBox[{"2", " ", 
           SqrtBox[
            RowBox[{"a0", "+", "a1d"}]], " ", "R1"}], 
          SqrtBox["d"]]}]]}], "-", 
      RowBox[{
       SqrtBox[
        RowBox[{"a0", "+", "a1d"}]], " ", 
       SqrtBox["d"], " ", 
       SuperscriptBox["\[ExponentialE]", 
        RowBox[{
         FractionBox[
          RowBox[{"2", " ", 
           SqrtBox[
            RowBox[{"a0", "+", "a1c"}]], " ", "R1"}], 
          SqrtBox["d"]], "+", 
         FractionBox[
          RowBox[{"2", " ", 
           SqrtBox[
            RowBox[{"a0", "+", "a1d"}]], " ", "R1"}], 
          SqrtBox["d"]]}]]}], "-", 
      RowBox[{"a0", " ", 
       SuperscriptBox["\[ExponentialE]", 
        FractionBox[
         RowBox[{"2", " ", 
          SqrtBox[
           RowBox[{"a0", "+", "a1d"}]], " ", "R0"}], 
         SqrtBox["d"]]], " ", "R0"}], "-", 
      RowBox[{"a1d", " ", 
       SuperscriptBox["\[ExponentialE]", 
        FractionBox[
         RowBox[{"2", " ", 
          SqrtBox[
           RowBox[{"a0", "+", "a1d"}]], " ", "R0"}], 
         SqrtBox["d"]]], " ", "R0"}], "+", 
      RowBox[{
       SqrtBox[
        RowBox[{"a0", "+", "a1c"}]], " ", 
       SqrtBox[
        RowBox[{"a0", "+", "a1d"}]], " ", 
       SuperscriptBox["\[ExponentialE]", 
        FractionBox[
         RowBox[{"2", " ", 
          SqrtBox[
           RowBox[{"a0", "+", "a1d"}]], " ", "R0"}], 
         SqrtBox["d"]]], " ", "R0"}], "+", 
      RowBox[{"a0", " ", 
       SuperscriptBox["\[ExponentialE]", 
        FractionBox[
         RowBox[{"2", " ", 
          SqrtBox[
           RowBox[{"a0", "+", "a1d"}]], " ", "R1"}], 
         SqrtBox["d"]]], " ", "R0"}], "+", 
      RowBox[{"a1d", " ", 
       SuperscriptBox["\[ExponentialE]", 
        FractionBox[
         RowBox[{"2", " ", 
          SqrtBox[
           RowBox[{"a0", "+", "a1d"}]], " ", "R1"}], 
         SqrtBox["d"]]], " ", "R0"}], "+", 
      RowBox[{
       SqrtBox[
        RowBox[{"a0", "+", "a1c"}]], " ", 
       SqrtBox[
        RowBox[{"a0", "+", "a1d"}]], " ", 
       SuperscriptBox["\[ExponentialE]", 
        FractionBox[
         RowBox[{"2", " ", 
          SqrtBox[
           RowBox[{"a0", "+", "a1d"}]], " ", "R1"}], 
         SqrtBox["d"]]], " ", "R0"}], "+", 
      RowBox[{"a0", " ", 
       SuperscriptBox["\[ExponentialE]", 
        RowBox[{
         FractionBox[
          RowBox[{"2", " ", 
           SqrtBox[
            RowBox[{"a0", "+", "a1d"}]], " ", "R0"}], 
          SqrtBox["d"]], "+", 
         FractionBox[
          RowBox[{"2", " ", 
           SqrtBox[
            RowBox[{"a0", "+", "a1c"}]], " ", "R1"}], 
          SqrtBox["d"]]}]], " ", "R0"}], "+", 
      RowBox[{"a1d", " ", 
       SuperscriptBox["\[ExponentialE]", 
        RowBox[{
         FractionBox[
          RowBox[{"2", " ", 
           SqrtBox[
            RowBox[{"a0", "+", "a1d"}]], " ", "R0"}], 
          SqrtBox["d"]], "+", 
         FractionBox[
          RowBox[{"2", " ", 
           SqrtBox[
            RowBox[{"a0", "+", "a1c"}]], " ", "R1"}], 
          SqrtBox["d"]]}]], " ", "R0"}], "+", 
      RowBox[{
       SqrtBox[
        RowBox[{"a0", "+", "a1c"}]], " ", 
       SqrtBox[
        RowBox[{"a0", "+", "a1d"}]], " ", 
       SuperscriptBox["\[ExponentialE]", 
        RowBox[{
         FractionBox[
          RowBox[{"2", " ", 
           SqrtBox[
            RowBox[{"a0", "+", "a1d"}]], " ", "R0"}], 
          SqrtBox["d"]], "+", 
         FractionBox[
          RowBox[{"2", " ", 
           SqrtBox[
            RowBox[{"a0", "+", "a1c"}]], " ", "R1"}], 
          SqrtBox["d"]]}]], " ", "R0"}], "-", 
      RowBox[{"a0", " ", 
       SuperscriptBox["\[ExponentialE]", 
        RowBox[{
         FractionBox[
          RowBox[{"2", " ", 
           SqrtBox[
            RowBox[{"a0", "+", "a1c"}]], " ", "R1"}], 
          SqrtBox["d"]], "+", 
         FractionBox[
          RowBox[{"2", " ", 
           SqrtBox[
            RowBox[{"a0", "+", "a1d"}]], " ", "R1"}], 
          SqrtBox["d"]]}]], " ", "R0"}], "-", 
      RowBox[{"a1d", " ", 
       SuperscriptBox["\[ExponentialE]", 
        RowBox[{
         FractionBox[
          RowBox[{"2", " ", 
           SqrtBox[
            RowBox[{"a0", "+", "a1c"}]], " ", "R1"}], 
          SqrtBox["d"]], "+", 
         FractionBox[
          RowBox[{"2", " ", 
           SqrtBox[
            RowBox[{"a0", "+", "a1d"}]], " ", "R1"}], 
          SqrtBox["d"]]}]], " ", "R0"}], "+", 
      RowBox[{
       SqrtBox[
        RowBox[{"a0", "+", "a1c"}]], " ", 
       SqrtBox[
        RowBox[{"a0", "+", "a1d"}]], " ", 
       SuperscriptBox["\[ExponentialE]", 
        RowBox[{
         FractionBox[
          RowBox[{"2", " ", 
           SqrtBox[
            RowBox[{"a0", "+", "a1c"}]], " ", "R1"}], 
          SqrtBox["d"]], "+", 
         FractionBox[
          RowBox[{"2", " ", 
           SqrtBox[
            RowBox[{"a0", "+", "a1d"}]], " ", "R1"}], 
          SqrtBox["d"]]}]], " ", "R0"}]}], ")"}]}], ")"}]}]], "Output",
 CellChangeTimes->{3.900918838158853*^9, 3.9009191481963997`*^9, 
  3.900919450999193*^9, 3.900920972493991*^9, 3.9009266061715937`*^9, 
  3.9009268347551107`*^9, 3.901033610257152*^9, 3.901033839129594*^9, 
  3.901033916728793*^9, 3.901035368672496*^9, 3.9010565397398577`*^9, 
  3.901059125716302*^9, 3.90106005667793*^9, 3.901093486662566*^9, 
  3.901093729595892*^9, 3.901094170445862*^9, 3.901094314092782*^9, 
  3.9011361858175507`*^9, 3.901360642225677*^9, 3.901361692223281*^9, 
  3.901362287776741*^9, 3.90170212416013*^9, 3.901709398628463*^9, 
  3.901709532380064*^9, 3.901709812198513*^9, 3.904833680660891*^9, 
  3.924526242258079*^9, 3.925205116762432*^9},
 CellLabel->"Out[16]=",ExpressionUUID->"65cb2a28-1580-49c5-a72b-00292e0ac617"],

Cell[BoxData[
 RowBox[{"-", 
  RowBox[{"(", 
   RowBox[{
    RowBox[{"(", 
     RowBox[{"a0", " ", 
      RowBox[{"(", 
       RowBox[{"a1c", "-", "a1d"}], ")"}], " ", "c0ast", " ", 
      SuperscriptBox["\[ExponentialE]", 
       FractionBox[
        RowBox[{
         SqrtBox[
          RowBox[{"a0", "+", "a1c"}]], " ", "R1"}], 
        SqrtBox["d"]]], " ", 
      RowBox[{"(", 
       RowBox[{
        RowBox[{
         RowBox[{"-", "d"}], " ", 
         SuperscriptBox["\[ExponentialE]", 
          FractionBox[
           RowBox[{"2", " ", 
            SqrtBox[
             RowBox[{"a0", "+", "a1d"}]], " ", "R0"}], 
           SqrtBox["d"]]]}], "+", 
        RowBox[{"d", " ", 
         SuperscriptBox["\[ExponentialE]", 
          FractionBox[
           RowBox[{"2", " ", 
            SqrtBox[
             RowBox[{"a0", "+", "a1d"}]], " ", "R1"}], 
           SqrtBox["d"]]]}], "+", 
        RowBox[{
         SqrtBox[
          RowBox[{"a0", "+", "a1d"}]], " ", 
         SqrtBox["d"], " ", 
         SuperscriptBox["\[ExponentialE]", 
          FractionBox[
           RowBox[{"2", " ", 
            SqrtBox[
             RowBox[{"a0", "+", "a1d"}]], " ", "R0"}], 
           SqrtBox["d"]]], " ", "R0"}], "+", 
        RowBox[{
         SqrtBox[
          RowBox[{"a0", "+", "a1d"}]], " ", 
         SqrtBox["d"], " ", 
         SuperscriptBox["\[ExponentialE]", 
          FractionBox[
           RowBox[{"2", " ", 
            SqrtBox[
             RowBox[{"a0", "+", "a1d"}]], " ", "R1"}], 
           SqrtBox["d"]]], " ", "R0"}], "-", 
        RowBox[{
         SqrtBox[
          RowBox[{"a0", "+", "a1d"}]], " ", 
         SqrtBox["d"], " ", 
         SuperscriptBox["\[ExponentialE]", 
          FractionBox[
           RowBox[{"2", " ", 
            SqrtBox[
             RowBox[{"a0", "+", "a1d"}]], " ", "R0"}], 
           SqrtBox["d"]]], " ", "R1"}], "-", 
        RowBox[{
         SqrtBox[
          RowBox[{"a0", "+", "a1d"}]], " ", 
         SqrtBox["d"], " ", 
         SuperscriptBox["\[ExponentialE]", 
          FractionBox[
           RowBox[{"2", " ", 
            SqrtBox[
             RowBox[{"a0", "+", "a1d"}]], " ", "R1"}], 
           SqrtBox["d"]]], " ", "R1"}], "+", 
        RowBox[{"a0", " ", 
         SuperscriptBox["\[ExponentialE]", 
          FractionBox[
           RowBox[{"2", " ", 
            SqrtBox[
             RowBox[{"a0", "+", "a1d"}]], " ", "R0"}], 
           SqrtBox["d"]]], " ", "R0", " ", "R1"}], "+", 
        RowBox[{"a1d", " ", 
         SuperscriptBox["\[ExponentialE]", 
          FractionBox[
           RowBox[{"2", " ", 
            SqrtBox[
             RowBox[{"a0", "+", "a1d"}]], " ", "R0"}], 
           SqrtBox["d"]]], " ", "R0", " ", "R1"}], "-", 
        RowBox[{"a0", " ", 
         SuperscriptBox["\[ExponentialE]", 
          FractionBox[
           RowBox[{"2", " ", 
            SqrtBox[
             RowBox[{"a0", "+", "a1d"}]], " ", "R1"}], 
           SqrtBox["d"]]], " ", "R0", " ", "R1"}], "-", 
        RowBox[{"a1d", " ", 
         SuperscriptBox["\[ExponentialE]", 
          FractionBox[
           RowBox[{"2", " ", 
            SqrtBox[
             RowBox[{"a0", "+", "a1d"}]], " ", "R1"}], 
           SqrtBox["d"]]], " ", "R0", " ", "R1"}]}], ")"}]}], ")"}], "/", 
    RowBox[{"(", 
     RowBox[{
      RowBox[{"(", 
       RowBox[{"a0", "+", "a1c"}], ")"}], " ", 
      RowBox[{"(", 
       RowBox[{"a0", "+", "a1d"}], ")"}], " ", 
      RowBox[{"(", 
       RowBox[{
        RowBox[{
         RowBox[{"-", 
          SqrtBox[
           RowBox[{"a0", "+", "a1c"}]]}], " ", 
         SqrtBox["d"], " ", 
         SuperscriptBox["\[ExponentialE]", 
          FractionBox[
           RowBox[{"2", " ", 
            SqrtBox[
             RowBox[{"a0", "+", "a1d"}]], " ", "R0"}], 
           SqrtBox["d"]]]}], "+", 
        RowBox[{
         SqrtBox[
          RowBox[{"a0", "+", "a1d"}]], " ", 
         SqrtBox["d"], " ", 
         SuperscriptBox["\[ExponentialE]", 
          FractionBox[
           RowBox[{"2", " ", 
            SqrtBox[
             RowBox[{"a0", "+", "a1d"}]], " ", "R0"}], 
           SqrtBox["d"]]]}], "+", 
        RowBox[{
         SqrtBox[
          RowBox[{"a0", "+", "a1c"}]], " ", 
         SqrtBox["d"], " ", 
         SuperscriptBox["\[ExponentialE]", 
          FractionBox[
           RowBox[{"2", " ", 
            SqrtBox[
             RowBox[{"a0", "+", "a1d"}]], " ", "R1"}], 
           SqrtBox["d"]]]}], "+", 
        RowBox[{
         SqrtBox[
          RowBox[{"a0", "+", "a1d"}]], " ", 
         SqrtBox["d"], " ", 
         SuperscriptBox["\[ExponentialE]", 
          FractionBox[
           RowBox[{"2", " ", 
            SqrtBox[
             RowBox[{"a0", "+", "a1d"}]], " ", "R1"}], 
           SqrtBox["d"]]]}], "-", 
        RowBox[{
         SqrtBox[
          RowBox[{"a0", "+", "a1c"}]], " ", 
         SqrtBox["d"], " ", 
         SuperscriptBox["\[ExponentialE]", 
          RowBox[{
           FractionBox[
            RowBox[{"2", " ", 
             SqrtBox[
              RowBox[{"a0", "+", "a1d"}]], " ", "R0"}], 
            SqrtBox["d"]], "+", 
           FractionBox[
            RowBox[{"2", " ", 
             SqrtBox[
              RowBox[{"a0", "+", "a1c"}]], " ", "R1"}], 
            SqrtBox["d"]]}]]}], "-", 
        RowBox[{
         SqrtBox[
          RowBox[{"a0", "+", "a1d"}]], " ", 
         SqrtBox["d"], " ", 
         SuperscriptBox["\[ExponentialE]", 
          RowBox[{
           FractionBox[
            RowBox[{"2", " ", 
             SqrtBox[
              RowBox[{"a0", "+", "a1d"}]], " ", "R0"}], 
            SqrtBox["d"]], "+", 
           FractionBox[
            RowBox[{"2", " ", 
             SqrtBox[
              RowBox[{"a0", "+", "a1c"}]], " ", "R1"}], 
            SqrtBox["d"]]}]]}], "+", 
        RowBox[{
         SqrtBox[
          RowBox[{"a0", "+", "a1c"}]], " ", 
         SqrtBox["d"], " ", 
         SuperscriptBox["\[ExponentialE]", 
          RowBox[{
           FractionBox[
            RowBox[{"2", " ", 
             SqrtBox[
              RowBox[{"a0", "+", "a1c"}]], " ", "R1"}], 
            SqrtBox["d"]], "+", 
           FractionBox[
            RowBox[{"2", " ", 
             SqrtBox[
              RowBox[{"a0", "+", "a1d"}]], " ", "R1"}], 
            SqrtBox["d"]]}]]}], "-", 
        RowBox[{
         SqrtBox[
          RowBox[{"a0", "+", "a1d"}]], " ", 
         SqrtBox["d"], " ", 
         SuperscriptBox["\[ExponentialE]", 
          RowBox[{
           FractionBox[
            RowBox[{"2", " ", 
             SqrtBox[
              RowBox[{"a0", "+", "a1c"}]], " ", "R1"}], 
            SqrtBox["d"]], "+", 
           FractionBox[
            RowBox[{"2", " ", 
             SqrtBox[
              RowBox[{"a0", "+", "a1d"}]], " ", "R1"}], 
            SqrtBox["d"]]}]]}], "-", 
        RowBox[{"a0", " ", 
         SuperscriptBox["\[ExponentialE]", 
          FractionBox[
           RowBox[{"2", " ", 
            SqrtBox[
             RowBox[{"a0", "+", "a1d"}]], " ", "R0"}], 
           SqrtBox["d"]]], " ", "R0"}], "-", 
        RowBox[{"a1d", " ", 
         SuperscriptBox["\[ExponentialE]", 
          FractionBox[
           RowBox[{"2", " ", 
            SqrtBox[
             RowBox[{"a0", "+", "a1d"}]], " ", "R0"}], 
           SqrtBox["d"]]], " ", "R0"}], "+", 
        RowBox[{
         SqrtBox[
          RowBox[{"a0", "+", "a1c"}]], " ", 
         SqrtBox[
          RowBox[{"a0", "+", "a1d"}]], " ", 
         SuperscriptBox["\[ExponentialE]", 
          FractionBox[
           RowBox[{"2", " ", 
            SqrtBox[
             RowBox[{"a0", "+", "a1d"}]], " ", "R0"}], 
           SqrtBox["d"]]], " ", "R0"}], "+", 
        RowBox[{"a0", " ", 
         SuperscriptBox["\[ExponentialE]", 
          FractionBox[
           RowBox[{"2", " ", 
            SqrtBox[
             RowBox[{"a0", "+", "a1d"}]], " ", "R1"}], 
           SqrtBox["d"]]], " ", "R0"}], "+", 
        RowBox[{"a1d", " ", 
         SuperscriptBox["\[ExponentialE]", 
          FractionBox[
           RowBox[{"2", " ", 
            SqrtBox[
             RowBox[{"a0", "+", "a1d"}]], " ", "R1"}], 
           SqrtBox["d"]]], " ", "R0"}], "+", 
        RowBox[{
         SqrtBox[
          RowBox[{"a0", "+", "a1c"}]], " ", 
         SqrtBox[
          RowBox[{"a0", "+", "a1d"}]], " ", 
         SuperscriptBox["\[ExponentialE]", 
          FractionBox[
           RowBox[{"2", " ", 
            SqrtBox[
             RowBox[{"a0", "+", "a1d"}]], " ", "R1"}], 
           SqrtBox["d"]]], " ", "R0"}], "+", 
        RowBox[{"a0", " ", 
         SuperscriptBox["\[ExponentialE]", 
          RowBox[{
           FractionBox[
            RowBox[{"2", " ", 
             SqrtBox[
              RowBox[{"a0", "+", "a1d"}]], " ", "R0"}], 
            SqrtBox["d"]], "+", 
           FractionBox[
            RowBox[{"2", " ", 
             SqrtBox[
              RowBox[{"a0", "+", "a1c"}]], " ", "R1"}], 
            SqrtBox["d"]]}]], " ", "R0"}], "+", 
        RowBox[{"a1d", " ", 
         SuperscriptBox["\[ExponentialE]", 
          RowBox[{
           FractionBox[
            RowBox[{"2", " ", 
             SqrtBox[
              RowBox[{"a0", "+", "a1d"}]], " ", "R0"}], 
            SqrtBox["d"]], "+", 
           FractionBox[
            RowBox[{"2", " ", 
             SqrtBox[
              RowBox[{"a0", "+", "a1c"}]], " ", "R1"}], 
            SqrtBox["d"]]}]], " ", "R0"}], "+", 
        RowBox[{
         SqrtBox[
          RowBox[{"a0", "+", "a1c"}]], " ", 
         SqrtBox[
          RowBox[{"a0", "+", "a1d"}]], " ", 
         SuperscriptBox["\[ExponentialE]", 
          RowBox[{
           FractionBox[
            RowBox[{"2", " ", 
             SqrtBox[
              RowBox[{"a0", "+", "a1d"}]], " ", "R0"}], 
            SqrtBox["d"]], "+", 
           FractionBox[
            RowBox[{"2", " ", 
             SqrtBox[
              RowBox[{"a0", "+", "a1c"}]], " ", "R1"}], 
            SqrtBox["d"]]}]], " ", "R0"}], "-", 
        RowBox[{"a0", " ", 
         SuperscriptBox["\[ExponentialE]", 
          RowBox[{
           FractionBox[
            RowBox[{"2", " ", 
             SqrtBox[
              RowBox[{"a0", "+", "a1c"}]], " ", "R1"}], 
            SqrtBox["d"]], "+", 
           FractionBox[
            RowBox[{"2", " ", 
             SqrtBox[
              RowBox[{"a0", "+", "a1d"}]], " ", "R1"}], 
            SqrtBox["d"]]}]], " ", "R0"}], "-", 
        RowBox[{"a1d", " ", 
         SuperscriptBox["\[ExponentialE]", 
          RowBox[{
           FractionBox[
            RowBox[{"2", " ", 
             SqrtBox[
              RowBox[{"a0", "+", "a1c"}]], " ", "R1"}], 
            SqrtBox["d"]], "+", 
           FractionBox[
            RowBox[{"2", " ", 
             SqrtBox[
              RowBox[{"a0", "+", "a1d"}]], " ", "R1"}], 
            SqrtBox["d"]]}]], " ", "R0"}], "+", 
        RowBox[{
         SqrtBox[
          RowBox[{"a0", "+", "a1c"}]], " ", 
         SqrtBox[
          RowBox[{"a0", "+", "a1d"}]], " ", 
         SuperscriptBox["\[ExponentialE]", 
          RowBox[{
           FractionBox[
            RowBox[{"2", " ", 
             SqrtBox[
              RowBox[{"a0", "+", "a1c"}]], " ", "R1"}], 
            SqrtBox["d"]], "+", 
           FractionBox[
            RowBox[{"2", " ", 
             SqrtBox[
              RowBox[{"a0", "+", "a1d"}]], " ", "R1"}], 
            SqrtBox["d"]]}]], " ", "R0"}]}], ")"}]}], ")"}]}], 
   ")"}]}]], "Output",
 CellChangeTimes->{3.900918838158853*^9, 3.9009191481963997`*^9, 
  3.900919450999193*^9, 3.900920972493991*^9, 3.9009266061715937`*^9, 
  3.9009268347551107`*^9, 3.901033610257152*^9, 3.901033839129594*^9, 
  3.901033916728793*^9, 3.901035368672496*^9, 3.9010565397398577`*^9, 
  3.901059125716302*^9, 3.90106005667793*^9, 3.901093486662566*^9, 
  3.901093729595892*^9, 3.901094170445862*^9, 3.901094314092782*^9, 
  3.9011361858175507`*^9, 3.901360642225677*^9, 3.901361692223281*^9, 
  3.901362287776741*^9, 3.90170212416013*^9, 3.901709398628463*^9, 
  3.901709532380064*^9, 3.901709812198513*^9, 3.904833680660891*^9, 
  3.924526242258079*^9, 3.9252051167670717`*^9},
 CellLabel->"Out[17]=",ExpressionUUID->"369ed67c-40ee-4b87-9de6-83e3b37c4690"],

Cell[BoxData[
 RowBox[{"-", 
  RowBox[{"(", 
   RowBox[{
    RowBox[{"(", 
     RowBox[{
      RowBox[{"(", 
       RowBox[{
        SuperscriptBox["\[ExponentialE]", 
         RowBox[{"-", 
          FractionBox[
           RowBox[{
            SqrtBox[
             RowBox[{"a0", "+", "a1d"}]], " ", "R0"}], 
           SqrtBox["d"]]}]], "+", 
        FractionBox[
         RowBox[{
          SqrtBox[
           RowBox[{"a0", "+", "a1d"}]], " ", 
          SuperscriptBox["\[ExponentialE]", 
           RowBox[{"-", 
            FractionBox[
             RowBox[{
              SqrtBox[
               RowBox[{"a0", "+", "a1d"}]], " ", "R0"}], 
             SqrtBox["d"]]}]], " ", "R0"}], 
         SqrtBox["d"]]}], ")"}], " ", 
      RowBox[{"(", 
       RowBox[{
        RowBox[{
         RowBox[{"(", 
          RowBox[{
           FractionBox[
            RowBox[{"a0", " ", "c0ast"}], 
            RowBox[{"a0", "+", "a1c"}]], "-", 
           FractionBox[
            RowBox[{"a0", " ", "c0ast"}], 
            RowBox[{"a0", "+", "a1d"}]]}], ")"}], " ", 
         RowBox[{"(", 
          RowBox[{
           RowBox[{"-", 
            SuperscriptBox["\[ExponentialE]", 
             RowBox[{"-", 
              FractionBox[
               RowBox[{
                SqrtBox[
                 RowBox[{"a0", "+", "a1c"}]], " ", "R1"}], 
               SqrtBox["d"]]}]]}], "+", 
           SuperscriptBox["\[ExponentialE]", 
            FractionBox[
             RowBox[{
              SqrtBox[
               RowBox[{"a0", "+", "a1c"}]], " ", "R1"}], 
             SqrtBox["d"]]]}], ")"}]}], "-", 
        RowBox[{
         RowBox[{"(", 
          RowBox[{
           FractionBox[
            RowBox[{
             SqrtBox[
              RowBox[{"a0", "+", "a1c"}]], " ", 
             SuperscriptBox["\[ExponentialE]", 
              RowBox[{"-", 
               FractionBox[
                RowBox[{
                 SqrtBox[
                  RowBox[{"a0", "+", "a1c"}]], " ", "R1"}], 
                SqrtBox["d"]]}]]}], 
            SqrtBox["d"]], "+", 
           FractionBox[
            RowBox[{
             SqrtBox[
              RowBox[{"a0", "+", "a1c"}]], " ", 
             SuperscriptBox["\[ExponentialE]", 
              FractionBox[
               RowBox[{
                SqrtBox[
                 RowBox[{"a0", "+", "a1c"}]], " ", "R1"}], 
               SqrtBox["d"]]]}], 
            SqrtBox["d"]]}], ")"}], " ", 
         RowBox[{"(", 
          RowBox[{
           FractionBox[
            RowBox[{"a0", " ", "c0ast", " ", "R1"}], 
            RowBox[{"a0", "+", "a1c"}]], "-", 
           FractionBox[
            RowBox[{"a0", " ", "c0ast", " ", "R1"}], 
            RowBox[{"a0", "+", "a1d"}]]}], ")"}]}]}], ")"}]}], ")"}], "/", 
    RowBox[{"(", 
     RowBox[{
      RowBox[{
       RowBox[{"(", 
        RowBox[{
         RowBox[{"-", 
          FractionBox[
           RowBox[{
            SqrtBox[
             RowBox[{"a0", "+", "a1d"}]], " ", 
            SuperscriptBox["\[ExponentialE]", 
             FractionBox[
              RowBox[{
               SqrtBox[
                RowBox[{"a0", "+", "a1d"}]], " ", "R1"}], 
              SqrtBox["d"]]], " ", 
            RowBox[{"(", 
             RowBox[{
              RowBox[{"-", 
               SuperscriptBox["\[ExponentialE]", 
                RowBox[{"-", 
                 FractionBox[
                  RowBox[{
                   SqrtBox[
                    RowBox[{"a0", "+", "a1c"}]], " ", "R1"}], 
                  SqrtBox["d"]]}]]}], "+", 
              SuperscriptBox["\[ExponentialE]", 
               FractionBox[
                RowBox[{
                 SqrtBox[
                  RowBox[{"a0", "+", "a1c"}]], " ", "R1"}], 
                SqrtBox["d"]]]}], ")"}]}], 
           SqrtBox["d"]]}], "+", 
         RowBox[{
          SuperscriptBox["\[ExponentialE]", 
           FractionBox[
            RowBox[{
             SqrtBox[
              RowBox[{"a0", "+", "a1d"}]], " ", "R1"}], 
            SqrtBox["d"]]], " ", 
          RowBox[{"(", 
           RowBox[{
            FractionBox[
             RowBox[{
              SqrtBox[
               RowBox[{"a0", "+", "a1c"}]], " ", 
              SuperscriptBox["\[ExponentialE]", 
               RowBox[{"-", 
                FractionBox[
                 RowBox[{
                  SqrtBox[
                   RowBox[{"a0", "+", "a1c"}]], " ", "R1"}], 
                 SqrtBox["d"]]}]]}], 
             SqrtBox["d"]], "+", 
            FractionBox[
             RowBox[{
              SqrtBox[
               RowBox[{"a0", "+", "a1c"}]], " ", 
              SuperscriptBox["\[ExponentialE]", 
               FractionBox[
                RowBox[{
                 SqrtBox[
                  RowBox[{"a0", "+", "a1c"}]], " ", "R1"}], 
                SqrtBox["d"]]]}], 
             SqrtBox["d"]]}], ")"}]}]}], ")"}], " ", 
       RowBox[{"(", 
        RowBox[{
         SuperscriptBox["\[ExponentialE]", 
          RowBox[{"-", 
           FractionBox[
            RowBox[{
             SqrtBox[
              RowBox[{"a0", "+", "a1d"}]], " ", "R0"}], 
            SqrtBox["d"]]}]], "+", 
         FractionBox[
          RowBox[{
           SqrtBox[
            RowBox[{"a0", "+", "a1d"}]], " ", 
           SuperscriptBox["\[ExponentialE]", 
            RowBox[{"-", 
             FractionBox[
              RowBox[{
               SqrtBox[
                RowBox[{"a0", "+", "a1d"}]], " ", "R0"}], 
              SqrtBox["d"]]}]], " ", "R0"}], 
          SqrtBox["d"]]}], ")"}]}], "-", 
      RowBox[{
       RowBox[{"(", 
        RowBox[{
         FractionBox[
          RowBox[{
           SqrtBox[
            RowBox[{"a0", "+", "a1d"}]], " ", 
           SuperscriptBox["\[ExponentialE]", 
            RowBox[{"-", 
             FractionBox[
              RowBox[{
               SqrtBox[
                RowBox[{"a0", "+", "a1d"}]], " ", "R1"}], 
              SqrtBox["d"]]}]], " ", 
           RowBox[{"(", 
            RowBox[{
             RowBox[{"-", 
              SuperscriptBox["\[ExponentialE]", 
               RowBox[{"-", 
                FractionBox[
                 RowBox[{
                  SqrtBox[
                   RowBox[{"a0", "+", "a1c"}]], " ", "R1"}], 
                 SqrtBox["d"]]}]]}], "+", 
             SuperscriptBox["\[ExponentialE]", 
              FractionBox[
               RowBox[{
                SqrtBox[
                 RowBox[{"a0", "+", "a1c"}]], " ", "R1"}], 
               SqrtBox["d"]]]}], ")"}]}], 
          SqrtBox["d"]], "+", 
         RowBox[{
          SuperscriptBox["\[ExponentialE]", 
           RowBox[{"-", 
            FractionBox[
             RowBox[{
              SqrtBox[
               RowBox[{"a0", "+", "a1d"}]], " ", "R1"}], 
             SqrtBox["d"]]}]], " ", 
          RowBox[{"(", 
           RowBox[{
            FractionBox[
             RowBox[{
              SqrtBox[
               RowBox[{"a0", "+", "a1c"}]], " ", 
              SuperscriptBox["\[ExponentialE]", 
               RowBox[{"-", 
                FractionBox[
                 RowBox[{
                  SqrtBox[
                   RowBox[{"a0", "+", "a1c"}]], " ", "R1"}], 
                 SqrtBox["d"]]}]]}], 
             SqrtBox["d"]], "+", 
            FractionBox[
             RowBox[{
              SqrtBox[
               RowBox[{"a0", "+", "a1c"}]], " ", 
              SuperscriptBox["\[ExponentialE]", 
               FractionBox[
                RowBox[{
                 SqrtBox[
                  RowBox[{"a0", "+", "a1c"}]], " ", "R1"}], 
                SqrtBox["d"]]]}], 
             SqrtBox["d"]]}], ")"}]}]}], ")"}], " ", 
       RowBox[{"(", 
        RowBox[{
         SuperscriptBox["\[ExponentialE]", 
          FractionBox[
           RowBox[{
            SqrtBox[
             RowBox[{"a0", "+", "a1d"}]], " ", "R0"}], 
           SqrtBox["d"]]], "-", 
         FractionBox[
          RowBox[{
           SqrtBox[
            RowBox[{"a0", "+", "a1d"}]], " ", 
           SuperscriptBox["\[ExponentialE]", 
            FractionBox[
             RowBox[{
              SqrtBox[
               RowBox[{"a0", "+", "a1d"}]], " ", "R0"}], 
             SqrtBox["d"]]], " ", "R0"}], 
          SqrtBox["d"]]}], ")"}]}]}], ")"}]}], ")"}]}]], "Output",
 CellChangeTimes->{3.900918838158853*^9, 3.9009191481963997`*^9, 
  3.900919450999193*^9, 3.900920972493991*^9, 3.9009266061715937`*^9, 
  3.9009268347551107`*^9, 3.901033610257152*^9, 3.901033839129594*^9, 
  3.901033916728793*^9, 3.901035368672496*^9, 3.9010565397398577`*^9, 
  3.901059125716302*^9, 3.90106005667793*^9, 3.901093486662566*^9, 
  3.901093729595892*^9, 3.901094170445862*^9, 3.901094314092782*^9, 
  3.9011361858175507`*^9, 3.901360642225677*^9, 3.901361692223281*^9, 
  3.901362287776741*^9, 3.90170212416013*^9, 3.901709398628463*^9, 
  3.901709532380064*^9, 3.901709812198513*^9, 3.904833680660891*^9, 
  3.924526242258079*^9, 3.925205116771228*^9},
 CellLabel->"Out[18]=",ExpressionUUID->"2a47c76e-9d97-45bd-8ce3-ce78a3e48215"],

Cell[BoxData[
 RowBox[{
  RowBox[{"(", 
   RowBox[{"a0", " ", 
    RowBox[{"(", 
     RowBox[{
      RowBox[{"-", "a1c"}], "+", "a1d"}], ")"}], " ", "c0ast", " ", 
    SuperscriptBox["\[ExponentialE]", 
     RowBox[{
      FractionBox[
       RowBox[{"2", " ", 
        SqrtBox[
         RowBox[{"a0", "+", "a1d"}]], " ", "R0"}], 
       SqrtBox["d"]], "+", 
      FractionBox[
       RowBox[{
        SqrtBox[
         RowBox[{"a0", "+", "a1d"}]], " ", "R1"}], 
       SqrtBox["d"]]}]], " ", 
    RowBox[{"(", 
     RowBox[{
      SqrtBox["d"], "-", 
      RowBox[{
       SqrtBox[
        RowBox[{"a0", "+", "a1d"}]], " ", "R0"}]}], ")"}], " ", 
    RowBox[{"(", 
     RowBox[{
      RowBox[{"-", 
       SqrtBox["d"]}], "+", 
      RowBox[{
       SqrtBox["d"], " ", 
       SuperscriptBox["\[ExponentialE]", 
        FractionBox[
         RowBox[{"2", " ", 
          SqrtBox[
           RowBox[{"a0", "+", "a1c"}]], " ", "R1"}], 
         SqrtBox["d"]]]}], "-", 
      RowBox[{
       SqrtBox[
        RowBox[{"a0", "+", "a1c"}]], " ", "R1"}], "-", 
      RowBox[{
       SqrtBox[
        RowBox[{"a0", "+", "a1c"}]], " ", 
       SuperscriptBox["\[ExponentialE]", 
        FractionBox[
         RowBox[{"2", " ", 
          SqrtBox[
           RowBox[{"a0", "+", "a1c"}]], " ", "R1"}], 
         SqrtBox["d"]]], " ", "R1"}]}], ")"}]}], ")"}], "/", 
  RowBox[{"(", 
   RowBox[{
    RowBox[{"(", 
     RowBox[{"a0", "+", "a1c"}], ")"}], " ", 
    RowBox[{"(", 
     RowBox[{"a0", "+", "a1d"}], ")"}], " ", 
    RowBox[{"(", 
     RowBox[{
      RowBox[{
       RowBox[{"-", 
        SqrtBox[
         RowBox[{"a0", "+", "a1c"}]]}], " ", 
       SqrtBox["d"], " ", 
       SuperscriptBox["\[ExponentialE]", 
        FractionBox[
         RowBox[{"2", " ", 
          SqrtBox[
           RowBox[{"a0", "+", "a1d"}]], " ", "R0"}], 
         SqrtBox["d"]]]}], "+", 
      RowBox[{
       SqrtBox[
        RowBox[{"a0", "+", "a1d"}]], " ", 
       SqrtBox["d"], " ", 
       SuperscriptBox["\[ExponentialE]", 
        FractionBox[
         RowBox[{"2", " ", 
          SqrtBox[
           RowBox[{"a0", "+", "a1d"}]], " ", "R0"}], 
         SqrtBox["d"]]]}], "+", 
      RowBox[{
       SqrtBox[
        RowBox[{"a0", "+", "a1c"}]], " ", 
       SqrtBox["d"], " ", 
       SuperscriptBox["\[ExponentialE]", 
        FractionBox[
         RowBox[{"2", " ", 
          SqrtBox[
           RowBox[{"a0", "+", "a1d"}]], " ", "R1"}], 
         SqrtBox["d"]]]}], "+", 
      RowBox[{
       SqrtBox[
        RowBox[{"a0", "+", "a1d"}]], " ", 
       SqrtBox["d"], " ", 
       SuperscriptBox["\[ExponentialE]", 
        FractionBox[
         RowBox[{"2", " ", 
          SqrtBox[
           RowBox[{"a0", "+", "a1d"}]], " ", "R1"}], 
         SqrtBox["d"]]]}], "-", 
      RowBox[{
       SqrtBox[
        RowBox[{"a0", "+", "a1c"}]], " ", 
       SqrtBox["d"], " ", 
       SuperscriptBox["\[ExponentialE]", 
        RowBox[{
         FractionBox[
          RowBox[{"2", " ", 
           SqrtBox[
            RowBox[{"a0", "+", "a1d"}]], " ", "R0"}], 
          SqrtBox["d"]], "+", 
         FractionBox[
          RowBox[{"2", " ", 
           SqrtBox[
            RowBox[{"a0", "+", "a1c"}]], " ", "R1"}], 
          SqrtBox["d"]]}]]}], "-", 
      RowBox[{
       SqrtBox[
        RowBox[{"a0", "+", "a1d"}]], " ", 
       SqrtBox["d"], " ", 
       SuperscriptBox["\[ExponentialE]", 
        RowBox[{
         FractionBox[
          RowBox[{"2", " ", 
           SqrtBox[
            RowBox[{"a0", "+", "a1d"}]], " ", "R0"}], 
          SqrtBox["d"]], "+", 
         FractionBox[
          RowBox[{"2", " ", 
           SqrtBox[
            RowBox[{"a0", "+", "a1c"}]], " ", "R1"}], 
          SqrtBox["d"]]}]]}], "+", 
      RowBox[{
       SqrtBox[
        RowBox[{"a0", "+", "a1c"}]], " ", 
       SqrtBox["d"], " ", 
       SuperscriptBox["\[ExponentialE]", 
        RowBox[{
         FractionBox[
          RowBox[{"2", " ", 
           SqrtBox[
            RowBox[{"a0", "+", "a1c"}]], " ", "R1"}], 
          SqrtBox["d"]], "+", 
         FractionBox[
          RowBox[{"2", " ", 
           SqrtBox[
            RowBox[{"a0", "+", "a1d"}]], " ", "R1"}], 
          SqrtBox["d"]]}]]}], "-", 
      RowBox[{
       SqrtBox[
        RowBox[{"a0", "+", "a1d"}]], " ", 
       SqrtBox["d"], " ", 
       SuperscriptBox["\[ExponentialE]", 
        RowBox[{
         FractionBox[
          RowBox[{"2", " ", 
           SqrtBox[
            RowBox[{"a0", "+", "a1c"}]], " ", "R1"}], 
          SqrtBox["d"]], "+", 
         FractionBox[
          RowBox[{"2", " ", 
           SqrtBox[
            RowBox[{"a0", "+", "a1d"}]], " ", "R1"}], 
          SqrtBox["d"]]}]]}], "-", 
      RowBox[{"a0", " ", 
       SuperscriptBox["\[ExponentialE]", 
        FractionBox[
         RowBox[{"2", " ", 
          SqrtBox[
           RowBox[{"a0", "+", "a1d"}]], " ", "R0"}], 
         SqrtBox["d"]]], " ", "R0"}], "-", 
      RowBox[{"a1d", " ", 
       SuperscriptBox["\[ExponentialE]", 
        FractionBox[
         RowBox[{"2", " ", 
          SqrtBox[
           RowBox[{"a0", "+", "a1d"}]], " ", "R0"}], 
         SqrtBox["d"]]], " ", "R0"}], "+", 
      RowBox[{
       SqrtBox[
        RowBox[{"a0", "+", "a1c"}]], " ", 
       SqrtBox[
        RowBox[{"a0", "+", "a1d"}]], " ", 
       SuperscriptBox["\[ExponentialE]", 
        FractionBox[
         RowBox[{"2", " ", 
          SqrtBox[
           RowBox[{"a0", "+", "a1d"}]], " ", "R0"}], 
         SqrtBox["d"]]], " ", "R0"}], "+", 
      RowBox[{"a0", " ", 
       SuperscriptBox["\[ExponentialE]", 
        FractionBox[
         RowBox[{"2", " ", 
          SqrtBox[
           RowBox[{"a0", "+", "a1d"}]], " ", "R1"}], 
         SqrtBox["d"]]], " ", "R0"}], "+", 
      RowBox[{"a1d", " ", 
       SuperscriptBox["\[ExponentialE]", 
        FractionBox[
         RowBox[{"2", " ", 
          SqrtBox[
           RowBox[{"a0", "+", "a1d"}]], " ", "R1"}], 
         SqrtBox["d"]]], " ", "R0"}], "+", 
      RowBox[{
       SqrtBox[
        RowBox[{"a0", "+", "a1c"}]], " ", 
       SqrtBox[
        RowBox[{"a0", "+", "a1d"}]], " ", 
       SuperscriptBox["\[ExponentialE]", 
        FractionBox[
         RowBox[{"2", " ", 
          SqrtBox[
           RowBox[{"a0", "+", "a1d"}]], " ", "R1"}], 
         SqrtBox["d"]]], " ", "R0"}], "+", 
      RowBox[{"a0", " ", 
       SuperscriptBox["\[ExponentialE]", 
        RowBox[{
         FractionBox[
          RowBox[{"2", " ", 
           SqrtBox[
            RowBox[{"a0", "+", "a1d"}]], " ", "R0"}], 
          SqrtBox["d"]], "+", 
         FractionBox[
          RowBox[{"2", " ", 
           SqrtBox[
            RowBox[{"a0", "+", "a1c"}]], " ", "R1"}], 
          SqrtBox["d"]]}]], " ", "R0"}], "+", 
      RowBox[{"a1d", " ", 
       SuperscriptBox["\[ExponentialE]", 
        RowBox[{
         FractionBox[
          RowBox[{"2", " ", 
           SqrtBox[
            RowBox[{"a0", "+", "a1d"}]], " ", "R0"}], 
          SqrtBox["d"]], "+", 
         FractionBox[
          RowBox[{"2", " ", 
           SqrtBox[
            RowBox[{"a0", "+", "a1c"}]], " ", "R1"}], 
          SqrtBox["d"]]}]], " ", "R0"}], "+", 
      RowBox[{
       SqrtBox[
        RowBox[{"a0", "+", "a1c"}]], " ", 
       SqrtBox[
        RowBox[{"a0", "+", "a1d"}]], " ", 
       SuperscriptBox["\[ExponentialE]", 
        RowBox[{
         FractionBox[
          RowBox[{"2", " ", 
           SqrtBox[
            RowBox[{"a0", "+", "a1d"}]], " ", "R0"}], 
          SqrtBox["d"]], "+", 
         FractionBox[
          RowBox[{"2", " ", 
           SqrtBox[
            RowBox[{"a0", "+", "a1c"}]], " ", "R1"}], 
          SqrtBox["d"]]}]], " ", "R0"}], "-", 
      RowBox[{"a0", " ", 
       SuperscriptBox["\[ExponentialE]", 
        RowBox[{
         FractionBox[
          RowBox[{"2", " ", 
           SqrtBox[
            RowBox[{"a0", "+", "a1c"}]], " ", "R1"}], 
          SqrtBox["d"]], "+", 
         FractionBox[
          RowBox[{"2", " ", 
           SqrtBox[
            RowBox[{"a0", "+", "a1d"}]], " ", "R1"}], 
          SqrtBox["d"]]}]], " ", "R0"}], "-", 
      RowBox[{"a1d", " ", 
       SuperscriptBox["\[ExponentialE]", 
        RowBox[{
         FractionBox[
          RowBox[{"2", " ", 
           SqrtBox[
            RowBox[{"a0", "+", "a1c"}]], " ", "R1"}], 
          SqrtBox["d"]], "+", 
         FractionBox[
          RowBox[{"2", " ", 
           SqrtBox[
            RowBox[{"a0", "+", "a1d"}]], " ", "R1"}], 
          SqrtBox["d"]]}]], " ", "R0"}], "+", 
      RowBox[{
       SqrtBox[
        RowBox[{"a0", "+", "a1c"}]], " ", 
       SqrtBox[
        RowBox[{"a0", "+", "a1d"}]], " ", 
       SuperscriptBox["\[ExponentialE]", 
        RowBox[{
         FractionBox[
          RowBox[{"2", " ", 
           SqrtBox[
            RowBox[{"a0", "+", "a1c"}]], " ", "R1"}], 
          SqrtBox["d"]], "+", 
         FractionBox[
          RowBox[{"2", " ", 
           SqrtBox[
            RowBox[{"a0", "+", "a1d"}]], " ", "R1"}], 
          SqrtBox["d"]]}]], " ", "R0"}]}], ")"}]}], ")"}]}]], "Output",
 CellChangeTimes->{3.900918838158853*^9, 3.9009191481963997`*^9, 
  3.900919450999193*^9, 3.900920972493991*^9, 3.9009266061715937`*^9, 
  3.9009268347551107`*^9, 3.901033610257152*^9, 3.901033839129594*^9, 
  3.901033916728793*^9, 3.901035368672496*^9, 3.9010565397398577`*^9, 
  3.901059125716302*^9, 3.90106005667793*^9, 3.901093486662566*^9, 
  3.901093729595892*^9, 3.901094170445862*^9, 3.901094314092782*^9, 
  3.9011361858175507`*^9, 3.901360642225677*^9, 3.901361692223281*^9, 
  3.901362287776741*^9, 3.90170212416013*^9, 3.901709398628463*^9, 
  3.901709532380064*^9, 3.901709812198513*^9, 3.904833680660891*^9, 
  3.924526242258079*^9, 3.925205116774683*^9},
 CellLabel->"Out[19]=",ExpressionUUID->"3e71dfe9-2109-4e29-b780-97350e05f12a"]
}, Open  ]],

Cell[CellGroupData[{

Cell[BoxData[{
 RowBox[{
  RowBox[{
  "\"\<Enforce the boundary conditions for \[Phi]1. By imposing these \
boundary conditions, solve for the coefficients D1, D2, D3\>\"", ";"}], 
  "\[IndentingNewLine]", 
  RowBox[{"(*", " ", 
   RowBox[{
    RowBox[{
     RowBox[{"We", " ", "now", " ", "impose", " ", "a", " ", "non"}], "-", 
     RowBox[{
     "specific", " ", "interaction", " ", "between", " ", "the", " ", 
      "product", " ", "C1", " ", "and", " ", "the", " ", "enzyme", " ", 
      RowBox[{"E", ".", " ", "This"}], " ", "non"}], "-", 
     RowBox[{
     "specific", " ", "interaction", " ", "causes", " ", "a", " ", 
      "discontinuity", " ", "at", " ", "the", " ", "interface", " ", "of", 
      " ", "the", " ", "\"\<droplet\>\"", " ", 
      RowBox[{"(", "OUT", ")"}], " ", "and", " ", "the", " ", "\"\<sup\>\"", 
      " ", 
      RowBox[{
       RowBox[{"(", "OUTOUT", ")"}], ".", "\[IndentingNewLine]", "\t", 
       "ens"}]}]}], " ", "=", " ", 
    SuperscriptBox["\[ExponentialE]", 
     RowBox[{"-", 
      SubscriptBox["\[Beta]\[Epsilon]", 
       RowBox[{"protein", "-", "ligand"}]]}]]}], "\[IndentingNewLine]", 
   "*)"}]}], "\[IndentingNewLine]", 
 RowBox[{
  RowBox[{
   RowBox[{"solve2", " ", "=", " ", 
    RowBox[{"Solve", "[", 
     RowBox[{
      RowBox[{"{", 
       RowBox[{
        RowBox[{
         RowBox[{"\[Phi]1IN", "[", "0", "]"}], "\[Equal]", "0"}], ",", 
        RowBox[{
         RowBox[{"ens", "*", 
          RowBox[{"\[Phi]1IN", "[", "R1", "]"}]}], "\[Equal]", " ", 
         RowBox[{"\[Phi]1OUT", "[", "R1", "]"}]}], ",", 
        RowBox[{
         RowBox[{"ens", "*", 
          RowBox[{
           RowBox[{"\[Phi]1IN", "'"}], "[", "R1", "]"}]}], "\[Equal]", " ", 
         RowBox[{
          RowBox[{"\[Phi]1OUT", "'"}], "[", "R1", "]"}]}], ",", " ", 
        RowBox[{
         RowBox[{"\[Phi]1OUT", "[", "R2", "]"}], "\[Equal]", " ", 
         RowBox[{"\[Phi]1OUTOUT", "[", "R2", "]"}]}], ",", 
        RowBox[{
         RowBox[{
          RowBox[{"\[Phi]1OUT", "'"}], "[", "R2", "]"}], "\[Equal]", " ", 
         RowBox[{
          RowBox[{"\[Phi]1OUTOUT", "'"}], "[", "R2", "]"}]}], ",", 
        RowBox[{
         RowBox[{
          RowBox[{"\[Phi]1OUTOUT", "[", "R0", "]"}], "-", 
          RowBox[{"R0", " ", 
           RowBox[{
            RowBox[{"\[Phi]1OUTOUT", "'"}], "[", "R0", "]"}]}]}], "\[Equal]", 
         "0"}]}], "}"}], ",", 
      RowBox[{"{", 
       RowBox[{"D1", ",", "D2", ",", "D3", ",", "D4", ",", "D5", ",", "D6"}], 
       "}"}]}], "]"}]}], ";"}], 
  "\[IndentingNewLine]"}], "\[IndentingNewLine]", 
 RowBox[{"\[Delta]1", " ", "=", " ", 
  RowBox[{"D1", "/.", 
   RowBox[{"solve2", "[", 
    RowBox[{"[", "1", "]"}], "]"}]}]}], "\[IndentingNewLine]", 
 RowBox[{"\[Delta]2", " ", "=", " ", 
  RowBox[{"D2", "/.", 
   RowBox[{"solve2", "[", 
    RowBox[{"[", "1", "]"}], "]"}]}]}], "\[IndentingNewLine]", 
 RowBox[{"\[Delta]3", " ", "=", " ", 
  RowBox[{"D3", "/.", 
   RowBox[{"solve2", "[", 
    RowBox[{"[", "1", "]"}], "]"}]}]}], "\[IndentingNewLine]", 
 RowBox[{"\[Delta]4", " ", "=", " ", 
  RowBox[{"D4", "/.", 
   RowBox[{"solve2", "[", 
    RowBox[{"[", "1", "]"}], "]"}]}]}], "\[IndentingNewLine]", 
 RowBox[{"\[Delta]5", " ", "=", " ", 
  RowBox[{"D5", "/.", 
   RowBox[{"solve2", "[", 
    RowBox[{"[", "1", "]"}], "]"}]}]}], "\[IndentingNewLine]", 
 RowBox[{"\[Delta]6", " ", "=", " ", 
  RowBox[{"D6", "/.", 
   RowBox[{"solve2", "[", 
    RowBox[{"[", "1", "]"}], "]"}]}]}], "\[IndentingNewLine]", 
 RowBox[{
  RowBox[{"D1", " ", "=", "\[Delta]1"}], ";", 
  RowBox[{"D2", " ", "=", " ", "\[Delta]2"}], ";", 
  RowBox[{"D3", " ", "=", " ", "\[Delta]3"}], ";", 
  RowBox[{"D4", " ", "=", " ", "\[Delta]4"}], ";", 
  RowBox[{"D5", " ", "=", " ", "\[Delta]5"}], ";", 
  RowBox[{"D6", " ", "=", " ", "\[Delta]6"}], " ", ";"}]}], "Input",
 CellChangeTimes->{{3.900068366241601*^9, 3.9000683884246483`*^9}, {
   3.90006842300476*^9, 3.900068448959319*^9}, 3.9000684949865437`*^9, 
   3.900068755342032*^9, 3.900069308935457*^9, {3.9000694383585863`*^9, 
   3.900069512613058*^9}, 3.9000695814352207`*^9, {3.90007021265447*^9, 
   3.9000702260205383`*^9}, {3.900070298517538*^9, 3.900070359479665*^9}, {
   3.9000801121551523`*^9, 3.9000801145258636`*^9}, {3.900080794865498*^9, 
   3.9000808043137283`*^9}, {3.900086659952614*^9, 3.900086667519775*^9}, {
   3.9000869713827057`*^9, 3.9000870026426363`*^9}, {3.9001616563671417`*^9, 
   3.900161668035887*^9}, {3.900918828997509*^9, 3.9009188319160748`*^9}, {
   3.901035282209605*^9, 3.901035348521706*^9}, {3.9010353846519833`*^9, 
   3.901035427689328*^9}, 3.901035655220965*^9, {3.901059747018786*^9, 
   3.901059780981984*^9}, {3.901060072657024*^9, 3.901060079125176*^9}, {
   3.9010601145855913`*^9, 3.901060115992008*^9}, {3.9010935615369787`*^9, 
   3.901093568912037*^9}, {3.901136196597752*^9, 3.9011361988080606`*^9}, {
   3.901360709130651*^9, 3.901360981533223*^9}, {3.9013615241474457`*^9, 
   3.901361536315387*^9}, {3.901709410175946*^9, 3.901709440715458*^9}, {
   3.901709696070047*^9, 3.901709746241913*^9}},
 CellLabel->"In[21]:=",ExpressionUUID->"7e62048d-5002-4396-aefd-1d8de621cd82"],

Cell[BoxData[
 TemplateBox[<|"shortenedBoxes" -> TagBox[
     RowBox[{
       RowBox[{"-", 
         FractionBox[
          RowBox[{"a1d", " ", 
            SuperscriptBox["\[ExponentialE]", 
             RowBox[{
               RowBox[{"-", 
                 FractionBox[
                  RowBox[{
                    SqrtBox[
                    RowBox[{"a0", "+", "a1d"}]], " ", "R2"}], 
                  SqrtBox["d"]]}], "-", 
               FractionBox[
                RowBox[{"R2", " ", 
                  RowBox[{"(", 
                    RowBox[{
                    SqrtBox[
                    RowBox[{"a0", "+", "a1d"}]], "+", 
                    SqrtBox["\[Beta]"]}], ")"}]}], 
                SqrtBox["d"]], "+", 
               FractionBox[
                RowBox[{"R2", " ", 
                  SqrtBox["\[Beta]"]}], 
                SqrtBox["d"]]}]], " ", 
            RowBox[{"(", 
              RowBox[{
                RowBox[{
                  SuperscriptBox["a0", "2"], " ", "c0ast", " ", 
                  SqrtBox["d"], " ", 
                  SuperscriptBox["\[ExponentialE]", 
                   RowBox[{
                    FractionBox[
                    RowBox[{
                    SqrtBox[
                    RowBox[{"a0", "+", "a1d"}]], " ", "R2"}], 
                    SqrtBox["d"]], "+", 
                    FractionBox[
                    RowBox[{"R2", " ", 
                    RowBox[{"(", 
                    RowBox[{
                    SqrtBox[
                    RowBox[{"a0", "+", "a1d"}]], "+", 
                    SqrtBox["\[Beta]"]}], ")"}]}], 
                    SqrtBox["d"]]}]]}], "+", 
                TemplateBox[{"40"}, "OutputSizeLimit`Skeleton"], "+", 
                RowBox[{"a0", " ", "c0ast", " ", 
                  SuperscriptBox["\[ExponentialE]", 
                   RowBox[{
                    FractionBox[
                    RowBox[{
                    SqrtBox[
                    RowBox[{"a0", "+", "a1d"}]], " ", "R2"}], 
                    SqrtBox["d"]], "+", 
                    FractionBox[
                    RowBox[{"R2", " ", 
                    RowBox[{"(", 
                    RowBox[{
                    SqrtBox[
                    RowBox[{"a0", "+", "a1d"}]], "+", 
                    SqrtBox["\[Beta]"]}], ")"}]}], 
                    SqrtBox["d"]]}]], " ", "R2", " ", 
                  SuperscriptBox["\[Beta]", 
                   RowBox[{"3", "/", "2"}]]}], "+", 
                RowBox[{"a0", " ", "c0ast", " ", 
                  SuperscriptBox["\[ExponentialE]", 
                   RowBox[{
                    FractionBox[
                    RowBox[{"2", " ", 
                    SqrtBox[
                    RowBox[{"a0", "+", "a1d"}]], " ", "R2"}], 
                    SqrtBox["d"]], "+", 
                    FractionBox[
                    RowBox[{"R2", " ", 
                    SqrtBox["\[Beta]"]}], 
                    SqrtBox["d"]]}]], " ", "R2", " ", 
                  SuperscriptBox["\[Beta]", 
                   RowBox[{"3", "/", "2"}]]}]}], ")"}]}], 
          RowBox[{"2", " ", 
            RowBox[{"(", 
              RowBox[{"a0", "+", "a1d"}], ")"}], " ", 
            RowBox[{"(", 
              RowBox[{
                RowBox[{"-", "1"}], "+", 
                SuperscriptBox["\[ExponentialE]", 
                 FractionBox[
                  RowBox[{"2", " ", "R1", " ", 
                    SqrtBox["\[Beta]"]}], 
                  SqrtBox["d"]]]}], ")"}], " ", "ens", " ", 
            RowBox[{"(", 
              RowBox[{
                RowBox[{"-", 
                  SqrtBox[
                   RowBox[{"a0", "+", "a1d"}]]}], "+", 
                SqrtBox["\[Beta]"]}], ")"}], " ", 
            RowBox[{"(", 
              RowBox[{
                SqrtBox[
                 RowBox[{"a0", "+", "a1d"}]], "+", 
                SqrtBox["\[Beta]"]}], ")"}], " ", 
            SuperscriptBox["\[Beta]", 
             RowBox[{"3", "/", "2"}]]}]]}], "-", 
       FractionBox[
        RowBox[{
          FractionBox[
           RowBox[{"a1c", " ", 
             TemplateBox[{"2"}, "OutputSizeLimit`Skeleton"], " ", 
             RowBox[{"(", 
               RowBox[{
                 RowBox[{
                   SuperscriptBox["a0", "2"], " ", "c0ast", " ", 
                   SqrtBox["d"], " ", 
                   SuperscriptBox["\[ExponentialE]", 
                    TemplateBox[{"1"}, "OutputSizeLimit`Skeleton"]]}], "+", 
                 TemplateBox[{"41"}, "OutputSizeLimit`Skeleton"], "+", 
                 TemplateBox[{"1"}, "OutputSizeLimit`Skeleton"]}], ")"}]}], 
           RowBox[{"2", " ", 
             RowBox[{"(", 
               RowBox[{"a0", "+", "a1c"}], ")"}], " ", 
             RowBox[{"(", 
               RowBox[{
                 RowBox[{"-", 
                   SqrtBox[
                    RowBox[{"a0", "+", "a1c"}]]}], "+", 
                 SqrtBox["\[Beta]"]}], ")"}], " ", 
             RowBox[{"(", 
               RowBox[{
                 SqrtBox[
                  RowBox[{"a0", "+", "a1c"}]], "+", 
                 SqrtBox["\[Beta]"]}], ")"}], " ", 
             SuperscriptBox["\[Beta]", 
              RowBox[{"3", "/", "2"}]]}]], "-", 
          FractionBox[
           TemplateBox[{"1"}, "OutputSizeLimit`Skeleton"], 
           TemplateBox[{"1"}, "OutputSizeLimit`Skeleton"]]}], 
        RowBox[{
          RowBox[{
            RowBox[{"-", 
              SuperscriptBox["\[ExponentialE]", 
               RowBox[{"-", 
                 FractionBox[
                  RowBox[{"R1", " ", 
                    SqrtBox["\[Beta]"]}], 
                  SqrtBox["d"]]}]]}], " ", "ens"}], "+", 
          RowBox[{
            SuperscriptBox["\[ExponentialE]", 
             FractionBox[
              RowBox[{"R1", " ", 
                SqrtBox["\[Beta]"]}], 
              SqrtBox["d"]]], " ", "ens"}]}]], "-", 
       FractionBox[
        RowBox[{
          SqrtBox["d"], " ", 
          RowBox[{"(", 
            TemplateBox[{"1"}, "OutputSizeLimit`Skeleton"], ")"}], " ", 
          RowBox[{"(", 
            RowBox[{
              FractionBox[
               TemplateBox[{"1"}, "OutputSizeLimit`Skeleton"], 
               RowBox[{"2", " ", 
                 TemplateBox[{"4"}, "OutputSizeLimit`Skeleton"], " ", 
                 "\[Beta]"}]], "+", 
              RowBox[{
                SuperscriptBox["\[ExponentialE]", 
                 TemplateBox[{"1"}, "OutputSizeLimit`Skeleton"]], " ", 
                TemplateBox[{"1"}, "OutputSizeLimit`Skeleton"]}]}], ")"}]}], 
        RowBox[{"2", " ", 
          RowBox[{"(", 
            RowBox[{
              RowBox[{"-", "1"}], "+", 
              SuperscriptBox["\[ExponentialE]", 
               FractionBox[
                TemplateBox[{"1"}, "OutputSizeLimit`Skeleton"], 
                SqrtBox["d"]]]}], ")"}], " ", "ens", " ", 
          SqrtBox["\[Beta]"]}]], "+", 
       FractionBox[
        RowBox[{
          RowBox[{"(", 
            RowBox[{
              RowBox[{"-", 
                FractionBox[
                 SuperscriptBox["\[ExponentialE]", 
                  FractionBox[
                   RowBox[{"2", " ", "R1", " ", 
                    SqrtBox["\[Beta]"]}], 
                   SqrtBox["d"]]], 
                 RowBox[{
                   RowBox[{"(", 
                    RowBox[{
                    RowBox[{"-", "1"}], "+", 
                    SuperscriptBox["\[ExponentialE]", 
                    FractionBox[
                    RowBox[{"2", " ", "R1", " ", 
                    SqrtBox["\[Beta]"]}], 
                    SqrtBox["d"]]]}], ")"}], " ", "ens"}]]}], "+", 
              FractionBox[
               RowBox[{
                 SuperscriptBox["\[ExponentialE]", 
                  FractionBox[
                   RowBox[{"2", " ", "R0", " ", 
                    SqrtBox["\[Beta]"]}], 
                   SqrtBox["d"]]], " ", 
                 RowBox[{"(", 
                   RowBox[{
                    SqrtBox["d"], "-", 
                    RowBox[{"R0", " ", 
                    SqrtBox["\[Beta]"]}]}], ")"}]}], 
               RowBox[{
                 RowBox[{"(", 
                   RowBox[{
                    RowBox[{"-", "1"}], "+", 
                    SuperscriptBox["\[ExponentialE]", 
                    FractionBox[
                    RowBox[{"2", " ", "R1", " ", 
                    SqrtBox["\[Beta]"]}], 
                    SqrtBox["d"]]]}], ")"}], " ", "ens", " ", 
                 RowBox[{"(", 
                   RowBox[{
                    SqrtBox["d"], "+", 
                    RowBox[{"R0", " ", 
                    SqrtBox["\[Beta]"]}]}], ")"}]}]]}], ")"}], " ", 
          RowBox[{"(", 
            RowBox[{
              SuperscriptBox["\[ExponentialE]", 
               TemplateBox[{"1"}, "OutputSizeLimit`Skeleton"]], "+", 
              TemplateBox[{"1"}, "OutputSizeLimit`Skeleton"]}], ")"}], " ", 
          RowBox[{"(", 
            RowBox[{
              RowBox[{"-", 
                RowBox[{"(", 
                  RowBox[{
                    RowBox[{"(", 
                    RowBox[{
                    RowBox[{
                    RowBox[{"-", 
                    SuperscriptBox["\[ExponentialE]", 
                    FractionBox[
                    RowBox[{"R2", " ", 
                    SqrtBox["\[Beta]"]}], 
                    SqrtBox["d"]]]}], " ", 
                    RowBox[{"(", 
                    RowBox[{
                    RowBox[{
                    SuperscriptBox["\[ExponentialE]", 
                    RowBox[{"-", 
                    FractionBox[
                    RowBox[{"R1", " ", 
                    SqrtBox["\[Beta]"]}], 
                    SqrtBox["d"]]}]], " ", 
                    RowBox[{"(", 
                    RowBox[{
                    FractionBox[
                    RowBox[{
                    SuperscriptBox["\[ExponentialE]", 
                    RowBox[{"-", 
                    FractionBox[
                    RowBox[{"R1", " ", 
                    SqrtBox["\[Beta]"]}], 
                    SqrtBox["d"]]}]], " ", "ens", " ", 
                    SqrtBox["\[Beta]"]}], 
                    SqrtBox["d"]], "+", 
                    FractionBox[
                    RowBox[{
                    SuperscriptBox["\[ExponentialE]", 
                    FractionBox[
                    RowBox[{"R1", " ", 
                    SqrtBox["\[Beta]"]}], 
                    SqrtBox["d"]]], " ", "ens", " ", 
                    SqrtBox["\[Beta]"]}], 
                    SqrtBox["d"]]}], ")"}]}], "+", 
                    FractionBox[
                    RowBox[{
                    SuperscriptBox["\[ExponentialE]", 
                    RowBox[{"-", 
                    FractionBox[
                    RowBox[{"R1", " ", 
                    SqrtBox["\[Beta]"]}], 
                    SqrtBox["d"]]}]], " ", 
                    RowBox[{"(", 
                    RowBox[{
                    RowBox[{
                    RowBox[{"-", 
                    SuperscriptBox["\[ExponentialE]", 
                    RowBox[{"-", 
                    FractionBox[
                    RowBox[{"R1", " ", 
                    TemplateBox[{"1"}, "OutputSizeLimit`Skeleton"]}], 
                    SqrtBox["d"]]}]]}], " ", "ens"}], "+", 
                    RowBox[{
                    SuperscriptBox["\[ExponentialE]", 
                    FractionBox[
                    TemplateBox[{"1"}, "OutputSizeLimit`Skeleton"], 
                    SqrtBox["d"]]], " ", "ens"}]}], ")"}], " ", 
                    SqrtBox["\[Beta]"]}], 
                    SqrtBox["d"]]}], ")"}]}], "+", 
                    RowBox[{
                    SuperscriptBox["\[ExponentialE]", 
                    RowBox[{"-", 
                    FractionBox[
                    RowBox[{"R2", " ", 
                    SqrtBox["\[Beta]"]}], 
                    SqrtBox["d"]]}]], " ", 
                    RowBox[{"(", 
                    RowBox[{
                    RowBox[{
                    SuperscriptBox["\[ExponentialE]", 
                    FractionBox[
                    RowBox[{"R1", " ", 
                    SqrtBox["\[Beta]"]}], 
                    SqrtBox["d"]]], " ", 
                    RowBox[{"(", 
                    RowBox[{
                    FractionBox[
                    RowBox[{
                    SuperscriptBox["\[ExponentialE]", 
                    RowBox[{"-", 
                    FractionBox[
                    TemplateBox[{"1"}, "OutputSizeLimit`Skeleton"], 
                    SqrtBox["d"]]}]], " ", "ens", " ", 
                    SqrtBox["\[Beta]"]}], 
                    SqrtBox["d"]], "+", 
                    FractionBox[
                    RowBox[{
                    SuperscriptBox["\[ExponentialE]", 
                    FractionBox[
                    TemplateBox[{"1"}, "OutputSizeLimit`Skeleton"], 
                    SqrtBox["d"]]], " ", "ens", " ", 
                    SqrtBox["\[Beta]"]}], 
                    SqrtBox["d"]]}], ")"}]}], "-", 
                    FractionBox[
                    RowBox[{
                    SuperscriptBox["\[ExponentialE]", 
                    FractionBox[
                    TemplateBox[{"1"}, "OutputSizeLimit`Skeleton"], 
                    SqrtBox["d"]]], " ", 
                    RowBox[{"(", 
                    RowBox[{
                    TemplateBox[{"1"}, "OutputSizeLimit`Skeleton"], "+", 
                    TemplateBox[{"1"}, "OutputSizeLimit`Skeleton"]}], ")"}], 
                    " ", 
                    SqrtBox["\[Beta]"]}], 
                    SqrtBox["d"]]}], ")"}]}]}], ")"}], " ", 
                    RowBox[{"(", 
                    RowBox[{
                    FractionBox[
                    RowBox[{"a1d", " ", 
                    SuperscriptBox["\[ExponentialE]", 
                    TemplateBox[{"1"}, "OutputSizeLimit`Skeleton"]], " ", 
                    RowBox[{"(", 
                    TemplateBox[{"1"}, "OutputSizeLimit`Skeleton"], ")"}]}], 
                    RowBox[{"2", " ", 
                    RowBox[{"(", 
                    RowBox[{"a0", "+", "a1d"}], ")"}], " ", 
                    TemplateBox[{"3"}, "OutputSizeLimit`Skeleton"], " ", 
                    "\[Beta]"}]], "+", 
                    RowBox[{
                    SuperscriptBox["\[ExponentialE]", 
                    TemplateBox[{"1"}, "OutputSizeLimit`Skeleton"]], " ", 
                    TemplateBox[{"1"}, "OutputSizeLimit`Skeleton"]}]}], 
                    ")"}]}], ")"}]}], "+", 
              FractionBox[
               TemplateBox[{"1"}, "OutputSizeLimit`Skeleton"], 
               SqrtBox["d"]]}], ")"}]}], 
        RowBox[{
          FractionBox[
           RowBox[{"4", " ", 
             SuperscriptBox["\[ExponentialE]", 
              RowBox[{
                RowBox[{"-", 
                  FractionBox[
                   RowBox[{"R0", " ", 
                    SqrtBox["\[Beta]"]}], 
                   SqrtBox["d"]]}], "-", 
                FractionBox[
                 RowBox[{"R2", " ", 
                   SqrtBox["\[Beta]"]}], 
                 SqrtBox["d"]]}]], " ", "ens", " ", "\[Beta]"}], "d"], "-", 
          FractionBox[
           RowBox[{"4", " ", 
             SuperscriptBox["\[ExponentialE]", 
              RowBox[{
                FractionBox[
                 RowBox[{"R0", " ", 
                   SqrtBox["\[Beta]"]}], 
                 SqrtBox["d"]], "-", 
                FractionBox[
                 RowBox[{"R2", " ", 
                   SqrtBox["\[Beta]"]}], 
                 SqrtBox["d"]]}]], " ", "ens", " ", "\[Beta]"}], "d"], "+", 
          FractionBox[
           RowBox[{"4", " ", 
             SuperscriptBox["\[ExponentialE]", 
              RowBox[{
                RowBox[{"-", 
                  FractionBox[
                   RowBox[{"R0", " ", 
                    SqrtBox["\[Beta]"]}], 
                   SqrtBox["d"]]}], "-", 
                FractionBox[
                 RowBox[{"R2", " ", 
                   SqrtBox["\[Beta]"]}], 
                 SqrtBox["d"]]}]], " ", "ens", " ", "R0", " ", 
             SuperscriptBox["\[Beta]", 
              RowBox[{"3", "/", "2"}]]}], 
           SuperscriptBox["d", 
            RowBox[{"3", "/", "2"}]]], "+", 
          FractionBox[
           RowBox[{"4", " ", 
             SuperscriptBox["\[ExponentialE]", 
              RowBox[{
                FractionBox[
                 RowBox[{"R0", " ", 
                   SqrtBox["\[Beta]"]}], 
                 SqrtBox["d"]], "-", 
                FractionBox[
                 RowBox[{"R2", " ", 
                   SqrtBox["\[Beta]"]}], 
                 SqrtBox["d"]]}]], " ", "ens", " ", "R0", " ", 
             SuperscriptBox["\[Beta]", 
              RowBox[{"3", "/", "2"}]]}], 
           SuperscriptBox["d", 
            RowBox[{"3", "/", "2"}]]]}]]}], Short[#, 8]& ], "line" -> 23, 
   "sessionID" -> 24097383461558493791, "byteCount" -> 5763048, "size" -> 8, 
   "stored" -> False, "expr" -> Missing["NotStored"], "wrap" -> 
   OutputSizeLimit`Defer, "version" -> 1|>,
  "OutputSizeLimitTemplate"]], "Output",
 CellChangeTimes->{
  3.900918877811706*^9, 3.900919465612361*^9, 3.900920990007197*^9, 
   3.9009266177379704`*^9, 3.900926846370826*^9, 3.901035664417901*^9, 
   3.901056620521426*^9, 3.901059135583242*^9, {3.901060096858881*^9, 
   3.901060121964447*^9}, 3.901093498222602*^9, 3.901093666162958*^9, 
   3.90109374400266*^9, 3.901094170826911*^9, 3.901094316142417*^9, 
   3.901136205028234*^9, 3.9013609987794867`*^9, 3.901361701751652*^9, 
   3.901362289419736*^9, 3.901702125809244*^9, 3.901709565297958*^9, 
   3.901709662017332*^9, 3.9017098189967623`*^9, 3.90483369705721*^9, 
   3.924526253390345*^9, 3.925205149093169*^9},
 CellLabel->"Out[23]=",ExpressionUUID->"f3e34ada-4325-47cf-b935-d4d5a77f1bbc"],

Cell[BoxData[
 TemplateBox[<|"shortenedBoxes" -> TagBox[
     RowBox[{
       FractionBox[
        RowBox[{"a1d", " ", 
          SuperscriptBox["\[ExponentialE]", 
           RowBox[{
             RowBox[{"-", 
               FractionBox[
                RowBox[{
                  SqrtBox[
                   RowBox[{"a0", "+", "a1d"}]], " ", "R2"}], 
                SqrtBox["d"]]}], "-", 
             FractionBox[
              RowBox[{"R2", " ", 
                RowBox[{"(", 
                  RowBox[{
                    SqrtBox[
                    RowBox[{"a0", "+", "a1d"}]], "+", 
                    SqrtBox["\[Beta]"]}], ")"}]}], 
              SqrtBox["d"]], "+", 
             FractionBox[
              RowBox[{"R2", " ", 
                SqrtBox["\[Beta]"]}], 
              SqrtBox["d"]]}]], " ", 
          RowBox[{"(", 
            RowBox[{
              RowBox[{
                SuperscriptBox["a0", "2"], " ", "c0ast", " ", 
                SqrtBox["d"], " ", 
                SuperscriptBox["\[ExponentialE]", 
                 RowBox[{
                   FractionBox[
                    RowBox[{
                    SqrtBox[
                    RowBox[{"a0", "+", "a1d"}]], " ", "R2"}], 
                    SqrtBox["d"]], "+", 
                   FractionBox[
                    RowBox[{"R2", " ", 
                    RowBox[{"(", 
                    RowBox[{
                    SqrtBox[
                    RowBox[{"a0", "+", "a1d"}]], "+", 
                    SqrtBox["\[Beta]"]}], ")"}]}], 
                    SqrtBox["d"]]}]]}], "+", 
              TemplateBox[{"40"}, "OutputSizeLimit`Skeleton"], "+", 
              RowBox[{"a0", " ", "c0ast", " ", 
                SuperscriptBox["\[ExponentialE]", 
                 RowBox[{
                   FractionBox[
                    RowBox[{
                    SqrtBox[
                    RowBox[{"a0", "+", "a1d"}]], " ", "R2"}], 
                    SqrtBox["d"]], "+", 
                   FractionBox[
                    RowBox[{"R2", " ", 
                    RowBox[{"(", 
                    RowBox[{
                    SqrtBox[
                    RowBox[{"a0", "+", "a1d"}]], "+", 
                    SqrtBox["\[Beta]"]}], ")"}]}], 
                    SqrtBox["d"]]}]], " ", "R2", " ", 
                SuperscriptBox["\[Beta]", 
                 RowBox[{"3", "/", "2"}]]}], "+", 
              RowBox[{"a0", " ", "c0ast", " ", 
                SuperscriptBox["\[ExponentialE]", 
                 RowBox[{
                   FractionBox[
                    RowBox[{"2", " ", 
                    SqrtBox[
                    RowBox[{"a0", "+", "a1d"}]], " ", "R2"}], 
                    SqrtBox["d"]], "+", 
                   FractionBox[
                    RowBox[{"R2", " ", 
                    SqrtBox["\[Beta]"]}], 
                    SqrtBox["d"]]}]], " ", "R2", " ", 
                SuperscriptBox["\[Beta]", 
                 RowBox[{"3", "/", "2"}]]}]}], ")"}]}], 
        RowBox[{"2", " ", 
          RowBox[{"(", 
            RowBox[{"a0", "+", "a1d"}], ")"}], " ", 
          RowBox[{"(", 
            RowBox[{
              RowBox[{"-", "1"}], "+", 
              SuperscriptBox["\[ExponentialE]", 
               FractionBox[
                RowBox[{"2", " ", "R1", " ", 
                  SqrtBox["\[Beta]"]}], 
                SqrtBox["d"]]]}], ")"}], " ", "ens", " ", 
          RowBox[{"(", 
            RowBox[{
              RowBox[{"-", 
                SqrtBox[
                 RowBox[{"a0", "+", "a1d"}]]}], "+", 
              SqrtBox["\[Beta]"]}], ")"}], " ", 
          RowBox[{"(", 
            RowBox[{
              SqrtBox[
               RowBox[{"a0", "+", "a1d"}]], "+", 
              SqrtBox["\[Beta]"]}], ")"}], " ", 
          SuperscriptBox["\[Beta]", 
           RowBox[{"3", "/", "2"}]]}]], "+", 
       FractionBox[
        RowBox[{
          FractionBox[
           RowBox[{"a1c", " ", 
             TemplateBox[{"2"}, "OutputSizeLimit`Skeleton"], " ", 
             RowBox[{"(", 
               RowBox[{
                 RowBox[{
                   SuperscriptBox["a0", "2"], " ", "c0ast", " ", 
                   SqrtBox["d"], " ", 
                   SuperscriptBox["\[ExponentialE]", 
                    TemplateBox[{"1"}, "OutputSizeLimit`Skeleton"]]}], "+", 
                 TemplateBox[{"41"}, "OutputSizeLimit`Skeleton"], "+", 
                 TemplateBox[{"1"}, "OutputSizeLimit`Skeleton"]}], ")"}]}], 
           RowBox[{"2", " ", 
             RowBox[{"(", 
               RowBox[{"a0", "+", "a1c"}], ")"}], " ", 
             RowBox[{"(", 
               RowBox[{
                 RowBox[{"-", 
                   SqrtBox[
                    RowBox[{"a0", "+", "a1c"}]]}], "+", 
                 SqrtBox["\[Beta]"]}], ")"}], " ", 
             RowBox[{"(", 
               RowBox[{
                 SqrtBox[
                  RowBox[{"a0", "+", "a1c"}]], "+", 
                 SqrtBox["\[Beta]"]}], ")"}], " ", 
             SuperscriptBox["\[Beta]", 
              RowBox[{"3", "/", "2"}]]}]], "-", 
          FractionBox[
           TemplateBox[{"1"}, "OutputSizeLimit`Skeleton"], 
           TemplateBox[{"1"}, "OutputSizeLimit`Skeleton"]]}], 
        RowBox[{
          RowBox[{
            RowBox[{"-", 
              SuperscriptBox["\[ExponentialE]", 
               RowBox[{"-", 
                 FractionBox[
                  RowBox[{"R1", " ", 
                    SqrtBox["\[Beta]"]}], 
                  SqrtBox["d"]]}]]}], " ", "ens"}], "+", 
          RowBox[{
            SuperscriptBox["\[ExponentialE]", 
             FractionBox[
              RowBox[{"R1", " ", 
                SqrtBox["\[Beta]"]}], 
              SqrtBox["d"]]], " ", "ens"}]}]], "+", 
       FractionBox[
        RowBox[{
          SqrtBox["d"], " ", 
          RowBox[{"(", 
            TemplateBox[{"1"}, "OutputSizeLimit`Skeleton"], ")"}], " ", 
          RowBox[{"(", 
            RowBox[{
              FractionBox[
               TemplateBox[{"1"}, "OutputSizeLimit`Skeleton"], 
               RowBox[{"2", " ", 
                 TemplateBox[{"4"}, "OutputSizeLimit`Skeleton"], " ", 
                 "\[Beta]"}]], "+", 
              RowBox[{
                SuperscriptBox["\[ExponentialE]", 
                 TemplateBox[{"1"}, "OutputSizeLimit`Skeleton"]], " ", 
                TemplateBox[{"1"}, "OutputSizeLimit`Skeleton"]}]}], ")"}]}], 
        RowBox[{"2", " ", 
          RowBox[{"(", 
            RowBox[{
              RowBox[{"-", "1"}], "+", 
              SuperscriptBox["\[ExponentialE]", 
               FractionBox[
                TemplateBox[{"1"}, "OutputSizeLimit`Skeleton"], 
                SqrtBox["d"]]]}], ")"}], " ", "ens", " ", 
          SqrtBox["\[Beta]"]}]], "+", 
       FractionBox[
        RowBox[{
          RowBox[{"(", 
            RowBox[{
              FractionBox[
               SuperscriptBox["\[ExponentialE]", 
                FractionBox[
                 RowBox[{"2", " ", "R1", " ", 
                   SqrtBox["\[Beta]"]}], 
                 SqrtBox["d"]]], 
               RowBox[{
                 RowBox[{"(", 
                   RowBox[{
                    RowBox[{"-", "1"}], "+", 
                    SuperscriptBox["\[ExponentialE]", 
                    FractionBox[
                    RowBox[{"2", " ", "R1", " ", 
                    SqrtBox["\[Beta]"]}], 
                    SqrtBox["d"]]]}], ")"}], " ", "ens"}]], "-", 
              FractionBox[
               RowBox[{
                 SuperscriptBox["\[ExponentialE]", 
                  FractionBox[
                   RowBox[{"2", " ", "R0", " ", 
                    SqrtBox["\[Beta]"]}], 
                   SqrtBox["d"]]], " ", 
                 RowBox[{"(", 
                   RowBox[{
                    SqrtBox["d"], "-", 
                    RowBox[{"R0", " ", 
                    SqrtBox["\[Beta]"]}]}], ")"}]}], 
               RowBox[{
                 RowBox[{"(", 
                   RowBox[{
                    RowBox[{"-", "1"}], "+", 
                    SuperscriptBox["\[ExponentialE]", 
                    FractionBox[
                    RowBox[{"2", " ", "R1", " ", 
                    SqrtBox["\[Beta]"]}], 
                    SqrtBox["d"]]]}], ")"}], " ", "ens", " ", 
                 RowBox[{"(", 
                   RowBox[{
                    SqrtBox["d"], "+", 
                    RowBox[{"R0", " ", 
                    SqrtBox["\[Beta]"]}]}], ")"}]}]]}], ")"}], " ", 
          RowBox[{"(", 
            RowBox[{
              SuperscriptBox["\[ExponentialE]", 
               TemplateBox[{"1"}, "OutputSizeLimit`Skeleton"]], "+", 
              TemplateBox[{"1"}, "OutputSizeLimit`Skeleton"]}], ")"}], " ", 
          RowBox[{"(", 
            RowBox[{
              RowBox[{"-", 
                RowBox[{"(", 
                  RowBox[{
                    RowBox[{"(", 
                    RowBox[{
                    RowBox[{
                    RowBox[{"-", 
                    SuperscriptBox["\[ExponentialE]", 
                    FractionBox[
                    RowBox[{"R2", " ", 
                    SqrtBox["\[Beta]"]}], 
                    SqrtBox["d"]]]}], " ", 
                    RowBox[{"(", 
                    RowBox[{
                    RowBox[{
                    SuperscriptBox["\[ExponentialE]", 
                    RowBox[{"-", 
                    FractionBox[
                    RowBox[{"R1", " ", 
                    SqrtBox["\[Beta]"]}], 
                    SqrtBox["d"]]}]], " ", 
                    RowBox[{"(", 
                    RowBox[{
                    FractionBox[
                    RowBox[{
                    SuperscriptBox["\[ExponentialE]", 
                    RowBox[{"-", 
                    FractionBox[
                    RowBox[{"R1", " ", 
                    SqrtBox["\[Beta]"]}], 
                    SqrtBox["d"]]}]], " ", "ens", " ", 
                    SqrtBox["\[Beta]"]}], 
                    SqrtBox["d"]], "+", 
                    FractionBox[
                    RowBox[{
                    SuperscriptBox["\[ExponentialE]", 
                    FractionBox[
                    RowBox[{"R1", " ", 
                    SqrtBox["\[Beta]"]}], 
                    SqrtBox["d"]]], " ", "ens", " ", 
                    SqrtBox["\[Beta]"]}], 
                    SqrtBox["d"]]}], ")"}]}], "+", 
                    FractionBox[
                    RowBox[{
                    SuperscriptBox["\[ExponentialE]", 
                    RowBox[{"-", 
                    FractionBox[
                    RowBox[{"R1", " ", 
                    SqrtBox["\[Beta]"]}], 
                    SqrtBox["d"]]}]], " ", 
                    RowBox[{"(", 
                    RowBox[{
                    RowBox[{
                    RowBox[{"-", 
                    SuperscriptBox["\[ExponentialE]", 
                    RowBox[{"-", 
                    FractionBox[
                    RowBox[{"R1", " ", 
                    TemplateBox[{"1"}, "OutputSizeLimit`Skeleton"]}], 
                    SqrtBox["d"]]}]]}], " ", "ens"}], "+", 
                    RowBox[{
                    SuperscriptBox["\[ExponentialE]", 
                    FractionBox[
                    TemplateBox[{"1"}, "OutputSizeLimit`Skeleton"], 
                    SqrtBox["d"]]], " ", "ens"}]}], ")"}], " ", 
                    SqrtBox["\[Beta]"]}], 
                    SqrtBox["d"]]}], ")"}]}], "+", 
                    RowBox[{
                    SuperscriptBox["\[ExponentialE]", 
                    RowBox[{"-", 
                    FractionBox[
                    RowBox[{"R2", " ", 
                    SqrtBox["\[Beta]"]}], 
                    SqrtBox["d"]]}]], " ", 
                    RowBox[{"(", 
                    RowBox[{
                    RowBox[{
                    SuperscriptBox["\[ExponentialE]", 
                    FractionBox[
                    RowBox[{"R1", " ", 
                    SqrtBox["\[Beta]"]}], 
                    SqrtBox["d"]]], " ", 
                    RowBox[{"(", 
                    RowBox[{
                    FractionBox[
                    RowBox[{
                    SuperscriptBox["\[ExponentialE]", 
                    RowBox[{"-", 
                    FractionBox[
                    TemplateBox[{"1"}, "OutputSizeLimit`Skeleton"], 
                    SqrtBox["d"]]}]], " ", "ens", " ", 
                    SqrtBox["\[Beta]"]}], 
                    SqrtBox["d"]], "+", 
                    FractionBox[
                    RowBox[{
                    SuperscriptBox["\[ExponentialE]", 
                    FractionBox[
                    TemplateBox[{"1"}, "OutputSizeLimit`Skeleton"], 
                    SqrtBox["d"]]], " ", "ens", " ", 
                    SqrtBox["\[Beta]"]}], 
                    SqrtBox["d"]]}], ")"}]}], "-", 
                    FractionBox[
                    RowBox[{
                    SuperscriptBox["\[ExponentialE]", 
                    FractionBox[
                    TemplateBox[{"1"}, "OutputSizeLimit`Skeleton"], 
                    SqrtBox["d"]]], " ", 
                    RowBox[{"(", 
                    RowBox[{
                    TemplateBox[{"1"}, "OutputSizeLimit`Skeleton"], "+", 
                    TemplateBox[{"1"}, "OutputSizeLimit`Skeleton"]}], ")"}], 
                    " ", 
                    SqrtBox["\[Beta]"]}], 
                    SqrtBox["d"]]}], ")"}]}]}], ")"}], " ", 
                    RowBox[{"(", 
                    RowBox[{
                    FractionBox[
                    RowBox[{"a1d", " ", 
                    SuperscriptBox["\[ExponentialE]", 
                    TemplateBox[{"1"}, "OutputSizeLimit`Skeleton"]], " ", 
                    RowBox[{"(", 
                    TemplateBox[{"1"}, "OutputSizeLimit`Skeleton"], ")"}]}], 
                    RowBox[{"2", " ", 
                    RowBox[{"(", 
                    RowBox[{"a0", "+", "a1d"}], ")"}], " ", 
                    TemplateBox[{"3"}, "OutputSizeLimit`Skeleton"], " ", 
                    "\[Beta]"}]], "+", 
                    RowBox[{
                    SuperscriptBox["\[ExponentialE]", 
                    TemplateBox[{"1"}, "OutputSizeLimit`Skeleton"]], " ", 
                    TemplateBox[{"1"}, "OutputSizeLimit`Skeleton"]}]}], 
                    ")"}]}], ")"}]}], "+", 
              FractionBox[
               TemplateBox[{"1"}, "OutputSizeLimit`Skeleton"], 
               SqrtBox["d"]]}], ")"}]}], 
        RowBox[{
          FractionBox[
           RowBox[{"4", " ", 
             SuperscriptBox["\[ExponentialE]", 
              RowBox[{
                RowBox[{"-", 
                  FractionBox[
                   RowBox[{"R0", " ", 
                    SqrtBox["\[Beta]"]}], 
                   SqrtBox["d"]]}], "-", 
                FractionBox[
                 RowBox[{"R2", " ", 
                   SqrtBox["\[Beta]"]}], 
                 SqrtBox["d"]]}]], " ", "ens", " ", "\[Beta]"}], "d"], "-", 
          FractionBox[
           RowBox[{"4", " ", 
             SuperscriptBox["\[ExponentialE]", 
              RowBox[{
                FractionBox[
                 RowBox[{"R0", " ", 
                   SqrtBox["\[Beta]"]}], 
                 SqrtBox["d"]], "-", 
                FractionBox[
                 RowBox[{"R2", " ", 
                   SqrtBox["\[Beta]"]}], 
                 SqrtBox["d"]]}]], " ", "ens", " ", "\[Beta]"}], "d"], "+", 
          FractionBox[
           RowBox[{"4", " ", 
             SuperscriptBox["\[ExponentialE]", 
              RowBox[{
                RowBox[{"-", 
                  FractionBox[
                   RowBox[{"R0", " ", 
                    SqrtBox["\[Beta]"]}], 
                   SqrtBox["d"]]}], "-", 
                FractionBox[
                 RowBox[{"R2", " ", 
                   SqrtBox["\[Beta]"]}], 
                 SqrtBox["d"]]}]], " ", "ens", " ", "R0", " ", 
             SuperscriptBox["\[Beta]", 
              RowBox[{"3", "/", "2"}]]}], 
           SuperscriptBox["d", 
            RowBox[{"3", "/", "2"}]]], "+", 
          FractionBox[
           RowBox[{"4", " ", 
             SuperscriptBox["\[ExponentialE]", 
              RowBox[{
                FractionBox[
                 RowBox[{"R0", " ", 
                   SqrtBox["\[Beta]"]}], 
                 SqrtBox["d"]], "-", 
                FractionBox[
                 RowBox[{"R2", " ", 
                   SqrtBox["\[Beta]"]}], 
                 SqrtBox["d"]]}]], " ", "ens", " ", "R0", " ", 
             SuperscriptBox["\[Beta]", 
              RowBox[{"3", "/", "2"}]]}], 
           SuperscriptBox["d", 
            RowBox[{"3", "/", "2"}]]]}]]}], Short[#, 8]& ], "line" -> 24, 
   "sessionID" -> 24097383461558493791, "byteCount" -> 5763024, "size" -> 8, 
   "stored" -> False, "expr" -> Missing["NotStored"], "wrap" -> 
   OutputSizeLimit`Defer, "version" -> 1|>,
  "OutputSizeLimitTemplate"]], "Output",
 CellChangeTimes->{
  3.900918877811706*^9, 3.900919465612361*^9, 3.900920990007197*^9, 
   3.9009266177379704`*^9, 3.900926846370826*^9, 3.901035664417901*^9, 
   3.901056620521426*^9, 3.901059135583242*^9, {3.901060096858881*^9, 
   3.901060121964447*^9}, 3.901093498222602*^9, 3.901093666162958*^9, 
   3.90109374400266*^9, 3.901094170826911*^9, 3.901094316142417*^9, 
   3.901136205028234*^9, 3.9013609987794867`*^9, 3.901361701751652*^9, 
   3.901362289419736*^9, 3.901702125809244*^9, 3.901709565297958*^9, 
   3.901709662017332*^9, 3.9017098189967623`*^9, 3.90483369705721*^9, 
   3.924526253390345*^9, 3.9252051491565657`*^9},
 CellLabel->"Out[24]=",ExpressionUUID->"e275b6b6-f1e6-4e63-b26d-132509f5deb9"],

Cell[BoxData[
 TemplateBox[<|"shortenedBoxes" -> TagBox[
     RowBox[{
       RowBox[{"-", 
         FractionBox[
          RowBox[{
            SqrtBox["d"], " ", 
            RowBox[{"(", 
              RowBox[{
                FractionBox[
                 RowBox[{"a1d", " ", 
                   SuperscriptBox["\[ExponentialE]", 
                    RowBox[{
                    RowBox[{"-", 
                    FractionBox[
                    TemplateBox[{"1"}, "OutputSizeLimit`Skeleton"], 
                    SqrtBox["d"]]}], "-", 
                    FractionBox[
                    TemplateBox[{"1"}, "OutputSizeLimit`Skeleton"], 
                    SqrtBox["d"]], "-", 
                    FractionBox[
                    TemplateBox[{"1"}, "OutputSizeLimit`Skeleton"], 
                    SqrtBox["d"]]}]], " ", 
                   RowBox[{"(", 
                    RowBox[{
                    RowBox[{
                    SuperscriptBox["a0", "2"], " ", "c0ast", " ", 
                    SqrtBox["d"], " ", 
                    SuperscriptBox["\[ExponentialE]", 
                    RowBox[{
                    FractionBox[
                    RowBox[{
                    SqrtBox[
                    RowBox[{"a0", "+", "a1d"}]], " ", "R2"}], 
                    SqrtBox["d"]], "+", 
                    FractionBox[
                    RowBox[{"R2", " ", 
                    RowBox[{"(", 
                    RowBox[{
                    SqrtBox[
                    TemplateBox[{"1"}, "OutputSizeLimit`Skeleton"]], "+", 
                    TemplateBox[{"1"}, "OutputSizeLimit`Skeleton"]}], ")"}]}], 
                    SqrtBox["d"]]}]]}], "+", 
                    TemplateBox[{"40"}, "OutputSizeLimit`Skeleton"], "+", 
                    RowBox[{"a0", " ", "c0ast", " ", 
                    SuperscriptBox["\[ExponentialE]", 
                    RowBox[{
                    FractionBox[
                    TemplateBox[{"1"}, "OutputSizeLimit`Skeleton"], 
                    SqrtBox["d"]], "+", 
                    TemplateBox[{"1"}, "OutputSizeLimit`Skeleton"]}]], " ", 
                    "R2", " ", 
                    SuperscriptBox["\[Beta]", 
                    RowBox[{"3", "/", "2"}]]}], "+", 
                    RowBox[{"a0", " ", "c0ast", " ", 
                    SuperscriptBox["\[ExponentialE]", 
                    RowBox[{
                    FractionBox[
                    RowBox[{"2", " ", 
                    SqrtBox[
                    RowBox[{"a0", "+", "a1d"}]], " ", "R2"}], 
                    SqrtBox["d"]], "+", 
                    FractionBox[
                    RowBox[{"R2", " ", 
                    SqrtBox["\[Beta]"]}], 
                    SqrtBox["d"]]}]], " ", "R2", " ", 
                    SuperscriptBox["\[Beta]", 
                    RowBox[{"3", "/", "2"}]]}]}], ")"}]}], 
                 RowBox[{"2", " ", 
                   RowBox[{"(", 
                    RowBox[{"a0", "+", "a1d"}], ")"}], " ", 
                   SqrtBox["d"], " ", 
                   RowBox[{"(", 
                    RowBox[{
                    RowBox[{"-", 
                    SqrtBox[
                    RowBox[{"a0", "+", "a1d"}]]}], "+", 
                    SqrtBox["\[Beta]"]}], ")"}], " ", 
                   RowBox[{"(", 
                    RowBox[{
                    SqrtBox[
                    RowBox[{"a0", "+", "a1d"}]], "+", 
                    SqrtBox["\[Beta]"]}], ")"}], " ", "\[Beta]"}]], "+", 
                RowBox[{
                  SuperscriptBox["\[ExponentialE]", 
                   RowBox[{"-", 
                    FractionBox[
                    RowBox[{"R2", " ", 
                    SqrtBox["\[Beta]"]}], 
                    SqrtBox["d"]]}]], " ", 
                  RowBox[{"(", 
                    RowBox[{
                    FractionBox[
                    RowBox[{"a1d", " ", 
                    SuperscriptBox["\[ExponentialE]", 
                    TemplateBox[{"1"}, "OutputSizeLimit`Skeleton"]], " ", 
                    TemplateBox[{"1"}, "OutputSizeLimit`Skeleton"], " ", 
                    RowBox[{"(", 
                    RowBox[{
                    RowBox[{
                    SuperscriptBox["a0", "2"], " ", "c0ast", " ", 
                    SqrtBox["d"], " ", 
                    SuperscriptBox["\[ExponentialE]", 
                    RowBox[{
                    FractionBox[
                    TemplateBox[{"1"}, "OutputSizeLimit`Skeleton"], 
                    SqrtBox["d"]], "+", 
                    FractionBox[
                    TemplateBox[{"1"}, "OutputSizeLimit`Skeleton"], 
                    SqrtBox["d"]]}]]}], "+", 
                    TemplateBox[{"41"}, "OutputSizeLimit`Skeleton"], "+", 
                    RowBox[{"a0", " ", "c0ast", " ", 
                    SuperscriptBox["\[ExponentialE]", 
                    TemplateBox[{"1"}, "OutputSizeLimit`Skeleton"]], " ", 
                    "R2", " ", 
                    SuperscriptBox["\[Beta]", 
                    RowBox[{"3", "/", "2"}]]}]}], ")"}]}], 
                    RowBox[{"2", " ", 
                    RowBox[{"(", 
                    RowBox[{"a0", "+", "a1d"}], ")"}], " ", 
                    RowBox[{"(", 
                    RowBox[{
                    RowBox[{"-", 
                    SqrtBox[
                    RowBox[{"a0", "+", "a1d"}]]}], "+", 
                    SqrtBox["\[Beta]"]}], ")"}], " ", 
                    RowBox[{"(", 
                    RowBox[{
                    SqrtBox[
                    RowBox[{"a0", "+", "a1d"}]], "+", 
                    SqrtBox["\[Beta]"]}], ")"}], " ", 
                    SuperscriptBox["\[Beta]", 
                    RowBox[{"3", "/", "2"}]]}]], "+", 
                    FractionBox[
                    RowBox[{"a1d", " ", 
                    SuperscriptBox["\[ExponentialE]", 
                    TemplateBox[{"1"}, "OutputSizeLimit`Skeleton"]], " ", 
                    RowBox[{"(", 
                    TemplateBox[{"1"}, "OutputSizeLimit`Skeleton"], ")"}]}], 
                    RowBox[{"2", " ", 
                    RowBox[{"(", 
                    RowBox[{"a0", "+", "a1d"}], ")"}], " ", 
                    RowBox[{"(", 
                    TemplateBox[{"1"}, "OutputSizeLimit`Skeleton"], ")"}], 
                    " ", 
                    RowBox[{"(", 
                    TemplateBox[{"1"}, "OutputSizeLimit`Skeleton"], ")"}], 
                    " ", 
                    SuperscriptBox["\[Beta]", 
                    RowBox[{"3", "/", "2"}]]}]]}], ")"}]}]}], ")"}]}], 
          RowBox[{"2", " ", 
            SqrtBox["\[Beta]"]}]]}], "-", 
       FractionBox[
        RowBox[{
          RowBox[{"(", 
            RowBox[{
              SuperscriptBox["\[ExponentialE]", 
               RowBox[{"-", 
                 FractionBox[
                  RowBox[{"R0", " ", 
                    SqrtBox["\[Beta]"]}], 
                  SqrtBox["d"]]}]], "+", 
              FractionBox[
               RowBox[{
                 SuperscriptBox["\[ExponentialE]", 
                  RowBox[{"-", 
                    FractionBox[
                    RowBox[{"R0", " ", 
                    SqrtBox["\[Beta]"]}], 
                    SqrtBox["d"]]}]], " ", "R0", " ", 
                 SqrtBox["\[Beta]"]}], 
               SqrtBox["d"]]}], ")"}], " ", 
          RowBox[{"(", 
            RowBox[{
              RowBox[{"-", 
                RowBox[{"(", 
                  RowBox[{
                    RowBox[{"(", 
                    RowBox[{
                    RowBox[{
                    RowBox[{"-", 
                    SuperscriptBox["\[ExponentialE]", 
                    FractionBox[
                    RowBox[{"R2", " ", 
                    SqrtBox["\[Beta]"]}], 
                    SqrtBox["d"]]]}], " ", 
                    RowBox[{"(", 
                    RowBox[{
                    RowBox[{
                    SuperscriptBox["\[ExponentialE]", 
                    RowBox[{"-", 
                    FractionBox[
                    RowBox[{"R1", " ", 
                    SqrtBox["\[Beta]"]}], 
                    SqrtBox["d"]]}]], " ", 
                    RowBox[{"(", 
                    RowBox[{
                    FractionBox[
                    RowBox[{
                    SuperscriptBox["\[ExponentialE]", 
                    RowBox[{"-", 
                    FractionBox[
                    TemplateBox[{"1"}, "OutputSizeLimit`Skeleton"], 
                    SqrtBox["d"]]}]], " ", "ens", " ", 
                    SqrtBox["\[Beta]"]}], 
                    SqrtBox["d"]], "+", 
                    FractionBox[
                    RowBox[{
                    SuperscriptBox["\[ExponentialE]", 
                    FractionBox[
                    TemplateBox[{"1"}, "OutputSizeLimit`Skeleton"], 
                    SqrtBox["d"]]], " ", "ens", " ", 
                    SqrtBox["\[Beta]"]}], 
                    SqrtBox["d"]]}], ")"}]}], "+", 
                    FractionBox[
                    RowBox[{
                    SuperscriptBox["\[ExponentialE]", 
                    RowBox[{"-", 
                    FractionBox[
                    TemplateBox[{"1"}, "OutputSizeLimit`Skeleton"], 
                    SqrtBox["d"]]}]], " ", 
                    RowBox[{"(", 
                    RowBox[{
                    RowBox[{
                    RowBox[{"-", 
                    SuperscriptBox["\[ExponentialE]", 
                    TemplateBox[{"1"}, "OutputSizeLimit`Skeleton"]]}], " ", 
                    "ens"}], "+", 
                    TemplateBox[{"1"}, "OutputSizeLimit`Skeleton"]}], ")"}], 
                    " ", 
                    SqrtBox["\[Beta]"]}], 
                    SqrtBox["d"]]}], ")"}]}], "+", 
                    RowBox[{
                    SuperscriptBox["\[ExponentialE]", 
                    RowBox[{"-", 
                    FractionBox[
                    RowBox[{"R2", " ", 
                    SqrtBox["\[Beta]"]}], 
                    SqrtBox["d"]]}]], " ", 
                    RowBox[{"(", 
                    RowBox[{
                    RowBox[{
                    SuperscriptBox["\[ExponentialE]", 
                    FractionBox[
                    TemplateBox[{"1"}, "OutputSizeLimit`Skeleton"], 
                    SqrtBox["d"]]], " ", 
                    RowBox[{"(", 
                    RowBox[{
                    FractionBox[
                    TemplateBox[{"1"}, "OutputSizeLimit`Skeleton"], 
                    SqrtBox["d"]], "+", 
                    FractionBox[
                    TemplateBox[{"1"}, "OutputSizeLimit`Skeleton"], 
                    SqrtBox["d"]]}], ")"}]}], "-", 
                    FractionBox[
                    TemplateBox[{"1"}, "OutputSizeLimit`Skeleton"], 
                    SqrtBox["d"]]}], ")"}]}]}], ")"}], " ", 
                    RowBox[{"(", 
                    RowBox[{
                    FractionBox[
                    TemplateBox[{"1"}, "OutputSizeLimit`Skeleton"], 
                    RowBox[{"2", " ", 
                    TemplateBox[{"4"}, "OutputSizeLimit`Skeleton"], " ", 
                    "\[Beta]"}]], "+", 
                    TemplateBox[{"1"}, "OutputSizeLimit`Skeleton"]}], ")"}]}],
                   ")"}]}], "+", 
              FractionBox[
               TemplateBox[{"1"}, "OutputSizeLimit`Skeleton"], 
               SqrtBox["d"]]}], ")"}]}], 
        RowBox[{
          FractionBox[
           RowBox[{"4", " ", 
             SuperscriptBox["\[ExponentialE]", 
              RowBox[{
                RowBox[{"-", 
                  FractionBox[
                   RowBox[{"R0", " ", 
                    SqrtBox["\[Beta]"]}], 
                   SqrtBox["d"]]}], "-", 
                FractionBox[
                 RowBox[{"R2", " ", 
                   SqrtBox["\[Beta]"]}], 
                 SqrtBox["d"]]}]], " ", "ens", " ", "\[Beta]"}], "d"], "-", 
          FractionBox[
           RowBox[{"4", " ", 
             SuperscriptBox["\[ExponentialE]", 
              RowBox[{
                FractionBox[
                 RowBox[{"R0", " ", 
                   TemplateBox[{"1"}, "OutputSizeLimit`Skeleton"]}], 
                 SqrtBox["d"]], "-", 
                FractionBox[
                 TemplateBox[{"1"}, "OutputSizeLimit`Skeleton"], 
                 SqrtBox["d"]]}]], " ", "ens", " ", "\[Beta]"}], "d"], "+", 
          FractionBox[
           RowBox[{"4", " ", 
             SuperscriptBox["\[ExponentialE]", 
              RowBox[{
                RowBox[{"-", 
                  FractionBox[
                   TemplateBox[{"1"}, "OutputSizeLimit`Skeleton"], 
                   SqrtBox["d"]]}], "-", 
                TemplateBox[{"1"}, "OutputSizeLimit`Skeleton"]}]], " ", "ens",
              " ", "R0", " ", 
             SuperscriptBox["\[Beta]", 
              RowBox[{"3", "/", "2"}]]}], 
           SuperscriptBox["d", 
            RowBox[{"3", "/", "2"}]]], "+", 
          FractionBox[
           RowBox[{"4", " ", 
             SuperscriptBox["\[ExponentialE]", 
              RowBox[{
                FractionBox[
                 RowBox[{"R0", " ", 
                   SqrtBox["\[Beta]"]}], 
                 SqrtBox["d"]], "-", 
                FractionBox[
                 RowBox[{"R2", " ", 
                   SqrtBox["\[Beta]"]}], 
                 SqrtBox["d"]]}]], " ", "ens", " ", "R0", " ", 
             SuperscriptBox["\[Beta]", 
              RowBox[{"3", "/", "2"}]]}], 
           SuperscriptBox["d", 
            RowBox[{"3", "/", "2"}]]]}]]}], Short[#, 8]& ], "line" -> 25, 
   "sessionID" -> 24097383461558493791, "byteCount" -> 4677024, "size" -> 8, 
   "stored" -> False, "expr" -> Missing["NotStored"], "wrap" -> 
   OutputSizeLimit`Defer, "version" -> 1|>,
  "OutputSizeLimitTemplate"]], "Output",
 CellChangeTimes->{
  3.900918877811706*^9, 3.900919465612361*^9, 3.900920990007197*^9, 
   3.9009266177379704`*^9, 3.900926846370826*^9, 3.901035664417901*^9, 
   3.901056620521426*^9, 3.901059135583242*^9, {3.901060096858881*^9, 
   3.901060121964447*^9}, 3.901093498222602*^9, 3.901093666162958*^9, 
   3.90109374400266*^9, 3.901094170826911*^9, 3.901094316142417*^9, 
   3.901136205028234*^9, 3.9013609987794867`*^9, 3.901361701751652*^9, 
   3.901362289419736*^9, 3.901702125809244*^9, 3.901709565297958*^9, 
   3.901709662017332*^9, 3.9017098189967623`*^9, 3.90483369705721*^9, 
   3.924526253390345*^9, 3.925205149211088*^9},
 CellLabel->"Out[25]=",ExpressionUUID->"4d1ce59b-df99-4954-ba0e-b105295748f8"],

Cell[BoxData[
 TemplateBox[<|"shortenedBoxes" -> TagBox[
     RowBox[{
       RowBox[{"-", 
         FractionBox[
          RowBox[{"a1d", " ", 
            SuperscriptBox["\[ExponentialE]", 
             RowBox[{
               RowBox[{"-", 
                 FractionBox[
                  RowBox[{
                    SqrtBox[
                    RowBox[{"a0", "+", "a1d"}]], " ", "R2"}], 
                  SqrtBox["d"]]}], "-", 
               FractionBox[
                RowBox[{"R2", " ", 
                  RowBox[{"(", 
                    RowBox[{
                    SqrtBox[
                    RowBox[{"a0", "+", "a1d"}]], "+", 
                    SqrtBox["\[Beta]"]}], ")"}]}], 
                SqrtBox["d"]], "+", 
               FractionBox[
                RowBox[{"R2", " ", 
                  SqrtBox["\[Beta]"]}], 
                SqrtBox["d"]]}]], " ", 
            RowBox[{"(", 
              RowBox[{
                RowBox[{
                  SuperscriptBox["a0", "2"], " ", "c0ast", " ", 
                  SqrtBox["d"], " ", 
                  SuperscriptBox["\[ExponentialE]", 
                   RowBox[{
                    FractionBox[
                    RowBox[{
                    SqrtBox[
                    RowBox[{"a0", "+", "a1d"}]], " ", "R2"}], 
                    SqrtBox["d"]], "+", 
                    FractionBox[
                    RowBox[{"R2", " ", 
                    RowBox[{"(", 
                    RowBox[{
                    SqrtBox[
                    RowBox[{"a0", "+", "a1d"}]], "+", 
                    SqrtBox["\[Beta]"]}], ")"}]}], 
                    SqrtBox["d"]]}]]}], "+", 
                TemplateBox[{"40"}, "OutputSizeLimit`Skeleton"], "+", 
                RowBox[{"a0", " ", "c0ast", " ", 
                  SuperscriptBox["\[ExponentialE]", 
                   RowBox[{
                    FractionBox[
                    RowBox[{
                    SqrtBox[
                    RowBox[{"a0", "+", "a1d"}]], " ", "R2"}], 
                    SqrtBox["d"]], "+", 
                    FractionBox[
                    RowBox[{"R2", " ", 
                    RowBox[{"(", 
                    RowBox[{
                    SqrtBox[
                    RowBox[{"a0", "+", "a1d"}]], "+", 
                    SqrtBox["\[Beta]"]}], ")"}]}], 
                    SqrtBox["d"]]}]], " ", "R2", " ", 
                  SuperscriptBox["\[Beta]", 
                   RowBox[{"3", "/", "2"}]]}], "+", 
                RowBox[{"a0", " ", "c0ast", " ", 
                  SuperscriptBox["\[ExponentialE]", 
                   RowBox[{
                    FractionBox[
                    RowBox[{"2", " ", 
                    SqrtBox[
                    RowBox[{"a0", "+", "a1d"}]], " ", "R2"}], 
                    SqrtBox["d"]], "+", 
                    FractionBox[
                    RowBox[{"R2", " ", 
                    SqrtBox["\[Beta]"]}], 
                    SqrtBox["d"]]}]], " ", "R2", " ", 
                  SuperscriptBox["\[Beta]", 
                   RowBox[{"3", "/", "2"}]]}]}], ")"}]}], 
          RowBox[{"2", " ", 
            RowBox[{"(", 
              RowBox[{"a0", "+", "a1d"}], ")"}], " ", 
            RowBox[{"(", 
              RowBox[{
                RowBox[{"-", 
                  SqrtBox[
                   RowBox[{"a0", "+", "a1d"}]]}], "+", 
                SqrtBox["\[Beta]"]}], ")"}], " ", 
            RowBox[{"(", 
              RowBox[{
                SqrtBox[
                 RowBox[{"a0", "+", "a1d"}]], "+", 
                SqrtBox["\[Beta]"]}], ")"}], " ", 
            SuperscriptBox["\[Beta]", 
             RowBox[{"3", "/", "2"}]]}]]}], "+", 
       FractionBox[
        RowBox[{
          SqrtBox["d"], " ", 
          SuperscriptBox["\[ExponentialE]", 
           TemplateBox[{"1"}, "OutputSizeLimit`Skeleton"]], " ", 
          RowBox[{"(", 
            RowBox[{
              FractionBox[
               RowBox[{"a1d", " ", 
                 TemplateBox[{"1"}, "OutputSizeLimit`Skeleton"], 
                 TemplateBox[{"1"}, "OutputSizeLimit`Skeleton"], 
                 RowBox[{"(", 
                   RowBox[{
                    RowBox[{
                    SuperscriptBox["a0", "2"], " ", "c0ast", " ", 
                    SqrtBox["d"], " ", 
                    SuperscriptBox["\[ExponentialE]", 
                    TemplateBox[{"1"}, "OutputSizeLimit`Skeleton"]]}], "+", 
                    TemplateBox[{"41"}, "OutputSizeLimit`Skeleton"], "+", 
                    TemplateBox[{"1"}, "OutputSizeLimit`Skeleton"]}], ")"}]}], 
               RowBox[{"2", " ", 
                 RowBox[{"(", 
                   RowBox[{"a0", "+", "a1d"}], ")"}], " ", 
                 SqrtBox["d"], " ", 
                 RowBox[{"(", 
                   RowBox[{
                    RowBox[{"-", 
                    TemplateBox[{"1"}, "OutputSizeLimit`Skeleton"]}], "+", 
                    SqrtBox["\[Beta]"]}], ")"}], " ", 
                 RowBox[{"(", 
                   RowBox[{
                    SqrtBox[
                    RowBox[{"a0", "+", "a1d"}]], "+", 
                    SqrtBox["\[Beta]"]}], ")"}], " ", "\[Beta]"}]], "+", 
              TemplateBox[{"1"}, "OutputSizeLimit`Skeleton"]}], ")"}]}], 
        RowBox[{"2", " ", 
          SqrtBox["\[Beta]"]}]], "+", 
       FractionBox[
        RowBox[{
          SuperscriptBox["\[ExponentialE]", 
           FractionBox[
            RowBox[{"2", " ", "R0", " ", 
              SqrtBox["\[Beta]"]}], 
            SqrtBox["d"]]], " ", 
          RowBox[{"(", 
            RowBox[{
              SqrtBox["d"], "-", 
              RowBox[{"R0", " ", 
                SqrtBox["\[Beta]"]}]}], ")"}], " ", 
          RowBox[{"(", 
            RowBox[{
              SuperscriptBox["\[ExponentialE]", 
               TemplateBox[{"1"}, "OutputSizeLimit`Skeleton"]], "+", 
              TemplateBox[{"1"}, "OutputSizeLimit`Skeleton"]}], ")"}], " ", 
          RowBox[{"(", 
            RowBox[{
              RowBox[{"-", 
                RowBox[{"(", 
                  RowBox[{
                    RowBox[{"(", 
                    RowBox[{
                    RowBox[{
                    RowBox[{"-", 
                    SuperscriptBox["\[ExponentialE]", 
                    FractionBox[
                    RowBox[{"R2", " ", 
                    SqrtBox["\[Beta]"]}], 
                    SqrtBox["d"]]]}], " ", 
                    RowBox[{"(", 
                    RowBox[{
                    RowBox[{
                    SuperscriptBox["\[ExponentialE]", 
                    RowBox[{"-", 
                    FractionBox[
                    RowBox[{"R1", " ", 
                    SqrtBox["\[Beta]"]}], 
                    SqrtBox["d"]]}]], " ", 
                    RowBox[{"(", 
                    RowBox[{
                    FractionBox[
                    RowBox[{
                    SuperscriptBox["\[ExponentialE]", 
                    RowBox[{"-", 
                    FractionBox[
                    RowBox[{"R1", " ", 
                    SqrtBox["\[Beta]"]}], 
                    SqrtBox["d"]]}]], " ", "ens", " ", 
                    SqrtBox["\[Beta]"]}], 
                    SqrtBox["d"]], "+", 
                    FractionBox[
                    RowBox[{
                    SuperscriptBox["\[ExponentialE]", 
                    FractionBox[
                    RowBox[{"R1", " ", 
                    SqrtBox["\[Beta]"]}], 
                    SqrtBox["d"]]], " ", "ens", " ", 
                    SqrtBox["\[Beta]"]}], 
                    SqrtBox["d"]]}], ")"}]}], "+", 
                    FractionBox[
                    RowBox[{
                    SuperscriptBox["\[ExponentialE]", 
                    RowBox[{"-", 
                    FractionBox[
                    RowBox[{"R1", " ", 
                    SqrtBox["\[Beta]"]}], 
                    SqrtBox["d"]]}]], " ", 
                    RowBox[{"(", 
                    RowBox[{
                    RowBox[{
                    RowBox[{"-", 
                    SuperscriptBox["\[ExponentialE]", 
                    RowBox[{"-", 
                    FractionBox[
                    RowBox[{"R1", " ", 
                    SqrtBox["\[Beta]"]}], 
                    SqrtBox["d"]]}]]}], " ", "ens"}], "+", 
                    RowBox[{
                    SuperscriptBox["\[ExponentialE]", 
                    FractionBox[
                    RowBox[{"R1", " ", 
                    SqrtBox["\[Beta]"]}], 
                    SqrtBox["d"]]], " ", "ens"}]}], ")"}], " ", 
                    SqrtBox["\[Beta]"]}], 
                    SqrtBox["d"]]}], ")"}]}], "+", 
                    RowBox[{
                    SuperscriptBox["\[ExponentialE]", 
                    RowBox[{"-", 
                    FractionBox[
                    RowBox[{"R2", " ", 
                    SqrtBox["\[Beta]"]}], 
                    SqrtBox["d"]]}]], " ", 
                    RowBox[{"(", 
                    RowBox[{
                    RowBox[{
                    SuperscriptBox["\[ExponentialE]", 
                    FractionBox[
                    RowBox[{"R1", " ", 
                    SqrtBox["\[Beta]"]}], 
                    SqrtBox["d"]]], " ", 
                    RowBox[{"(", 
                    RowBox[{
                    FractionBox[
                    RowBox[{
                    SuperscriptBox["\[ExponentialE]", 
                    RowBox[{"-", 
                    FractionBox[
                    RowBox[{"R1", " ", 
                    SqrtBox["\[Beta]"]}], 
                    SqrtBox["d"]]}]], " ", "ens", " ", 
                    SqrtBox["\[Beta]"]}], 
                    SqrtBox["d"]], "+", 
                    FractionBox[
                    RowBox[{
                    SuperscriptBox["\[ExponentialE]", 
                    FractionBox[
                    RowBox[{"R1", " ", 
                    SqrtBox["\[Beta]"]}], 
                    SqrtBox["d"]]], " ", "ens", " ", 
                    SqrtBox["\[Beta]"]}], 
                    SqrtBox["d"]]}], ")"}]}], "-", 
                    FractionBox[
                    RowBox[{
                    SuperscriptBox["\[ExponentialE]", 
                    FractionBox[
                    RowBox[{"R1", " ", 
                    SqrtBox["\[Beta]"]}], 
                    SqrtBox["d"]]], " ", 
                    RowBox[{"(", 
                    RowBox[{
                    RowBox[{
                    RowBox[{"-", 
                    SuperscriptBox["\[ExponentialE]", 
                    RowBox[{"-", 
                    FractionBox[
                    RowBox[{"R1", 
                    TemplateBox[{"1"}, "OutputSizeLimit`Skeleton"], 
                    TemplateBox[{"1"}, "OutputSizeLimit`Skeleton"]}], 
                    SqrtBox["d"]]}]]}], " ", "ens"}], "+", 
                    RowBox[{
                    SuperscriptBox["\[ExponentialE]", 
                    FractionBox[
                    TemplateBox[{"1"}, "OutputSizeLimit`Skeleton"], 
                    SqrtBox["d"]]], " ", "ens"}]}], ")"}], " ", 
                    SqrtBox["\[Beta]"]}], 
                    SqrtBox["d"]]}], ")"}]}]}], ")"}], " ", 
                    RowBox[{"(", 
                    RowBox[{
                    FractionBox[
                    RowBox[{"a1d", " ", 
                    SuperscriptBox["\[ExponentialE]", 
                    TemplateBox[{"1"}, "OutputSizeLimit`Skeleton"]], " ", 
                    RowBox[{"(", 
                    RowBox[{
                    RowBox[{
                    SuperscriptBox["a0", "2"], " ", "c0ast", " ", 
                    SqrtBox["d"], " ", 
                    SuperscriptBox["\[ExponentialE]", 
                    TemplateBox[{"1"}, "OutputSizeLimit`Skeleton"]]}], "+", 
                    TemplateBox[{"42"}, "OutputSizeLimit`Skeleton"]}], 
                    ")"}]}], 
                    RowBox[{"2", " ", 
                    RowBox[{"(", 
                    RowBox[{"a0", "+", "a1d"}], ")"}], " ", 
                    SqrtBox["d"], " ", 
                    RowBox[{"(", 
                    RowBox[{
                    RowBox[{"-", 
                    SqrtBox[
                    RowBox[{"a0", "+", "a1d"}]]}], "+", 
                    SqrtBox["\[Beta]"]}], ")"}], " ", 
                    RowBox[{"(", 
                    RowBox[{
                    SqrtBox[
                    RowBox[{"a0", "+", "a1d"}]], "+", 
                    SqrtBox["\[Beta]"]}], ")"}], " ", "\[Beta]"}]], "+", 
                    RowBox[{
                    SuperscriptBox["\[ExponentialE]", 
                    RowBox[{"-", 
                    FractionBox[
                    TemplateBox[{"1"}, "OutputSizeLimit`Skeleton"], 
                    SqrtBox["d"]]}]], " ", 
                    RowBox[{"(", 
                    RowBox[{
                    FractionBox[
                    TemplateBox[{"1"}, "OutputSizeLimit`Skeleton"], 
                    TemplateBox[{"1"}, "OutputSizeLimit`Skeleton"]], "+", 
                    TemplateBox[{"1"}, "OutputSizeLimit`Skeleton"]}], 
                    ")"}]}]}], ")"}]}], ")"}]}], "+", 
              FractionBox[
               TemplateBox[{"1"}, "OutputSizeLimit`Skeleton"], 
               SqrtBox["d"]]}], ")"}]}], 
        RowBox[{
          RowBox[{"(", 
            RowBox[{
              SqrtBox["d"], "+", 
              RowBox[{"R0", " ", 
                SqrtBox["\[Beta]"]}]}], ")"}], " ", 
          RowBox[{"(", 
            RowBox[{
              FractionBox[
               RowBox[{"4", " ", 
                 SuperscriptBox["\[ExponentialE]", 
                  RowBox[{
                    RowBox[{"-", 
                    FractionBox[
                    RowBox[{"R0", " ", 
                    SqrtBox["\[Beta]"]}], 
                    SqrtBox["d"]]}], "-", 
                    FractionBox[
                    RowBox[{"R2", " ", 
                    SqrtBox["\[Beta]"]}], 
                    SqrtBox["d"]]}]], " ", "ens", " ", "\[Beta]"}], "d"], "-", 
              FractionBox[
               RowBox[{"4", " ", 
                 SuperscriptBox["\[ExponentialE]", 
                  RowBox[{
                    FractionBox[
                    RowBox[{"R0", " ", 
                    SqrtBox["\[Beta]"]}], 
                    SqrtBox["d"]], "-", 
                    FractionBox[
                    RowBox[{"R2", " ", 
                    SqrtBox["\[Beta]"]}], 
                    SqrtBox["d"]]}]], " ", "ens", " ", "\[Beta]"}], "d"], "+", 
              FractionBox[
               RowBox[{"4", " ", 
                 SuperscriptBox["\[ExponentialE]", 
                  RowBox[{
                    RowBox[{"-", 
                    FractionBox[
                    RowBox[{"R0", " ", 
                    SqrtBox["\[Beta]"]}], 
                    SqrtBox["d"]]}], "-", 
                    FractionBox[
                    RowBox[{"R2", " ", 
                    SqrtBox["\[Beta]"]}], 
                    SqrtBox["d"]]}]], " ", "ens", " ", "R0", " ", 
                 SuperscriptBox["\[Beta]", 
                  RowBox[{"3", "/", "2"}]]}], 
               SuperscriptBox["d", 
                RowBox[{"3", "/", "2"}]]], "+", 
              FractionBox[
               RowBox[{"4", " ", 
                 SuperscriptBox["\[ExponentialE]", 
                  RowBox[{
                    FractionBox[
                    RowBox[{"R0", " ", 
                    SqrtBox["\[Beta]"]}], 
                    SqrtBox["d"]], "-", 
                    FractionBox[
                    RowBox[{"R2", " ", 
                    SqrtBox["\[Beta]"]}], 
                    SqrtBox["d"]]}]], " ", "ens", " ", "R0", " ", 
                 SuperscriptBox["\[Beta]", 
                  RowBox[{"3", "/", "2"}]]}], 
               SuperscriptBox["d", 
                RowBox[{"3", "/", "2"}]]]}], ")"}]}]]}], Short[#, 8]& ], 
   "line" -> 26, "sessionID" -> 24097383461558493791, "byteCount" -> 5004512, 
   "size" -> 8, "stored" -> False, "expr" -> Missing["NotStored"], "wrap" -> 
   OutputSizeLimit`Defer, "version" -> 1|>,
  "OutputSizeLimitTemplate"]], "Output",
 CellChangeTimes->{
  3.900918877811706*^9, 3.900919465612361*^9, 3.900920990007197*^9, 
   3.9009266177379704`*^9, 3.900926846370826*^9, 3.901035664417901*^9, 
   3.901056620521426*^9, 3.901059135583242*^9, {3.901060096858881*^9, 
   3.901060121964447*^9}, 3.901093498222602*^9, 3.901093666162958*^9, 
   3.90109374400266*^9, 3.901094170826911*^9, 3.901094316142417*^9, 
   3.901136205028234*^9, 3.9013609987794867`*^9, 3.901361701751652*^9, 
   3.901362289419736*^9, 3.901702125809244*^9, 3.901709565297958*^9, 
   3.901709662017332*^9, 3.9017098189967623`*^9, 3.90483369705721*^9, 
   3.924526253390345*^9, 3.925205149269835*^9},
 CellLabel->"Out[26]=",ExpressionUUID->"70ca9d2f-8ce6-4d1e-a501-95f8a43953c9"],

Cell[BoxData[
 TemplateBox[<|"shortenedBoxes" -> TagBox[
     RowBox[{"-", 
       FractionBox[
        RowBox[{
          RowBox[{"(", 
            RowBox[{
              SuperscriptBox["\[ExponentialE]", 
               RowBox[{"-", 
                 FractionBox[
                  RowBox[{"R0", " ", 
                    SqrtBox["\[Beta]"]}], 
                  SqrtBox["d"]]}]], "+", 
              FractionBox[
               RowBox[{
                 SuperscriptBox["\[ExponentialE]", 
                  RowBox[{"-", 
                    FractionBox[
                    RowBox[{"R0", " ", 
                    SqrtBox["\[Beta]"]}], 
                    SqrtBox["d"]]}]], " ", "R0", " ", 
                 SqrtBox["\[Beta]"]}], 
               SqrtBox["d"]]}], ")"}], " ", 
          RowBox[{"(", 
            RowBox[{
              RowBox[{"-", 
                RowBox[{"(", 
                  RowBox[{
                    RowBox[{"(", 
                    RowBox[{
                    RowBox[{
                    RowBox[{"-", 
                    SuperscriptBox["\[ExponentialE]", 
                    FractionBox[
                    RowBox[{"R2", " ", 
                    SqrtBox["\[Beta]"]}], 
                    SqrtBox["d"]]]}], " ", 
                    RowBox[{"(", 
                    RowBox[{
                    RowBox[{
                    SuperscriptBox["\[ExponentialE]", 
                    RowBox[{"-", 
                    FractionBox[
                    RowBox[{"R1", " ", 
                    SqrtBox["\[Beta]"]}], 
                    SqrtBox["d"]]}]], " ", 
                    RowBox[{"(", 
                    RowBox[{
                    FractionBox[
                    RowBox[{
                    SuperscriptBox["\[ExponentialE]", 
                    RowBox[{"-", 
                    FractionBox[
                    RowBox[{"R1", " ", 
                    SqrtBox["\[Beta]"]}], 
                    SqrtBox["d"]]}]], " ", "ens", " ", 
                    SqrtBox["\[Beta]"]}], 
                    SqrtBox["d"]], "+", 
                    FractionBox[
                    RowBox[{
                    SuperscriptBox["\[ExponentialE]", 
                    FractionBox[
                    RowBox[{"R1", " ", 
                    SqrtBox["\[Beta]"]}], 
                    SqrtBox["d"]]], " ", "ens", " ", 
                    SqrtBox["\[Beta]"]}], 
                    SqrtBox["d"]]}], ")"}]}], "+", 
                    FractionBox[
                    RowBox[{
                    SuperscriptBox["\[ExponentialE]", 
                    RowBox[{"-", 
                    FractionBox[
                    RowBox[{"R1", " ", 
                    SqrtBox["\[Beta]"]}], 
                    SqrtBox["d"]]}]], " ", 
                    RowBox[{"(", 
                    RowBox[{
                    RowBox[{
                    RowBox[{"-", 
                    SuperscriptBox["\[ExponentialE]", 
                    RowBox[{"-", 
                    FractionBox[
                    RowBox[{"R1", " ", 
                    SqrtBox["\[Beta]"]}], 
                    SqrtBox["d"]]}]]}], " ", "ens"}], "+", 
                    RowBox[{
                    SuperscriptBox["\[ExponentialE]", 
                    FractionBox[
                    RowBox[{"R1", " ", 
                    SqrtBox["\[Beta]"]}], 
                    SqrtBox["d"]]], " ", "ens"}]}], ")"}], " ", 
                    SqrtBox["\[Beta]"]}], 
                    SqrtBox["d"]]}], ")"}]}], "+", 
                    RowBox[{
                    SuperscriptBox["\[ExponentialE]", 
                    RowBox[{"-", 
                    FractionBox[
                    RowBox[{"R2", " ", 
                    SqrtBox["\[Beta]"]}], 
                    SqrtBox["d"]]}]], " ", 
                    RowBox[{"(", 
                    RowBox[{
                    RowBox[{
                    SuperscriptBox["\[ExponentialE]", 
                    FractionBox[
                    RowBox[{"R1", " ", 
                    SqrtBox["\[Beta]"]}], 
                    SqrtBox["d"]]], " ", 
                    RowBox[{"(", 
                    RowBox[{
                    FractionBox[
                    RowBox[{
                    SuperscriptBox["\[ExponentialE]", 
                    RowBox[{"-", 
                    FractionBox[
                    RowBox[{"R1", " ", 
                    SqrtBox["\[Beta]"]}], 
                    SqrtBox["d"]]}]], " ", "ens", " ", 
                    SqrtBox["\[Beta]"]}], 
                    SqrtBox["d"]], "+", 
                    FractionBox[
                    RowBox[{
                    SuperscriptBox["\[ExponentialE]", 
                    FractionBox[
                    RowBox[{"R1", " ", 
                    SqrtBox["\[Beta]"]}], 
                    SqrtBox["d"]]], " ", "ens", " ", 
                    SqrtBox["\[Beta]"]}], 
                    SqrtBox["d"]]}], ")"}]}], "-", 
                    FractionBox[
                    RowBox[{
                    SuperscriptBox["\[ExponentialE]", 
                    FractionBox[
                    RowBox[{"R1", " ", 
                    SqrtBox["\[Beta]"]}], 
                    SqrtBox["d"]]], " ", 
                    RowBox[{"(", 
                    RowBox[{
                    RowBox[{
                    RowBox[{"-", 
                    SuperscriptBox["\[ExponentialE]", 
                    RowBox[{"-", 
                    FractionBox[
                    RowBox[{"R1", " ", 
                    SqrtBox["\[Beta]"]}], 
                    SqrtBox["d"]]}]]}], " ", "ens"}], "+", 
                    RowBox[{
                    SuperscriptBox["\[ExponentialE]", 
                    FractionBox[
                    RowBox[{"R1", " ", 
                    SqrtBox["\[Beta]"]}], 
                    SqrtBox["d"]]], " ", "ens"}]}], ")"}], " ", 
                    SqrtBox["\[Beta]"]}], 
                    SqrtBox["d"]]}], ")"}]}]}], ")"}], " ", 
                    RowBox[{"(", 
                    RowBox[{
                    FractionBox[
                    RowBox[{"a1d", " ", 
                    SuperscriptBox["\[ExponentialE]", 
                    TemplateBox[{"1"}, "OutputSizeLimit`Skeleton"]], " ", 
                    RowBox[{"(", 
                    RowBox[{
                    RowBox[{
                    SuperscriptBox["a0", "2"], " ", "c0ast", " ", 
                    SqrtBox["d"], " ", 
                    SuperscriptBox["\[ExponentialE]", 
                    RowBox[{
                    FractionBox[
                    TemplateBox[{"1"}, "OutputSizeLimit`Skeleton"], 
                    SqrtBox["d"]], "+", 
                    FractionBox[
                    TemplateBox[{"1"}, "OutputSizeLimit`Skeleton"], 
                    SqrtBox["d"]]}]]}], "+", 
                    TemplateBox[{"41"}, "OutputSizeLimit`Skeleton"], "+", 
                    RowBox[{"a0", " ", "c0ast", " ", 
                    SuperscriptBox["\[ExponentialE]", 
                    RowBox[{
                    FractionBox[
                    TemplateBox[{"1"}, "OutputSizeLimit`Skeleton"], 
                    SqrtBox["d"]], "+", 
                    TemplateBox[{"1"}, "OutputSizeLimit`Skeleton"]}]], " ", 
                    "R2", " ", 
                    SuperscriptBox["\[Beta]", 
                    RowBox[{"3", "/", "2"}]]}]}], ")"}]}], 
                    RowBox[{"2", " ", 
                    RowBox[{"(", 
                    RowBox[{"a0", "+", "a1d"}], ")"}], " ", 
                    SqrtBox["d"], " ", 
                    RowBox[{"(", 
                    RowBox[{
                    RowBox[{"-", 
                    SqrtBox[
                    RowBox[{"a0", "+", "a1d"}]]}], "+", 
                    SqrtBox["\[Beta]"]}], ")"}], " ", 
                    RowBox[{"(", 
                    RowBox[{
                    SqrtBox[
                    RowBox[{"a0", "+", "a1d"}]], "+", 
                    SqrtBox["\[Beta]"]}], ")"}], " ", "\[Beta]"}]], "+", 
                    RowBox[{
                    SuperscriptBox["\[ExponentialE]", 
                    RowBox[{"-", 
                    FractionBox[
                    RowBox[{"R2", " ", 
                    SqrtBox["\[Beta]"]}], 
                    SqrtBox["d"]]}]], " ", 
                    RowBox[{"(", 
                    RowBox[{
                    FractionBox[
                    RowBox[{"a1d", " ", 
                    SuperscriptBox["\[ExponentialE]", 
                    TemplateBox[{"1"}, "OutputSizeLimit`Skeleton"]], " ", 
                    TemplateBox[{"1"}, "OutputSizeLimit`Skeleton"], " ", 
                    RowBox[{"(", 
                    TemplateBox[{"1"}, "OutputSizeLimit`Skeleton"], ")"}]}], 
                    RowBox[{"2", " ", 
                    RowBox[{"(", 
                    RowBox[{"a0", "+", "a1d"}], ")"}], " ", 
                    RowBox[{"(", 
                    TemplateBox[{"1"}, "OutputSizeLimit`Skeleton"], ")"}], 
                    " ", 
                    RowBox[{"(", 
                    TemplateBox[{"1"}, "OutputSizeLimit`Skeleton"], ")"}], 
                    " ", 
                    SuperscriptBox["\[Beta]", 
                    RowBox[{"3", "/", "2"}]]}]], "+", 
                    TemplateBox[{"1"}, "OutputSizeLimit`Skeleton"]}], 
                    ")"}]}]}], ")"}]}], ")"}]}], "+", 
              FractionBox[
               TemplateBox[{"1"}, "OutputSizeLimit`Skeleton"], 
               SqrtBox["d"]]}], ")"}]}], 
        RowBox[{
          FractionBox[
           RowBox[{"4", " ", 
             SuperscriptBox["\[ExponentialE]", 
              RowBox[{
                RowBox[{"-", 
                  FractionBox[
                   RowBox[{"R0", " ", 
                    SqrtBox["\[Beta]"]}], 
                   SqrtBox["d"]]}], "-", 
                FractionBox[
                 RowBox[{"R2", " ", 
                   SqrtBox["\[Beta]"]}], 
                 SqrtBox["d"]]}]], " ", "ens", " ", "\[Beta]"}], "d"], "-", 
          FractionBox[
           RowBox[{"4", " ", 
             SuperscriptBox["\[ExponentialE]", 
              RowBox[{
                FractionBox[
                 RowBox[{"R0", " ", 
                   SqrtBox["\[Beta]"]}], 
                 SqrtBox["d"]], "-", 
                FractionBox[
                 RowBox[{"R2", " ", 
                   SqrtBox["\[Beta]"]}], 
                 SqrtBox["d"]]}]], " ", "ens", " ", "\[Beta]"}], "d"], "+", 
          FractionBox[
           RowBox[{"4", " ", 
             SuperscriptBox["\[ExponentialE]", 
              RowBox[{
                RowBox[{"-", 
                  FractionBox[
                   RowBox[{"R0", " ", 
                    SqrtBox["\[Beta]"]}], 
                   SqrtBox["d"]]}], "-", 
                FractionBox[
                 RowBox[{"R2", " ", 
                   SqrtBox["\[Beta]"]}], 
                 SqrtBox["d"]]}]], " ", "ens", " ", "R0", " ", 
             SuperscriptBox["\[Beta]", 
              RowBox[{"3", "/", "2"}]]}], 
           SuperscriptBox["d", 
            RowBox[{"3", "/", "2"}]]], "+", 
          FractionBox[
           RowBox[{"4", " ", 
             SuperscriptBox["\[ExponentialE]", 
              RowBox[{
                FractionBox[
                 RowBox[{"R0", " ", 
                   SqrtBox["\[Beta]"]}], 
                 SqrtBox["d"]], "-", 
                FractionBox[
                 RowBox[{"R2", " ", 
                   SqrtBox["\[Beta]"]}], 
                 SqrtBox["d"]]}]], " ", "ens", " ", "R0", " ", 
             SuperscriptBox["\[Beta]", 
              RowBox[{"3", "/", "2"}]]}], 
           SuperscriptBox["d", 
            RowBox[{"3", "/", "2"}]]]}]]}], Short[#, 8]& ], "line" -> 27, 
   "sessionID" -> 24097383461558493791, "byteCount" -> 3670344, "size" -> 8, 
   "stored" -> False, "expr" -> Missing["NotStored"], "wrap" -> 
   OutputSizeLimit`Defer, "version" -> 1|>,
  "OutputSizeLimitTemplate"]], "Output",
 CellChangeTimes->{
  3.900918877811706*^9, 3.900919465612361*^9, 3.900920990007197*^9, 
   3.9009266177379704`*^9, 3.900926846370826*^9, 3.901035664417901*^9, 
   3.901056620521426*^9, 3.901059135583242*^9, {3.901060096858881*^9, 
   3.901060121964447*^9}, 3.901093498222602*^9, 3.901093666162958*^9, 
   3.90109374400266*^9, 3.901094170826911*^9, 3.901094316142417*^9, 
   3.901136205028234*^9, 3.9013609987794867`*^9, 3.901361701751652*^9, 
   3.901362289419736*^9, 3.901702125809244*^9, 3.901709565297958*^9, 
   3.901709662017332*^9, 3.9017098189967623`*^9, 3.90483369705721*^9, 
   3.924526253390345*^9, 3.925205149315235*^9},
 CellLabel->"Out[27]=",ExpressionUUID->"e99e7b77-762c-49aa-acb4-b7368e2f45c1"],

Cell[BoxData[
 TemplateBox[<|"shortenedBoxes" -> TagBox[
     FractionBox[
      RowBox[{
        SuperscriptBox["\[ExponentialE]", 
         FractionBox[
          RowBox[{"2", " ", "R0", " ", 
            SqrtBox["\[Beta]"]}], 
          SqrtBox["d"]]], " ", 
        RowBox[{"(", 
          RowBox[{
            SqrtBox["d"], "-", 
            RowBox[{"R0", " ", 
              SqrtBox["\[Beta]"]}]}], ")"}], " ", 
        RowBox[{"(", 
          RowBox[{
            SuperscriptBox["\[ExponentialE]", 
             TemplateBox[{"1"}, "OutputSizeLimit`Skeleton"]], "+", 
            FractionBox[
             TemplateBox[{"1"}, "OutputSizeLimit`Skeleton"], 
             SqrtBox["d"]]}], ")"}], " ", 
        RowBox[{"(", 
          RowBox[{
            RowBox[{"-", 
              RowBox[{"(", 
                RowBox[{
                  RowBox[{"(", 
                    RowBox[{
                    RowBox[{
                    RowBox[{"-", 
                    SuperscriptBox["\[ExponentialE]", 
                    FractionBox[
                    RowBox[{"R2", " ", 
                    SqrtBox["\[Beta]"]}], 
                    SqrtBox["d"]]]}], " ", 
                    RowBox[{"(", 
                    RowBox[{
                    RowBox[{
                    SuperscriptBox["\[ExponentialE]", 
                    RowBox[{"-", 
                    FractionBox[
                    RowBox[{"R1", " ", 
                    SqrtBox["\[Beta]"]}], 
                    SqrtBox["d"]]}]], " ", 
                    RowBox[{"(", 
                    RowBox[{
                    FractionBox[
                    RowBox[{
                    SuperscriptBox["\[ExponentialE]", 
                    RowBox[{"-", 
                    FractionBox[
                    RowBox[{"R1", " ", 
                    SqrtBox["\[Beta]"]}], 
                    SqrtBox["d"]]}]], " ", "ens", " ", 
                    SqrtBox["\[Beta]"]}], 
                    SqrtBox["d"]], "+", 
                    FractionBox[
                    RowBox[{
                    SuperscriptBox["\[ExponentialE]", 
                    FractionBox[
                    RowBox[{"R1", " ", 
                    SqrtBox["\[Beta]"]}], 
                    SqrtBox["d"]]], " ", "ens", " ", 
                    SqrtBox["\[Beta]"]}], 
                    SqrtBox["d"]]}], ")"}]}], "+", 
                    FractionBox[
                    RowBox[{
                    SuperscriptBox["\[ExponentialE]", 
                    RowBox[{"-", 
                    FractionBox[
                    RowBox[{"R1", " ", 
                    SqrtBox["\[Beta]"]}], 
                    SqrtBox["d"]]}]], " ", 
                    RowBox[{"(", 
                    RowBox[{
                    RowBox[{
                    RowBox[{"-", 
                    SuperscriptBox["\[ExponentialE]", 
                    RowBox[{"-", 
                    FractionBox[
                    RowBox[{"R1", " ", 
                    SqrtBox["\[Beta]"]}], 
                    SqrtBox["d"]]}]]}], " ", "ens"}], "+", 
                    RowBox[{
                    SuperscriptBox["\[ExponentialE]", 
                    FractionBox[
                    RowBox[{"R1", " ", 
                    SqrtBox["\[Beta]"]}], 
                    SqrtBox["d"]]], " ", "ens"}]}], ")"}], " ", 
                    SqrtBox["\[Beta]"]}], 
                    SqrtBox["d"]]}], ")"}]}], "+", 
                    RowBox[{
                    SuperscriptBox["\[ExponentialE]", 
                    RowBox[{"-", 
                    FractionBox[
                    RowBox[{"R2", " ", 
                    SqrtBox["\[Beta]"]}], 
                    SqrtBox["d"]]}]], " ", 
                    RowBox[{"(", 
                    RowBox[{
                    RowBox[{
                    SuperscriptBox["\[ExponentialE]", 
                    FractionBox[
                    RowBox[{"R1", " ", 
                    SqrtBox["\[Beta]"]}], 
                    SqrtBox["d"]]], " ", 
                    RowBox[{"(", 
                    RowBox[{
                    FractionBox[
                    RowBox[{
                    SuperscriptBox["\[ExponentialE]", 
                    RowBox[{"-", 
                    FractionBox[
                    RowBox[{"R1", " ", 
                    SqrtBox["\[Beta]"]}], 
                    SqrtBox["d"]]}]], " ", "ens", " ", 
                    SqrtBox["\[Beta]"]}], 
                    SqrtBox["d"]], "+", 
                    FractionBox[
                    RowBox[{
                    SuperscriptBox["\[ExponentialE]", 
                    FractionBox[
                    RowBox[{"R1", " ", 
                    SqrtBox["\[Beta]"]}], 
                    SqrtBox["d"]]], " ", "ens", " ", 
                    SqrtBox["\[Beta]"]}], 
                    SqrtBox["d"]]}], ")"}]}], "-", 
                    FractionBox[
                    RowBox[{
                    SuperscriptBox["\[ExponentialE]", 
                    FractionBox[
                    RowBox[{"R1", " ", 
                    SqrtBox["\[Beta]"]}], 
                    SqrtBox["d"]]], " ", 
                    RowBox[{"(", 
                    RowBox[{
                    RowBox[{
                    RowBox[{"-", 
                    SuperscriptBox["\[ExponentialE]", 
                    RowBox[{"-", 
                    FractionBox[
                    RowBox[{"R1", " ", 
                    SqrtBox["\[Beta]"]}], 
                    SqrtBox["d"]]}]]}], " ", "ens"}], "+", 
                    RowBox[{
                    SuperscriptBox["\[ExponentialE]", 
                    FractionBox[
                    RowBox[{"R1", " ", 
                    SqrtBox["\[Beta]"]}], 
                    SqrtBox["d"]]], " ", "ens"}]}], ")"}], " ", 
                    SqrtBox["\[Beta]"]}], 
                    SqrtBox["d"]]}], ")"}]}]}], ")"}], " ", 
                  RowBox[{"(", 
                    RowBox[{
                    FractionBox[
                    RowBox[{"a1d", " ", 
                    SuperscriptBox["\[ExponentialE]", 
                    TemplateBox[{"1"}, "OutputSizeLimit`Skeleton"]], " ", 
                    RowBox[{"(", 
                    RowBox[{
                    RowBox[{
                    SuperscriptBox["a0", "2"], " ", "c0ast", " ", 
                    SqrtBox["d"], " ", 
                    SuperscriptBox["\[ExponentialE]", 
                    RowBox[{
                    FractionBox[
                    TemplateBox[{"1"}, "OutputSizeLimit`Skeleton"], 
                    SqrtBox["d"]], "+", 
                    FractionBox[
                    TemplateBox[{"1"}, "OutputSizeLimit`Skeleton"], 
                    SqrtBox["d"]]}]]}], "+", 
                    TemplateBox[{"41"}, "OutputSizeLimit`Skeleton"], "+", 
                    RowBox[{"a0", " ", "c0ast", " ", 
                    SuperscriptBox["\[ExponentialE]", 
                    RowBox[{
                    FractionBox[
                    TemplateBox[{"1"}, "OutputSizeLimit`Skeleton"], 
                    SqrtBox["d"]], "+", 
                    TemplateBox[{"1"}, "OutputSizeLimit`Skeleton"]}]], " ", 
                    "R2", " ", 
                    SuperscriptBox["\[Beta]", 
                    RowBox[{"3", "/", "2"}]]}]}], ")"}]}], 
                    RowBox[{"2", " ", 
                    RowBox[{"(", 
                    RowBox[{"a0", "+", "a1d"}], ")"}], " ", 
                    SqrtBox["d"], " ", 
                    RowBox[{"(", 
                    RowBox[{
                    RowBox[{"-", 
                    SqrtBox[
                    RowBox[{"a0", "+", "a1d"}]]}], "+", 
                    SqrtBox["\[Beta]"]}], ")"}], " ", 
                    RowBox[{"(", 
                    RowBox[{
                    SqrtBox[
                    RowBox[{"a0", "+", "a1d"}]], "+", 
                    SqrtBox["\[Beta]"]}], ")"}], " ", "\[Beta]"}]], "+", 
                    RowBox[{
                    SuperscriptBox["\[ExponentialE]", 
                    RowBox[{"-", 
                    FractionBox[
                    RowBox[{"R2", " ", 
                    SqrtBox["\[Beta]"]}], 
                    SqrtBox["d"]]}]], " ", 
                    RowBox[{"(", 
                    RowBox[{
                    FractionBox[
                    RowBox[{"a1d", " ", 
                    SuperscriptBox["\[ExponentialE]", 
                    TemplateBox[{"1"}, "OutputSizeLimit`Skeleton"]], " ", 
                    RowBox[{"(", 
                    TemplateBox[{"1"}, "OutputSizeLimit`Skeleton"], ")"}], 
                    " ", 
                    RowBox[{"(", 
                    TemplateBox[{"1"}, "OutputSizeLimit`Skeleton"], ")"}]}], 
                    RowBox[{"2", " ", 
                    RowBox[{"(", 
                    RowBox[{"a0", "+", "a1d"}], ")"}], " ", 
                    RowBox[{"(", 
                    RowBox[{
                    RowBox[{"-", 
                    SqrtBox[
                    RowBox[{"a0", "+", 
                    TemplateBox[{"3"}, "OutputSizeLimit`Skeleton"]}]]}], "+", 
                    
                    SqrtBox["\[Beta]"]}], ")"}], " ", 
                    RowBox[{"(", 
                    RowBox[{
                    SqrtBox[
                    RowBox[{"a0", "+", "a1d"}]], "+", 
                    SqrtBox["\[Beta]"]}], ")"}], " ", 
                    SuperscriptBox["\[Beta]", 
                    RowBox[{"3", "/", "2"}]]}]], "+", 
                    FractionBox[
                    TemplateBox[{"1"}, "OutputSizeLimit`Skeleton"], 
                    TemplateBox[{"1"}, "OutputSizeLimit`Skeleton"]]}], 
                    ")"}]}]}], ")"}]}], ")"}]}], "+", 
            FractionBox[
             TemplateBox[{"1"}, "OutputSizeLimit`Skeleton"], 
             SqrtBox["d"]]}], ")"}]}], 
      RowBox[{
        RowBox[{"(", 
          RowBox[{
            SqrtBox["d"], "+", 
            RowBox[{"R0", " ", 
              SqrtBox["\[Beta]"]}]}], ")"}], " ", 
        RowBox[{"(", 
          RowBox[{
            FractionBox[
             RowBox[{"4", " ", 
               SuperscriptBox["\[ExponentialE]", 
                RowBox[{
                  RowBox[{"-", 
                    FractionBox[
                    RowBox[{"R0", " ", 
                    SqrtBox["\[Beta]"]}], 
                    SqrtBox["d"]]}], "-", 
                  FractionBox[
                   RowBox[{"R2", " ", 
                    SqrtBox["\[Beta]"]}], 
                   SqrtBox["d"]]}]], " ", "ens", " ", "\[Beta]"}], "d"], "-", 
            
            FractionBox[
             RowBox[{"4", " ", 
               SuperscriptBox["\[ExponentialE]", 
                RowBox[{
                  FractionBox[
                   RowBox[{"R0", " ", 
                    SqrtBox["\[Beta]"]}], 
                   SqrtBox["d"]], "-", 
                  FractionBox[
                   RowBox[{"R2", " ", 
                    SqrtBox["\[Beta]"]}], 
                   SqrtBox["d"]]}]], " ", "ens", " ", "\[Beta]"}], "d"], "+", 
            
            FractionBox[
             RowBox[{"4", " ", 
               SuperscriptBox["\[ExponentialE]", 
                RowBox[{
                  RowBox[{"-", 
                    FractionBox[
                    RowBox[{"R0", " ", 
                    SqrtBox["\[Beta]"]}], 
                    SqrtBox["d"]]}], "-", 
                  FractionBox[
                   RowBox[{"R2", " ", 
                    SqrtBox["\[Beta]"]}], 
                   SqrtBox["d"]]}]], " ", "ens", " ", "R0", " ", 
               SuperscriptBox["\[Beta]", 
                RowBox[{"3", "/", "2"}]]}], 
             SuperscriptBox["d", 
              RowBox[{"3", "/", "2"}]]], "+", 
            FractionBox[
             RowBox[{"4", " ", 
               SuperscriptBox["\[ExponentialE]", 
                RowBox[{
                  FractionBox[
                   RowBox[{"R0", " ", 
                    SqrtBox["\[Beta]"]}], 
                   SqrtBox["d"]], "-", 
                  FractionBox[
                   RowBox[{"R2", " ", 
                    SqrtBox["\[Beta]"]}], 
                   SqrtBox["d"]]}]], " ", "ens", " ", "R0", " ", 
               SuperscriptBox["\[Beta]", 
                RowBox[{"3", "/", "2"}]]}], 
             SuperscriptBox["d", 
              RowBox[{"3", "/", "2"}]]]}], ")"}]}]], Short[#, 8]& ], "line" -> 
   28, "sessionID" -> 24097383461558493791, "byteCount" -> 3671480, "size" -> 
   8, "stored" -> False, "expr" -> Missing["NotStored"], "wrap" -> 
   OutputSizeLimit`Defer, "version" -> 1|>,
  "OutputSizeLimitTemplate"]], "Output",
 CellChangeTimes->{
  3.900918877811706*^9, 3.900919465612361*^9, 3.900920990007197*^9, 
   3.9009266177379704`*^9, 3.900926846370826*^9, 3.901035664417901*^9, 
   3.901056620521426*^9, 3.901059135583242*^9, {3.901060096858881*^9, 
   3.901060121964447*^9}, 3.901093498222602*^9, 3.901093666162958*^9, 
   3.90109374400266*^9, 3.901094170826911*^9, 3.901094316142417*^9, 
   3.901136205028234*^9, 3.9013609987794867`*^9, 3.901361701751652*^9, 
   3.901362289419736*^9, 3.901702125809244*^9, 3.901709565297958*^9, 
   3.901709662017332*^9, 3.9017098189967623`*^9, 3.90483369705721*^9, 
   3.924526253390345*^9, 3.9252051493607073`*^9},
 CellLabel->"Out[28]=",ExpressionUUID->"c460d3b5-9947-4426-a1b9-f43bafcfc5c6"]
}, Open  ]],

Cell[BoxData[""], "Input",
 CellLabel->"In[30]:=",ExpressionUUID->"144c1ed8-3f4a-4708-b0dd-a050e0e26670"],

Cell[CellGroupData[{

Cell[BoxData[
 RowBox[{"\[IndentingNewLine]", 
  RowBox[{
   RowBox[{"\"\<length in microns\>\"", ";"}], "\[IndentingNewLine]", 
   "\"\<Droplet (R2): \>\"", "\[IndentingNewLine]", 
   RowBox[{"R", "=", "10"}], "\[IndentingNewLine]", 
   RowBox[{"(*", 
    RowBox[{"R", "=", "0.1"}], "*)"}], "\[IndentingNewLine]", 
   "\[IndentingNewLine]", "\"\<Cluster (R1): \>\"", "\[IndentingNewLine]", 
   RowBox[{"rstar", " ", "=", " ", "1"}], "\[IndentingNewLine]", 
   RowBox[{"(*", 
    RowBox[{"rstar", " ", "=", " ", "0.01"}], "*)"}], "\[IndentingNewLine]", 
   "\[IndentingNewLine]", "\[IndentingNewLine]", 
   RowBox[{"R1", " ", "=", "rstar"}], "\[IndentingNewLine]", 
   RowBox[{"R2", " ", "=", " ", "R"}], "\[IndentingNewLine]", 
   "\"\<Basin: 20% droplet volume fraction based on experimental data (this \
manuscript)\>\"", "\[IndentingNewLine]", 
   RowBox[{"(*", 
    RowBox[{"R0", " ", "=", " ", 
     RowBox[{"R2", " ", 
      RadicalBox[
       RowBox[{"(", 
        RowBox[{
         RowBox[{"1", "/", "0.95"}], " ", "+", " ", "1"}], ")"}], "3"]}]}], 
    "*)"}], "\[IndentingNewLine]", 
   RowBox[{"R0", " ", "=", " ", 
    RowBox[{"R2", " ", 
     RadicalBox[
      RowBox[{"(", 
       RowBox[{
        RowBox[{"1", "/", "0.20"}], " ", "+", " ", "1"}], ")"}], "3"]}]}], 
   "\[IndentingNewLine]", "\[IndentingNewLine]", "\[IndentingNewLine]", 
   RowBox[{"\"\<Diffusion rate in micron^2/sec\>\"", ";"}], 
   "\[IndentingNewLine]", 
   RowBox[{
    RowBox[{"Din", "=", "15"}], ";"}], "\[IndentingNewLine]", 
   RowBox[{
    RowBox[{"Dout", " ", "=", " ", "10"}], ";"}], "\[IndentingNewLine]", 
   "\[IndentingNewLine]", 
   RowBox[{"\"\<degradation rate (1/sec)\>\"", ";"}], "\[IndentingNewLine]", 
   RowBox[{"(*", 
    RowBox[{
     RowBox[{
      RowBox[{"\[Beta]", " ", "=", " ", "0.1"}], ";"}], "//"}], "*)"}], 
   "\[IndentingNewLine]", 
   RowBox[{
    RowBox[{"\[Beta]", " ", "=", " ", "0.075"}], ";"}], "\[IndentingNewLine]",
    "\[IndentingNewLine]", 
   RowBox[{"\"\<input metabolite production rate (1/sec)\>\"", ";"}], 
   "\[IndentingNewLine]", 
   RowBox[{
    RowBox[{"\[Alpha]0", " ", "=", " ", "1"}], ";"}], "\[IndentingNewLine]", 
   RowBox[{
    RowBox[{"c0ast", "=", "0.075"}], ";"}], "\[IndentingNewLine]", 
   "\[IndentingNewLine]", 
   RowBox[{"\"\<Enzyme concentration in mM:\>\"", ";"}], 
   "\[IndentingNewLine]", 
   RowBox[{"(*", 
    RowBox[{"Ntotal", " ", "=", " ", "0.00012"}], "*)"}], 
   "\[IndentingNewLine]", 
   RowBox[{"Ntotal", " ", "=", " ", "0.0001"}], "\[IndentingNewLine]", 
   "\[IndentingNewLine]", 
   "\"\<ratio of n1 (excess E1 in cluster) and n2 (basal concentration of E1 \
in droplets\>\"", "\[IndentingNewLine]", 
   RowBox[{"gamma", " ", "=", " ", "10"}], "\[IndentingNewLine]", 
   "\[IndentingNewLine]", "\"\<non-specific protein-ligand interaction\>\"", 
   "\[IndentingNewLine]", 
   RowBox[{"(*", 
    RowBox[{"e1", " ", "=", 
     RowBox[{"Exp", "[", 
      RowBox[{"-", "0.7"}], "]"}]}], "*)"}], "\[IndentingNewLine]", 
   RowBox[{"(*", 
    RowBox[{"ens", " ", "=", 
     RowBox[{"Exp", "[", 
      RowBox[{"-", "0.05"}], "]"}]}], " ", "*)"}], "\[IndentingNewLine]", 
   RowBox[{"ens", " ", "=", "1"}], "\[IndentingNewLine]", 
   "\[IndentingNewLine]", "\"\<ratio in of cluster/drop radii\>\"", 
   "\[IndentingNewLine]", "\"\<n1\>\"", "\[IndentingNewLine]", 
   RowBox[{"n1", " ", "=", 
    RowBox[{"Ntotal", 
     RowBox[{"(", 
      FractionBox["gamma", 
       RowBox[{"gamma", "+", "1"}]], ")"}]}]}], "\[IndentingNewLine]", 
   "\"\<n2\>\"", "\[IndentingNewLine]", 
   RowBox[{"n2", " ", "=", 
    RowBox[{"Ntotal", 
     RowBox[{"(", 
      FractionBox["1", 
       RowBox[{"gamma", "+", "1"}]], ")"}]}]}], "\[IndentingNewLine]", 
   "\[IndentingNewLine]", 
   RowBox[{"\"\<kcat/Km in 1/(mM*sec)\>\"", ";"}], "\[IndentingNewLine]", 
   RowBox[{"\"\<kcat = 1/(sec)\>\"", ";"}], "\[IndentingNewLine]", 
   RowBox[{
    RowBox[{"k", " ", "=", " ", "10000"}], ";", " ", 
    "\"\<kcat = 50/(sec); Km = 5 uM\>\""}], "\n", 
   RowBox[{"(*", 
    RowBox[{
     RowBox[{"k", " ", "=", " ", "8000"}], ";", " ", 
     "\"\<kcat = 50/(sec); Km = 5 uM\>\""}], "*)"}], "\[IndentingNewLine]", 
   "\[IndentingNewLine]", "\"\<f1:\>\"", "\[IndentingNewLine]", 
   RowBox[{"v1", " ", "=", 
    RowBox[{
     FractionBox["4", "3"], "\[Pi]", " ", 
     SuperscriptBox["R1", "3"]}]}], "\[IndentingNewLine]", 
   "\[IndentingNewLine]", "\"\<v2:\>\"", "\[IndentingNewLine]", 
   RowBox[{"v2", " ", "=", 
    RowBox[{
     FractionBox["4", "3"], "\[Pi]", " ", 
     SuperscriptBox["R2", "3"]}]}], "\[IndentingNewLine]", "\n", 
   "\"\<a1c:\>\"", "\[IndentingNewLine]", 
   RowBox[{"a1c", "=", 
    RowBox[{"k", "*", 
     RowBox[{"(", 
      RowBox[{
       FractionBox["n1", "v1"], "+", 
       FractionBox["n2", "v2"]}], ")"}]}]}], "\[IndentingNewLine]", 
   "\[IndentingNewLine]", "\"\<a1d:\>\"", "\[IndentingNewLine]", 
   RowBox[{"a1d", "=", 
    RowBox[{"k", "*", 
     RowBox[{"(", 
      FractionBox["n2", "v2"], ")"}]}]}], "\[IndentingNewLine]", 
   "\[IndentingNewLine]", 
   RowBox[{"a0", "=", "\[Alpha]0"}], "\[IndentingNewLine]", 
   "\[IndentingNewLine]", "\"\<diffusion\>\"", "\[IndentingNewLine]", 
   RowBox[{"d", " ", "=", "Din"}], "\[IndentingNewLine]", 
   "\[IndentingNewLine]", 
   RowBox[{"coDL", " ", "=", " ", 
    RowBox[{"c0ast", "*", 
     RowBox[{"(", 
      FractionBox["a0", 
       RowBox[{"a0", "+", "a1"}]], ")"}]}]}], "\[IndentingNewLine]", 
   RowBox[{"c1DL", " ", "=", " ", 
    RowBox[{"c0ast", "*", 
     RowBox[{"(", 
      FractionBox["a0", 
       RowBox[{"a0", "+", "a1"}]], ")"}], "*", 
     RowBox[{"(", 
      FractionBox["a1", 
       RowBox[{"\[Beta]", " "}]], ")"}]}]}], "\[IndentingNewLine]", "\n", 
   "\"\<Combine the concentration functions\>\"", "\[IndentingNewLine]", 
   RowBox[{
    RowBox[{"C1pw", "[", "r_", "]"}], " ", ":=", " ", 
    RowBox[{"Piecewise", "[", 
     RowBox[{"{", 
      RowBox[{
       RowBox[{"{", 
        RowBox[{
         FractionBox[
          RowBox[{"\[Phi]1IN", "[", "r", "]"}], "r"], ",", 
         RowBox[{"r", "<", "R1"}]}], "}"}], ",", 
       RowBox[{"{", 
        RowBox[{
         FractionBox[
          RowBox[{"\[Phi]1OUT", "[", "r", "]"}], "r"], ",", 
         RowBox[{"R1", "<=", "r", "<", "R2"}]}], "}"}], ",", 
       RowBox[{"{", 
        RowBox[{
         FractionBox[
          RowBox[{"\[Phi]1OUTOUT", "[", "r", "]"}], "r"], ",", 
         RowBox[{"R2", "<=", "r"}]}], "}"}]}], "}"}], "]"}]}], 
   "\[IndentingNewLine]", 
   RowBox[{
    RowBox[{"C0pw", "[", "r_", "]"}], " ", ":=", " ", 
    RowBox[{"Piecewise", "[", 
     RowBox[{"{", 
      RowBox[{
       RowBox[{"{", 
        RowBox[{
         FractionBox[
          RowBox[{"\[Phi]0IN", "[", "r", "]"}], "r"], ",", 
         RowBox[{"r", "<", "R1"}]}], "}"}], ",", 
       RowBox[{"{", 
        RowBox[{
         FractionBox[
          RowBox[{"\[Phi]0OUT", "[", "r", "]"}], "r"], ",", 
         RowBox[{"r", ">=", "R1"}]}], "}"}]}], "}"}], "]"}]}], 
   "\[IndentingNewLine]", "\[IndentingNewLine]", 
   RowBox[{"LogPlot", "[", 
    RowBox[{
     RowBox[{"{", 
      RowBox[{
       RowBox[{
        RowBox[{"C1pw", "[", "r", "]"}], "*", 
        SuperscriptBox["10", "6"]}], ",", 
       RowBox[{
        RowBox[{"C0pw", "[", "r", "]"}], "*", 
        SuperscriptBox["10", "6"]}]}], "}"}], ",", 
     RowBox[{"{", 
      RowBox[{"r", ",", "0.01", ",", "R0"}], "}"}], ",", " ", 
     "\[IndentingNewLine]", 
     RowBox[{"PlotLabels", "->", 
      RowBox[{"{", 
       RowBox[{
        RowBox[{"Style", "[", 
         RowBox[{"\"\<C1\>\"", ",", "20"}], "]"}], ",", 
        RowBox[{"Style", "[", 
         RowBox[{"\"\<C0\>\"", ",", "20"}], "]"}]}], "}"}]}], ",", 
     "\[IndentingNewLine]", 
     RowBox[{"FrameLabel", "->", 
      RowBox[{"{", 
       RowBox[{
        RowBox[{"Style", "[", 
         RowBox[{"\"\<r, microns\>\"", ",", "14"}], "]"}], ",", 
        RowBox[{"Style", "[", 
         RowBox[{"\"\<[C], nM (nanoMolar)\>\"", ",", "14"}], "]"}]}], "}"}]}],
      ",", "\[IndentingNewLine]", 
     RowBox[{"RotateLabel", "->", "False"}], ",", 
     RowBox[{"Frame", "->", 
      RowBox[{"{", 
       RowBox[{
        RowBox[{"{", 
         RowBox[{"True", ",", "False"}], "}"}], ",", 
        RowBox[{"{", 
         RowBox[{"True", ",", "False"}], "}"}]}], "}"}]}], ",", " ", 
     "\[IndentingNewLine]", 
     RowBox[{"AxesLabel", "->", 
      RowBox[{"{", 
       RowBox[{"\"\<r\>\"", ",", "\"\<[C]\>\""}], "}"}]}], ",", " ", 
     RowBox[{"Filling", "->", "Bottom"}]}], "]"}], "\[IndentingNewLine]", 
   "\[IndentingNewLine]", 
   RowBox[{"(*", 
    RowBox[{"export", " ", "data", " ", "as", " ", "table"}], "*)"}], 
   "\[IndentingNewLine]", 
   RowBox[{"Table", "[", 
    RowBox[{"r", ",", 
     RowBox[{"{", 
      RowBox[{"r", ",", "0.01", ",", "R0", ",", " ", "0.2"}], "}"}]}], "]"}], 
   "\[IndentingNewLine]", 
   RowBox[{"Table", "[", 
    RowBox[{
     RowBox[{
      RowBox[{"C1pw", "[", "r", "]"}], "*", 
      SuperscriptBox["10", "6"]}], ",", 
     RowBox[{"{", 
      RowBox[{"r", ",", "0.01", ",", "R0", ",", " ", "0.2"}], "}"}]}], "]"}], 
   "\[IndentingNewLine]", 
   RowBox[{"Table", "[", 
    RowBox[{
     RowBox[{
      RowBox[{"C0pw", "[", "r", "]"}], "*", 
      SuperscriptBox["10", "6"]}], ",", 
     RowBox[{"{", 
      RowBox[{"r", ",", "0.01", ",", "R0", ",", " ", "0.2"}], "}"}]}], "]"}], 
   "\[IndentingNewLine]", "\[IndentingNewLine]", 
   "\[IndentingNewLine]"}]}]], "Input",
 CellChangeTimes->{{3.900072912245831*^9, 3.900072919706668*^9}, {
   3.90007394471108*^9, 3.90007399495398*^9}, {3.900074256520774*^9, 
   3.900074292070176*^9}, {3.900074420459537*^9, 3.9000744452139797`*^9}, {
   3.900079033822817*^9, 3.900079037375866*^9}, {3.900079089197771*^9, 
   3.900079089351633*^9}, {3.900079776636392*^9, 3.900079781157507*^9}, {
   3.900079811647921*^9, 3.900079815360371*^9}, {3.900081819864068*^9, 
   3.900081819962124*^9}, {3.900081896478037*^9, 3.9000818993090153`*^9}, 
   3.900081973651443*^9, {3.900082097764839*^9, 3.900082108678288*^9}, {
   3.900082311225688*^9, 3.900082317606944*^9}, {3.900082735087598*^9, 
   3.900082739413274*^9}, {3.9000828690741034`*^9, 3.900082872513061*^9}, {
   3.900082996447832*^9, 3.900082996781938*^9}, 3.900087810396368*^9, 
   3.900087843036922*^9, 3.9000879341589527`*^9, 3.900088019028943*^9, 
   3.900088534549797*^9, 3.90008861001399*^9, {3.900145252969081*^9, 
   3.900145253099271*^9}, {3.900145328998424*^9, 3.900145329375268*^9}, {
   3.900145401806568*^9, 3.9001454026459713`*^9}, {3.9001455597994833`*^9, 
   3.9001455600353937`*^9}, 3.900145623295622*^9, {3.900146658240427*^9, 
   3.9001466589586143`*^9}, 3.900146801273178*^9, 3.9001468873571253`*^9, {
   3.900150136900251*^9, 3.900150138402622*^9}, {3.9001531181944427`*^9, 
   3.900153118621192*^9}, {3.9001532958763943`*^9, 3.900153310815654*^9}, {
   3.900162101408662*^9, 3.900162108270455*^9}, {3.900162172080179*^9, 
   3.9001621723687468`*^9}, 3.900162348234167*^9, {3.9009212532564583`*^9, 
   3.900921264867684*^9}, {3.900921334378182*^9, 3.900921334734232*^9}, {
   3.900921484952251*^9, 3.900921537164716*^9}, {3.900921825629884*^9, 
   3.900921826102602*^9}, 3.90092189131604*^9, {3.90092194488584*^9, 
   3.9009219765155478`*^9}, 3.9009220208722563`*^9, 3.900922138339739*^9, {
   3.9009222566674356`*^9, 3.9009222774373703`*^9}, 3.900922391493369*^9, 
   3.9009226444594603`*^9, 3.9009228988008413`*^9, 3.900923000342654*^9, 
   3.900923269498486*^9, {3.90092347318075*^9, 3.900923486985826*^9}, {
   3.900923552124112*^9, 3.900923620535207*^9}, {3.900923694225006*^9, 
   3.900923694524641*^9}, {3.9009243008590593`*^9, 3.9009243250843487`*^9}, 
   3.900924414632944*^9, 3.9009244922405*^9, 3.900924799182156*^9, {
   3.9009249408714533`*^9, 3.9009249893215647`*^9}, {3.900925079539277*^9, 
   3.900925082285297*^9}, {3.9009251436973467`*^9, 3.900925144092368*^9}, {
   3.900925210386512*^9, 3.9009252340270557`*^9}, {3.900925345405229*^9, 
   3.9009253530820208`*^9}, {3.900925389683937*^9, 3.9009253975575647`*^9}, {
   3.900925448188723*^9, 3.9009254570615597`*^9}, {3.900925549668787*^9, 
   3.9009255502408733`*^9}, {3.900926924290897*^9, 3.900926930808123*^9}, {
   3.900926983583303*^9, 3.900926986334392*^9}, {3.9009270376450977`*^9, 
   3.9009270415100307`*^9}, {3.900927095776103*^9, 3.9009271019244423`*^9}, {
   3.900927177034416*^9, 3.900927184051692*^9}, {3.9009274508392277`*^9, 
   3.900927521000154*^9}, {3.901035706069727*^9, 3.901035799550243*^9}, {
   3.901035858387376*^9, 3.90103586572895*^9}, {3.90103591272077*^9, 
   3.901036071724556*^9}, {3.901036103412324*^9, 3.9010362258606243`*^9}, {
   3.901036295158328*^9, 3.901036387820733*^9}, {3.901036437175272*^9, 
   3.9010364530168533`*^9}, {3.9010365071773252`*^9, 3.901036563511043*^9}, {
   3.901036621608029*^9, 3.901036626240608*^9}, {3.901054897665332*^9, 
   3.901054932734706*^9}, 3.9010551279862423`*^9, 3.901055235431007*^9, {
   3.901055335472753*^9, 3.901055397195676*^9}, {3.9010556948775597`*^9, 
   3.901055753691235*^9}, {3.901056230633141*^9, 3.901056270841894*^9}, {
   3.901056306715434*^9, 3.9010563159831877`*^9}, 3.9010564010780773`*^9, {
   3.901057099801814*^9, 3.9010571096847563`*^9}, {3.901057201396459*^9, 
   3.9010572018656282`*^9}, {3.9010572732874823`*^9, 3.901057341632431*^9}, {
   3.901057459776423*^9, 3.901057512877741*^9}, 3.9010576237149878`*^9, {
   3.901057829726453*^9, 3.901057831194934*^9}, {3.901058436497278*^9, 
   3.901058438525097*^9}, {3.901058586488557*^9, 3.901058586766814*^9}, {
   3.901058672014847*^9, 3.901058678197174*^9}, {3.901058723323328*^9, 
   3.901058727449819*^9}, {3.901058898046033*^9, 3.901058901041478*^9}, {
   3.9010589568253393`*^9, 3.9010589699631166`*^9}, 3.901059063795088*^9, {
   3.901059430411036*^9, 3.901059464229609*^9}, {3.901059549310782*^9, 
   3.90105955186583*^9}, {3.9010596408318157`*^9, 3.901059647348262*^9}, {
   3.901093955559886*^9, 3.901094062965345*^9}, {3.901094149938195*^9, 
   3.901094150059238*^9}, {3.901094205716888*^9, 3.901094205822823*^9}, {
   3.90109434562228*^9, 3.9010943457740993`*^9}, {3.9010944119240437`*^9, 
   3.901094413494238*^9}, {3.9010944536478024`*^9, 3.901094456782774*^9}, {
   3.901095737177697*^9, 3.901095854774989*^9}, {3.901095935063265*^9, 
   3.90109598904582*^9}, {3.901096086212288*^9, 3.9010960897786922`*^9}, {
   3.901096213507238*^9, 3.901096265850391*^9}, {3.901096325364935*^9, 
   3.901096325722679*^9}, 3.901096409398924*^9, 3.901096492198862*^9, {
   3.9010970644717817`*^9, 3.901097066558557*^9}, {3.9010971575468273`*^9, 
   3.901097158408435*^9}, {3.901097287538974*^9, 3.901097316928837*^9}, {
   3.901097476443358*^9, 3.90109747648711*^9}, {3.901097537833247*^9, 
   3.90109753806845*^9}, {3.901097908645319*^9, 3.9010979087888613`*^9}, {
   3.90109820070271*^9, 3.901098200801671*^9}, {3.901098679964407*^9, 
   3.901098703877569*^9}, {3.90109880806443*^9, 3.901098808192643*^9}, {
   3.901099089981159*^9, 3.9010991076032133`*^9}, {3.901099216706181*^9, 
   3.901099216840398*^9}, {3.901099299784789*^9, 3.9010992999092407`*^9}, {
   3.901099509727516*^9, 3.901099562758933*^9}, {3.901099658630827*^9, 
   3.901099658711502*^9}, {3.901099736184622*^9, 3.9010997392569723`*^9}, {
   3.901099816138335*^9, 3.901099816248878*^9}, {3.9010998840097017`*^9, 
   3.90109988406008*^9}, {3.901099936556117*^9, 3.901099938052351*^9}, {
   3.901100026445603*^9, 3.901100026550981*^9}, {3.9011000942695932`*^9, 
   3.901100094353581*^9}, {3.901100167890623*^9, 3.9011001681799726`*^9}, {
   3.90110024088232*^9, 3.9011002409658318`*^9}, {3.901100278119752*^9, 
   3.901100279760581*^9}, 3.9011003442692966`*^9, {3.9011004190238113`*^9, 
   3.9011004434362593`*^9}, 3.90110049555647*^9, {3.901100556848304*^9, 
   3.901100556954548*^9}, {3.9011021984264793`*^9, 3.9011022040527773`*^9}, {
   3.9011205727254353`*^9, 3.9011205728184958`*^9}, {3.901121738155129*^9, 
   3.9011217382997923`*^9}, {3.901121892704895*^9, 3.9011218967890453`*^9}, {
   3.901122273183964*^9, 3.901122273267702*^9}, {3.9011238648889008`*^9, 
   3.901123865001589*^9}, {3.901124171119501*^9, 3.901124171641714*^9}, {
   3.901124313140237*^9, 3.901124327732543*^9}, {3.901124508194865*^9, 
   3.9011245098467083`*^9}, {3.901124765830915*^9, 3.9011247659009867`*^9}, {
   3.9011253009497833`*^9, 3.901125301359008*^9}, {3.901136344189527*^9, 
   3.901136345697497*^9}, 3.901137957821168*^9, 3.901139057474242*^9, {
   3.901139125603191*^9, 3.901139134024172*^9}, {3.9011401737448473`*^9, 
   3.901140177390684*^9}, {3.90114020919448*^9, 3.901140209370125*^9}, {
   3.901140524823555*^9, 3.901140525991543*^9}, {3.90114064675373*^9, 
   3.901140650399535*^9}, {3.901140717631796*^9, 3.9011407178933764`*^9}, 
   3.9011408370170937`*^9, {3.901141296729928*^9, 3.9011412970039454`*^9}, {
   3.90114170447899*^9, 3.901141716983152*^9}, {3.901141844736702*^9, 
   3.901141844867395*^9}, {3.901141943172349*^9, 3.901141943840723*^9}, {
   3.9011421499187193`*^9, 3.901142150354891*^9}, {3.901142307798696*^9, 
   3.901142315657915*^9}, {3.901142371267378*^9, 3.901142372034601*^9}, 
   3.9011424156781073`*^9, 3.901142645544136*^9, {3.9011431004155207`*^9, 
   3.901143100533634*^9}, {3.9011433812815228`*^9, 3.9011433992509537`*^9}, {
   3.9011435785620003`*^9, 3.9011435787170267`*^9}, 3.901143880205267*^9, {
   3.901143969045012*^9, 3.901143973696718*^9}, 3.901144106097707*^9, {
   3.901144234756578*^9, 3.901144235882115*^9}, {3.90114431642599*^9, 
   3.9011443168517313`*^9}, 3.9011444076791067`*^9, 3.9011444990478687`*^9, {
   3.90118078549028*^9, 3.901180819159264*^9}, 3.901180949691948*^9, {
   3.9011824550198317`*^9, 3.901182460675465*^9}, {3.901182526076952*^9, 
   3.9011825292271833`*^9}, {3.901182680022705*^9, 3.9011826801240263`*^9}, {
   3.901182778336281*^9, 3.901182778435367*^9}, 3.901182916784767*^9, 
   3.901182990407118*^9, {3.90118307296049*^9, 3.901183073108197*^9}, {
   3.901183134146467*^9, 3.901183134327086*^9}, {3.901186940729683*^9, 
   3.901186951886692*^9}, {3.901355893918798*^9, 3.901355904237584*^9}, {
   3.9013577423686523`*^9, 3.901357742457601*^9}, {3.901358825291877*^9, 
   3.901358825346737*^9}, {3.901358955745858*^9, 3.901358967359459*^9}, {
   3.90135904642325*^9, 3.901359053482683*^9}, {3.9013592194453173`*^9, 
   3.901359220674191*^9}, {3.901359429870513*^9, 3.901359429933385*^9}, {
   3.9013610775601*^9, 3.9013611799190683`*^9}, 3.9013619375091877`*^9, 
   3.901362162408924*^9, 3.901362255284994*^9, {3.9013623418075953`*^9, 
   3.901362369404963*^9}, {3.901362471117095*^9, 3.901362474283132*^9}, {
   3.901362730209539*^9, 3.901362735752843*^9}, {3.901362950127656*^9, 
   3.90136295292198*^9}, {3.901363044895568*^9, 3.90136304654543*^9}, {
   3.9013631247450314`*^9, 3.901363147484692*^9}, 3.901385146684271*^9, {
   3.901385438327573*^9, 3.901385443366186*^9}, {3.901385680781893*^9, 
   3.901385685248631*^9}, 3.901385808347166*^9, {3.9013858823782187`*^9, 
   3.90138588243182*^9}, {3.9013859504038563`*^9, 3.9013859506658583`*^9}, {
   3.9013860560634203`*^9, 3.901386074648532*^9}, 3.901386160735496*^9, {
   3.901386228047888*^9, 3.901386228125992*^9}, 3.9013863077283173`*^9, {
   3.901386418364851*^9, 3.901386430824889*^9}, {3.9013864935196943`*^9, 
   3.9013864935837708`*^9}, {3.901386598986617*^9, 3.901386599120234*^9}, {
   3.901386694290463*^9, 3.901386694400399*^9}, {3.90138675815346*^9, 
   3.90138675873291*^9}, 3.9017029700218563`*^9, {3.901703287297359*^9, 
   3.9017032943793507`*^9}, 3.901703452233595*^9, {3.901703556736617*^9, 
   3.9017035577761927`*^9}, {3.901703942555572*^9, 3.901703942624192*^9}, {
   3.901704187169642*^9, 3.9017041876394587`*^9}, {3.901710617122755*^9, 
   3.901710635983487*^9}, 3.901710686079418*^9, {3.901710745823394*^9, 
   3.901710753183467*^9}, 3.9017108919034*^9, {3.901710975126816*^9, 
   3.901710986351452*^9}, 3.90171122056421*^9, {3.904833727657832*^9, 
   3.90483374308969*^9}, {3.904834015023663*^9, 3.9048340378513193`*^9}, {
   3.904834310809956*^9, 3.904834311223444*^9}, {3.904834460292589*^9, 
   3.9048344604014378`*^9}, {3.9048345417944927`*^9, 3.904834542639797*^9}, {
   3.90483465007793*^9, 3.904834650178967*^9}, 3.904834834412973*^9, {
   3.90483504465102*^9, 3.904835062329788*^9}, 3.904835447368685*^9, {
   3.9048357170416527`*^9, 3.9048357172144947`*^9}, {3.904835981123352*^9, 
   3.904835981279357*^9}, {3.904836049661393*^9, 3.9048360497988253`*^9}, {
   3.904836154179594*^9, 3.904836156530074*^9}, {3.904836258228549*^9, 
   3.904836258257025*^9}, {3.9048363673967743`*^9, 3.904836367689262*^9}, {
   3.904836462125193*^9, 3.9048364638677473`*^9}, {3.904836533527378*^9, 
   3.9048365342049627`*^9}, {3.904836689839367*^9, 3.904836689943561*^9}, {
   3.904837036226509*^9, 3.904837042657474*^9}, {3.904837123008319*^9, 
   3.9048371231921577`*^9}, {3.904837183425074*^9, 3.904837187568551*^9}, 
   3.9048372276410313`*^9, {3.904837342763422*^9, 3.90483734504175*^9}, {
   3.9048375872459927`*^9, 3.9048375906108418`*^9}, {3.9048377017478848`*^9, 
   3.904837702612698*^9}, {3.904837769696343*^9, 3.904837772255542*^9}, {
   3.904837807823757*^9, 3.904837807937166*^9}, 3.9048378946206417`*^9, 
   3.9048380930561857`*^9, 3.9048381960490093`*^9, {3.904838261114213*^9, 
   3.904838261201189*^9}, {3.904838346160228*^9, 3.9048383472002983`*^9}, 
   3.9048384099396*^9, {3.90483847558463*^9, 3.904838475670429*^9}, {
   3.904838543175116*^9, 3.904838543270144*^9}, {3.9048401829859962`*^9, 
   3.9048401831614656`*^9}, 3.904840294767844*^9, 3.904840371684348*^9, 
   3.904840489837338*^9, {3.904840583212447*^9, 3.9048405909590197`*^9}, {
   3.90484068695793*^9, 3.904840687052621*^9}, 3.9048407880083857`*^9, {
   3.9048408661336823`*^9, 3.904840866198639*^9}, {3.9048409552612257`*^9, 
   3.904840955426811*^9}, {3.904841087591941*^9, 3.90484109036065*^9}, {
   3.9048411850642014`*^9, 3.904841185143722*^9}, {3.904841280268898*^9, 
   3.904841280409644*^9}, {3.904841510791502*^9, 3.904841554571705*^9}, 
   3.904841620759123*^9, 3.9048417126885347`*^9, 3.904841902160725*^9, {
   3.904845597839754*^9, 3.9048455980223503`*^9}, {3.904845767770481*^9, 
   3.904845767841126*^9}, 3.904846079844097*^9, {3.924526391627962*^9, 
   3.924526404084188*^9}, {3.9245264511218233`*^9, 3.9245264516721697`*^9}, {
   3.924526804951309*^9, 3.9245268341962233`*^9}, {3.9245272255859537`*^9, 
   3.924527259415156*^9}, {3.92453411374789*^9, 3.924534139663711*^9}, {
   3.924534205348359*^9, 3.92453420695599*^9}, {3.9252051684978447`*^9, 
   3.925205202125731*^9}, {3.9252052605024242`*^9, 3.925205281092552*^9}},
 CellLabel->"In[81]:=",ExpressionUUID->"546d016c-57bd-45a6-ae4e-21ba78a7372f"],

Cell[BoxData["\<\"Droplet (R2): \"\>"], "Output",
 CellChangeTimes->{
  3.901059652703999*^9, 3.901093851349619*^9, 3.9010940923481083`*^9, 
   3.901094170913083*^9, 3.901094210335248*^9, 3.9010943165527477`*^9, 
   3.9010943611494293`*^9, 3.9010944189328413`*^9, 3.901094460537551*^9, 
   3.9010962893615417`*^9, 3.9010963310567102`*^9, 3.901096422792873*^9, 
   3.901096495644657*^9, 3.901097086109146*^9, 3.901097165952368*^9, 
   3.9010973402114964`*^9, 3.9010974815678797`*^9, 3.901097541208618*^9, 
   3.9010979231341543`*^9, 3.901098207146942*^9, 3.901098707680428*^9, 
   3.901098811897333*^9, {3.901099093446783*^9, 3.901099110477346*^9}, {
   3.901099196400449*^9, 3.901099220310286*^9}, 3.901099302903328*^9, 
   3.901099567042575*^9, 3.901099662410321*^9, 3.901099745112076*^9, 
   3.901099819793015*^9, 3.9010998876442833`*^9, 3.901099941215365*^9, 
   3.901100029734704*^9, 3.901100177288081*^9, 3.901100243896677*^9, 
   3.901100283484788*^9, 3.901100347201405*^9, {3.9011004222585907`*^9, 
   3.9011004463983307`*^9}, 3.901100497957903*^9, 3.901100560002514*^9, 
   3.90110220773543*^9, 3.901102466050542*^9, 3.9011205766650476`*^9, 
   3.901121276336974*^9, 3.901121742000134*^9, 3.901121899863615*^9, 
   3.901122276548221*^9, 3.901123867786004*^9, 3.901124181370399*^9, 
   3.901124331011787*^9, 3.901124512644874*^9, 3.901124770397684*^9, 
   3.901125306101438*^9, 3.901136215129519*^9, 3.9011363485613127`*^9, 
   3.901139076243997*^9, 3.9011391379742527`*^9, 3.9011399727664557`*^9, 
   3.9011402134299603`*^9, 3.901140562606777*^9, 3.901140655608548*^9, {
   3.901140817566786*^9, 3.901140840405792*^9}, 3.901141007802917*^9, 
   3.9011413133433523`*^9, 3.901141719644744*^9, 3.901141951757214*^9, 
   3.901142333647513*^9, 3.9011423773978233`*^9, 3.90114242081394*^9, 
   3.901142648790833*^9, 3.9011431040857153`*^9, 3.901143179522192*^9, 
   3.901143406414369*^9, 3.901143581874795*^9, 3.90114388861802*^9, 
   3.901143989886766*^9, 3.90114410927043*^9, 3.90114424694355*^9, 
   3.9011443209014072`*^9, 3.901144413422776*^9, 3.901144508703561*^9, 
   3.901180824457122*^9, 3.901180952180456*^9, 3.901182464906842*^9, 
   3.901182533666895*^9, 3.901182684222163*^9, 3.901182781658657*^9, 
   3.90118292007969*^9, 3.9011829943142843`*^9, 3.9011830775039043`*^9, 
   3.9011831377052717`*^9, 3.901186962879228*^9, 3.9013559177962627`*^9, 
   3.901356348897833*^9, 3.90135774589487*^9, 3.901358828447978*^9, 
   3.9013589704288273`*^9, 3.901359056532214*^9, 3.9013592243463593`*^9, 
   3.9013594327739887`*^9, 3.9013611833084507`*^9, 3.901361707918618*^9, 
   3.901361941524582*^9, 3.901362167803404*^9, 3.901362289791582*^9, 
   3.901362375529462*^9, 3.9013624775419903`*^9, 3.901362739284346*^9, 
   3.9013629569805937`*^9, 3.901363049734837*^9, 3.901363155857613*^9, 
   3.901385150075693*^9, 3.901385450911132*^9, 3.901385688556426*^9, 
   3.901385812031992*^9, 3.90138588603998*^9, 3.9013859542934523`*^9, 
   3.901386078034314*^9, 3.901386165193376*^9, 3.901386230818434*^9, 
   3.90138631200671*^9, 3.9013864336038857`*^9, {3.901386496441104*^9, 
   3.901386515725994*^9}, 3.9013866017832336`*^9, 3.901386697166889*^9, 
   3.901386763239819*^9, 3.901702126178494*^9, 3.901702973478672*^9, 
   3.9017033028537703`*^9, 3.901703455285161*^9, 3.901703560494466*^9, 
   3.901703945273271*^9, 3.901704191407373*^9, 3.901709834206975*^9, 
   3.9017107665764837`*^9, 3.901710897990458*^9, 3.901710990003516*^9, 
   3.901711225655241*^9, 3.904834082772497*^9, 3.904834315947792*^9, 
   3.9048345510593863`*^9, 3.904834656534327*^9, 3.904834837960126*^9, 
   3.90483506767039*^9, 3.904835391779142*^9, 3.904835451032056*^9, 
   3.904835720391364*^9, 3.904835990182651*^9, 3.904836055701784*^9, 
   3.904836162766955*^9, 3.904836265983555*^9, 3.904836378959502*^9, 
   3.9048364696176863`*^9, 3.904836538619117*^9, 3.904836693410357*^9, 
   3.904836807637472*^9, 3.904837047882975*^9, 3.904837126421917*^9, 
   3.904837230912656*^9, 3.9048373485196257`*^9, 3.9048375942017612`*^9, 
   3.904837707525309*^9, 3.904837813149535*^9, 3.904837898984352*^9, 
   3.904838098834877*^9, 3.904838199602759*^9, 3.904838265509563*^9, 
   3.904838351301096*^9, 3.904838415752654*^9, 3.904838478725974*^9, 
   3.90483854839542*^9, 3.904839294167838*^9, 3.9048401124046173`*^9, 
   3.904840187083495*^9, 3.904840297731213*^9, 3.904840375146947*^9, 
   3.904840498706772*^9, 3.904840600220141*^9, 3.9048406905227747`*^9, 
   3.9048407932086973`*^9, 3.904840885856627*^9, 3.904840959795494*^9, 
   3.904841094058943*^9, 3.904841189265061*^9, 3.904841286005219*^9, 
   3.904841557535228*^9, 3.904841623547344*^9, 3.904841718491262*^9, 
   3.904841905435173*^9, 3.9048455186282473`*^9, 3.904845605734261*^9, 
   3.904845772770381*^9, 3.904846082616879*^9, 3.924526266154645*^9, 
   3.924527162872541*^9, 3.9245272701187143`*^9, 3.9245341432578497`*^9, 
   3.924534211605873*^9, 3.92520518625003*^9, 3.925205288752851*^9},
 CellLabel->"Out[82]=",ExpressionUUID->"344a1a4b-fd8d-4570-b812-31ce91d115f4"],

Cell[BoxData["10"], "Output",
 CellChangeTimes->{
  3.901059652703999*^9, 3.901093851349619*^9, 3.9010940923481083`*^9, 
   3.901094170913083*^9, 3.901094210335248*^9, 3.9010943165527477`*^9, 
   3.9010943611494293`*^9, 3.9010944189328413`*^9, 3.901094460537551*^9, 
   3.9010962893615417`*^9, 3.9010963310567102`*^9, 3.901096422792873*^9, 
   3.901096495644657*^9, 3.901097086109146*^9, 3.901097165952368*^9, 
   3.9010973402114964`*^9, 3.9010974815678797`*^9, 3.901097541208618*^9, 
   3.9010979231341543`*^9, 3.901098207146942*^9, 3.901098707680428*^9, 
   3.901098811897333*^9, {3.901099093446783*^9, 3.901099110477346*^9}, {
   3.901099196400449*^9, 3.901099220310286*^9}, 3.901099302903328*^9, 
   3.901099567042575*^9, 3.901099662410321*^9, 3.901099745112076*^9, 
   3.901099819793015*^9, 3.9010998876442833`*^9, 3.901099941215365*^9, 
   3.901100029734704*^9, 3.901100177288081*^9, 3.901100243896677*^9, 
   3.901100283484788*^9, 3.901100347201405*^9, {3.9011004222585907`*^9, 
   3.9011004463983307`*^9}, 3.901100497957903*^9, 3.901100560002514*^9, 
   3.90110220773543*^9, 3.901102466050542*^9, 3.9011205766650476`*^9, 
   3.901121276336974*^9, 3.901121742000134*^9, 3.901121899863615*^9, 
   3.901122276548221*^9, 3.901123867786004*^9, 3.901124181370399*^9, 
   3.901124331011787*^9, 3.901124512644874*^9, 3.901124770397684*^9, 
   3.901125306101438*^9, 3.901136215129519*^9, 3.9011363485613127`*^9, 
   3.901139076243997*^9, 3.9011391379742527`*^9, 3.9011399727664557`*^9, 
   3.9011402134299603`*^9, 3.901140562606777*^9, 3.901140655608548*^9, {
   3.901140817566786*^9, 3.901140840405792*^9}, 3.901141007802917*^9, 
   3.9011413133433523`*^9, 3.901141719644744*^9, 3.901141951757214*^9, 
   3.901142333647513*^9, 3.9011423773978233`*^9, 3.90114242081394*^9, 
   3.901142648790833*^9, 3.9011431040857153`*^9, 3.901143179522192*^9, 
   3.901143406414369*^9, 3.901143581874795*^9, 3.90114388861802*^9, 
   3.901143989886766*^9, 3.90114410927043*^9, 3.90114424694355*^9, 
   3.9011443209014072`*^9, 3.901144413422776*^9, 3.901144508703561*^9, 
   3.901180824457122*^9, 3.901180952180456*^9, 3.901182464906842*^9, 
   3.901182533666895*^9, 3.901182684222163*^9, 3.901182781658657*^9, 
   3.90118292007969*^9, 3.9011829943142843`*^9, 3.9011830775039043`*^9, 
   3.9011831377052717`*^9, 3.901186962879228*^9, 3.9013559177962627`*^9, 
   3.901356348897833*^9, 3.90135774589487*^9, 3.901358828447978*^9, 
   3.9013589704288273`*^9, 3.901359056532214*^9, 3.9013592243463593`*^9, 
   3.9013594327739887`*^9, 3.9013611833084507`*^9, 3.901361707918618*^9, 
   3.901361941524582*^9, 3.901362167803404*^9, 3.901362289791582*^9, 
   3.901362375529462*^9, 3.9013624775419903`*^9, 3.901362739284346*^9, 
   3.9013629569805937`*^9, 3.901363049734837*^9, 3.901363155857613*^9, 
   3.901385150075693*^9, 3.901385450911132*^9, 3.901385688556426*^9, 
   3.901385812031992*^9, 3.90138588603998*^9, 3.9013859542934523`*^9, 
   3.901386078034314*^9, 3.901386165193376*^9, 3.901386230818434*^9, 
   3.90138631200671*^9, 3.9013864336038857`*^9, {3.901386496441104*^9, 
   3.901386515725994*^9}, 3.9013866017832336`*^9, 3.901386697166889*^9, 
   3.901386763239819*^9, 3.901702126178494*^9, 3.901702973478672*^9, 
   3.9017033028537703`*^9, 3.901703455285161*^9, 3.901703560494466*^9, 
   3.901703945273271*^9, 3.901704191407373*^9, 3.901709834206975*^9, 
   3.9017107665764837`*^9, 3.901710897990458*^9, 3.901710990003516*^9, 
   3.901711225655241*^9, 3.904834082772497*^9, 3.904834315947792*^9, 
   3.9048345510593863`*^9, 3.904834656534327*^9, 3.904834837960126*^9, 
   3.90483506767039*^9, 3.904835391779142*^9, 3.904835451032056*^9, 
   3.904835720391364*^9, 3.904835990182651*^9, 3.904836055701784*^9, 
   3.904836162766955*^9, 3.904836265983555*^9, 3.904836378959502*^9, 
   3.9048364696176863`*^9, 3.904836538619117*^9, 3.904836693410357*^9, 
   3.904836807637472*^9, 3.904837047882975*^9, 3.904837126421917*^9, 
   3.904837230912656*^9, 3.9048373485196257`*^9, 3.9048375942017612`*^9, 
   3.904837707525309*^9, 3.904837813149535*^9, 3.904837898984352*^9, 
   3.904838098834877*^9, 3.904838199602759*^9, 3.904838265509563*^9, 
   3.904838351301096*^9, 3.904838415752654*^9, 3.904838478725974*^9, 
   3.90483854839542*^9, 3.904839294167838*^9, 3.9048401124046173`*^9, 
   3.904840187083495*^9, 3.904840297731213*^9, 3.904840375146947*^9, 
   3.904840498706772*^9, 3.904840600220141*^9, 3.9048406905227747`*^9, 
   3.9048407932086973`*^9, 3.904840885856627*^9, 3.904840959795494*^9, 
   3.904841094058943*^9, 3.904841189265061*^9, 3.904841286005219*^9, 
   3.904841557535228*^9, 3.904841623547344*^9, 3.904841718491262*^9, 
   3.904841905435173*^9, 3.9048455186282473`*^9, 3.904845605734261*^9, 
   3.904845772770381*^9, 3.904846082616879*^9, 3.924526266154645*^9, 
   3.924527162872541*^9, 3.9245272701187143`*^9, 3.9245341432578497`*^9, 
   3.924534211605873*^9, 3.92520518625003*^9, 3.9252052887541037`*^9},
 CellLabel->"Out[83]=",ExpressionUUID->"47e8d7df-ae81-4b1f-a4a4-cf816e950bad"],

Cell[BoxData["\<\"Cluster (R1): \"\>"], "Output",
 CellChangeTimes->{
  3.901059652703999*^9, 3.901093851349619*^9, 3.9010940923481083`*^9, 
   3.901094170913083*^9, 3.901094210335248*^9, 3.9010943165527477`*^9, 
   3.9010943611494293`*^9, 3.9010944189328413`*^9, 3.901094460537551*^9, 
   3.9010962893615417`*^9, 3.9010963310567102`*^9, 3.901096422792873*^9, 
   3.901096495644657*^9, 3.901097086109146*^9, 3.901097165952368*^9, 
   3.9010973402114964`*^9, 3.9010974815678797`*^9, 3.901097541208618*^9, 
   3.9010979231341543`*^9, 3.901098207146942*^9, 3.901098707680428*^9, 
   3.901098811897333*^9, {3.901099093446783*^9, 3.901099110477346*^9}, {
   3.901099196400449*^9, 3.901099220310286*^9}, 3.901099302903328*^9, 
   3.901099567042575*^9, 3.901099662410321*^9, 3.901099745112076*^9, 
   3.901099819793015*^9, 3.9010998876442833`*^9, 3.901099941215365*^9, 
   3.901100029734704*^9, 3.901100177288081*^9, 3.901100243896677*^9, 
   3.901100283484788*^9, 3.901100347201405*^9, {3.9011004222585907`*^9, 
   3.9011004463983307`*^9}, 3.901100497957903*^9, 3.901100560002514*^9, 
   3.90110220773543*^9, 3.901102466050542*^9, 3.9011205766650476`*^9, 
   3.901121276336974*^9, 3.901121742000134*^9, 3.901121899863615*^9, 
   3.901122276548221*^9, 3.901123867786004*^9, 3.901124181370399*^9, 
   3.901124331011787*^9, 3.901124512644874*^9, 3.901124770397684*^9, 
   3.901125306101438*^9, 3.901136215129519*^9, 3.9011363485613127`*^9, 
   3.901139076243997*^9, 3.9011391379742527`*^9, 3.9011399727664557`*^9, 
   3.9011402134299603`*^9, 3.901140562606777*^9, 3.901140655608548*^9, {
   3.901140817566786*^9, 3.901140840405792*^9}, 3.901141007802917*^9, 
   3.9011413133433523`*^9, 3.901141719644744*^9, 3.901141951757214*^9, 
   3.901142333647513*^9, 3.9011423773978233`*^9, 3.90114242081394*^9, 
   3.901142648790833*^9, 3.9011431040857153`*^9, 3.901143179522192*^9, 
   3.901143406414369*^9, 3.901143581874795*^9, 3.90114388861802*^9, 
   3.901143989886766*^9, 3.90114410927043*^9, 3.90114424694355*^9, 
   3.9011443209014072`*^9, 3.901144413422776*^9, 3.901144508703561*^9, 
   3.901180824457122*^9, 3.901180952180456*^9, 3.901182464906842*^9, 
   3.901182533666895*^9, 3.901182684222163*^9, 3.901182781658657*^9, 
   3.90118292007969*^9, 3.9011829943142843`*^9, 3.9011830775039043`*^9, 
   3.9011831377052717`*^9, 3.901186962879228*^9, 3.9013559177962627`*^9, 
   3.901356348897833*^9, 3.90135774589487*^9, 3.901358828447978*^9, 
   3.9013589704288273`*^9, 3.901359056532214*^9, 3.9013592243463593`*^9, 
   3.9013594327739887`*^9, 3.9013611833084507`*^9, 3.901361707918618*^9, 
   3.901361941524582*^9, 3.901362167803404*^9, 3.901362289791582*^9, 
   3.901362375529462*^9, 3.9013624775419903`*^9, 3.901362739284346*^9, 
   3.9013629569805937`*^9, 3.901363049734837*^9, 3.901363155857613*^9, 
   3.901385150075693*^9, 3.901385450911132*^9, 3.901385688556426*^9, 
   3.901385812031992*^9, 3.90138588603998*^9, 3.9013859542934523`*^9, 
   3.901386078034314*^9, 3.901386165193376*^9, 3.901386230818434*^9, 
   3.90138631200671*^9, 3.9013864336038857`*^9, {3.901386496441104*^9, 
   3.901386515725994*^9}, 3.9013866017832336`*^9, 3.901386697166889*^9, 
   3.901386763239819*^9, 3.901702126178494*^9, 3.901702973478672*^9, 
   3.9017033028537703`*^9, 3.901703455285161*^9, 3.901703560494466*^9, 
   3.901703945273271*^9, 3.901704191407373*^9, 3.901709834206975*^9, 
   3.9017107665764837`*^9, 3.901710897990458*^9, 3.901710990003516*^9, 
   3.901711225655241*^9, 3.904834082772497*^9, 3.904834315947792*^9, 
   3.9048345510593863`*^9, 3.904834656534327*^9, 3.904834837960126*^9, 
   3.90483506767039*^9, 3.904835391779142*^9, 3.904835451032056*^9, 
   3.904835720391364*^9, 3.904835990182651*^9, 3.904836055701784*^9, 
   3.904836162766955*^9, 3.904836265983555*^9, 3.904836378959502*^9, 
   3.9048364696176863`*^9, 3.904836538619117*^9, 3.904836693410357*^9, 
   3.904836807637472*^9, 3.904837047882975*^9, 3.904837126421917*^9, 
   3.904837230912656*^9, 3.9048373485196257`*^9, 3.9048375942017612`*^9, 
   3.904837707525309*^9, 3.904837813149535*^9, 3.904837898984352*^9, 
   3.904838098834877*^9, 3.904838199602759*^9, 3.904838265509563*^9, 
   3.904838351301096*^9, 3.904838415752654*^9, 3.904838478725974*^9, 
   3.90483854839542*^9, 3.904839294167838*^9, 3.9048401124046173`*^9, 
   3.904840187083495*^9, 3.904840297731213*^9, 3.904840375146947*^9, 
   3.904840498706772*^9, 3.904840600220141*^9, 3.9048406905227747`*^9, 
   3.9048407932086973`*^9, 3.904840885856627*^9, 3.904840959795494*^9, 
   3.904841094058943*^9, 3.904841189265061*^9, 3.904841286005219*^9, 
   3.904841557535228*^9, 3.904841623547344*^9, 3.904841718491262*^9, 
   3.904841905435173*^9, 3.9048455186282473`*^9, 3.904845605734261*^9, 
   3.904845772770381*^9, 3.904846082616879*^9, 3.924526266154645*^9, 
   3.924527162872541*^9, 3.9245272701187143`*^9, 3.9245341432578497`*^9, 
   3.924534211605873*^9, 3.92520518625003*^9, 3.9252052887551327`*^9},
 CellLabel->"Out[84]=",ExpressionUUID->"66a5b876-bb1e-48ff-b229-352013c6d01e"],

Cell[BoxData["1"], "Output",
 CellChangeTimes->{
  3.901059652703999*^9, 3.901093851349619*^9, 3.9010940923481083`*^9, 
   3.901094170913083*^9, 3.901094210335248*^9, 3.9010943165527477`*^9, 
   3.9010943611494293`*^9, 3.9010944189328413`*^9, 3.901094460537551*^9, 
   3.9010962893615417`*^9, 3.9010963310567102`*^9, 3.901096422792873*^9, 
   3.901096495644657*^9, 3.901097086109146*^9, 3.901097165952368*^9, 
   3.9010973402114964`*^9, 3.9010974815678797`*^9, 3.901097541208618*^9, 
   3.9010979231341543`*^9, 3.901098207146942*^9, 3.901098707680428*^9, 
   3.901098811897333*^9, {3.901099093446783*^9, 3.901099110477346*^9}, {
   3.901099196400449*^9, 3.901099220310286*^9}, 3.901099302903328*^9, 
   3.901099567042575*^9, 3.901099662410321*^9, 3.901099745112076*^9, 
   3.901099819793015*^9, 3.9010998876442833`*^9, 3.901099941215365*^9, 
   3.901100029734704*^9, 3.901100177288081*^9, 3.901100243896677*^9, 
   3.901100283484788*^9, 3.901100347201405*^9, {3.9011004222585907`*^9, 
   3.9011004463983307`*^9}, 3.901100497957903*^9, 3.901100560002514*^9, 
   3.90110220773543*^9, 3.901102466050542*^9, 3.9011205766650476`*^9, 
   3.901121276336974*^9, 3.901121742000134*^9, 3.901121899863615*^9, 
   3.901122276548221*^9, 3.901123867786004*^9, 3.901124181370399*^9, 
   3.901124331011787*^9, 3.901124512644874*^9, 3.901124770397684*^9, 
   3.901125306101438*^9, 3.901136215129519*^9, 3.9011363485613127`*^9, 
   3.901139076243997*^9, 3.9011391379742527`*^9, 3.9011399727664557`*^9, 
   3.9011402134299603`*^9, 3.901140562606777*^9, 3.901140655608548*^9, {
   3.901140817566786*^9, 3.901140840405792*^9}, 3.901141007802917*^9, 
   3.9011413133433523`*^9, 3.901141719644744*^9, 3.901141951757214*^9, 
   3.901142333647513*^9, 3.9011423773978233`*^9, 3.90114242081394*^9, 
   3.901142648790833*^9, 3.9011431040857153`*^9, 3.901143179522192*^9, 
   3.901143406414369*^9, 3.901143581874795*^9, 3.90114388861802*^9, 
   3.901143989886766*^9, 3.90114410927043*^9, 3.90114424694355*^9, 
   3.9011443209014072`*^9, 3.901144413422776*^9, 3.901144508703561*^9, 
   3.901180824457122*^9, 3.901180952180456*^9, 3.901182464906842*^9, 
   3.901182533666895*^9, 3.901182684222163*^9, 3.901182781658657*^9, 
   3.90118292007969*^9, 3.9011829943142843`*^9, 3.9011830775039043`*^9, 
   3.9011831377052717`*^9, 3.901186962879228*^9, 3.9013559177962627`*^9, 
   3.901356348897833*^9, 3.90135774589487*^9, 3.901358828447978*^9, 
   3.9013589704288273`*^9, 3.901359056532214*^9, 3.9013592243463593`*^9, 
   3.9013594327739887`*^9, 3.9013611833084507`*^9, 3.901361707918618*^9, 
   3.901361941524582*^9, 3.901362167803404*^9, 3.901362289791582*^9, 
   3.901362375529462*^9, 3.9013624775419903`*^9, 3.901362739284346*^9, 
   3.9013629569805937`*^9, 3.901363049734837*^9, 3.901363155857613*^9, 
   3.901385150075693*^9, 3.901385450911132*^9, 3.901385688556426*^9, 
   3.901385812031992*^9, 3.90138588603998*^9, 3.9013859542934523`*^9, 
   3.901386078034314*^9, 3.901386165193376*^9, 3.901386230818434*^9, 
   3.90138631200671*^9, 3.9013864336038857`*^9, {3.901386496441104*^9, 
   3.901386515725994*^9}, 3.9013866017832336`*^9, 3.901386697166889*^9, 
   3.901386763239819*^9, 3.901702126178494*^9, 3.901702973478672*^9, 
   3.9017033028537703`*^9, 3.901703455285161*^9, 3.901703560494466*^9, 
   3.901703945273271*^9, 3.901704191407373*^9, 3.901709834206975*^9, 
   3.9017107665764837`*^9, 3.901710897990458*^9, 3.901710990003516*^9, 
   3.901711225655241*^9, 3.904834082772497*^9, 3.904834315947792*^9, 
   3.9048345510593863`*^9, 3.904834656534327*^9, 3.904834837960126*^9, 
   3.90483506767039*^9, 3.904835391779142*^9, 3.904835451032056*^9, 
   3.904835720391364*^9, 3.904835990182651*^9, 3.904836055701784*^9, 
   3.904836162766955*^9, 3.904836265983555*^9, 3.904836378959502*^9, 
   3.9048364696176863`*^9, 3.904836538619117*^9, 3.904836693410357*^9, 
   3.904836807637472*^9, 3.904837047882975*^9, 3.904837126421917*^9, 
   3.904837230912656*^9, 3.9048373485196257`*^9, 3.9048375942017612`*^9, 
   3.904837707525309*^9, 3.904837813149535*^9, 3.904837898984352*^9, 
   3.904838098834877*^9, 3.904838199602759*^9, 3.904838265509563*^9, 
   3.904838351301096*^9, 3.904838415752654*^9, 3.904838478725974*^9, 
   3.90483854839542*^9, 3.904839294167838*^9, 3.9048401124046173`*^9, 
   3.904840187083495*^9, 3.904840297731213*^9, 3.904840375146947*^9, 
   3.904840498706772*^9, 3.904840600220141*^9, 3.9048406905227747`*^9, 
   3.9048407932086973`*^9, 3.904840885856627*^9, 3.904840959795494*^9, 
   3.904841094058943*^9, 3.904841189265061*^9, 3.904841286005219*^9, 
   3.904841557535228*^9, 3.904841623547344*^9, 3.904841718491262*^9, 
   3.904841905435173*^9, 3.9048455186282473`*^9, 3.904845605734261*^9, 
   3.904845772770381*^9, 3.904846082616879*^9, 3.924526266154645*^9, 
   3.924527162872541*^9, 3.9245272701187143`*^9, 3.9245341432578497`*^9, 
   3.924534211605873*^9, 3.92520518625003*^9, 3.925205288756172*^9},
 CellLabel->"Out[85]=",ExpressionUUID->"4bc4c069-ffb8-48ab-b932-5ebc0a08b169"],

Cell[BoxData["1"], "Output",
 CellChangeTimes->{
  3.901059652703999*^9, 3.901093851349619*^9, 3.9010940923481083`*^9, 
   3.901094170913083*^9, 3.901094210335248*^9, 3.9010943165527477`*^9, 
   3.9010943611494293`*^9, 3.9010944189328413`*^9, 3.901094460537551*^9, 
   3.9010962893615417`*^9, 3.9010963310567102`*^9, 3.901096422792873*^9, 
   3.901096495644657*^9, 3.901097086109146*^9, 3.901097165952368*^9, 
   3.9010973402114964`*^9, 3.9010974815678797`*^9, 3.901097541208618*^9, 
   3.9010979231341543`*^9, 3.901098207146942*^9, 3.901098707680428*^9, 
   3.901098811897333*^9, {3.901099093446783*^9, 3.901099110477346*^9}, {
   3.901099196400449*^9, 3.901099220310286*^9}, 3.901099302903328*^9, 
   3.901099567042575*^9, 3.901099662410321*^9, 3.901099745112076*^9, 
   3.901099819793015*^9, 3.9010998876442833`*^9, 3.901099941215365*^9, 
   3.901100029734704*^9, 3.901100177288081*^9, 3.901100243896677*^9, 
   3.901100283484788*^9, 3.901100347201405*^9, {3.9011004222585907`*^9, 
   3.9011004463983307`*^9}, 3.901100497957903*^9, 3.901100560002514*^9, 
   3.90110220773543*^9, 3.901102466050542*^9, 3.9011205766650476`*^9, 
   3.901121276336974*^9, 3.901121742000134*^9, 3.901121899863615*^9, 
   3.901122276548221*^9, 3.901123867786004*^9, 3.901124181370399*^9, 
   3.901124331011787*^9, 3.901124512644874*^9, 3.901124770397684*^9, 
   3.901125306101438*^9, 3.901136215129519*^9, 3.9011363485613127`*^9, 
   3.901139076243997*^9, 3.9011391379742527`*^9, 3.9011399727664557`*^9, 
   3.9011402134299603`*^9, 3.901140562606777*^9, 3.901140655608548*^9, {
   3.901140817566786*^9, 3.901140840405792*^9}, 3.901141007802917*^9, 
   3.9011413133433523`*^9, 3.901141719644744*^9, 3.901141951757214*^9, 
   3.901142333647513*^9, 3.9011423773978233`*^9, 3.90114242081394*^9, 
   3.901142648790833*^9, 3.9011431040857153`*^9, 3.901143179522192*^9, 
   3.901143406414369*^9, 3.901143581874795*^9, 3.90114388861802*^9, 
   3.901143989886766*^9, 3.90114410927043*^9, 3.90114424694355*^9, 
   3.9011443209014072`*^9, 3.901144413422776*^9, 3.901144508703561*^9, 
   3.901180824457122*^9, 3.901180952180456*^9, 3.901182464906842*^9, 
   3.901182533666895*^9, 3.901182684222163*^9, 3.901182781658657*^9, 
   3.90118292007969*^9, 3.9011829943142843`*^9, 3.9011830775039043`*^9, 
   3.9011831377052717`*^9, 3.901186962879228*^9, 3.9013559177962627`*^9, 
   3.901356348897833*^9, 3.90135774589487*^9, 3.901358828447978*^9, 
   3.9013589704288273`*^9, 3.901359056532214*^9, 3.9013592243463593`*^9, 
   3.9013594327739887`*^9, 3.9013611833084507`*^9, 3.901361707918618*^9, 
   3.901361941524582*^9, 3.901362167803404*^9, 3.901362289791582*^9, 
   3.901362375529462*^9, 3.9013624775419903`*^9, 3.901362739284346*^9, 
   3.9013629569805937`*^9, 3.901363049734837*^9, 3.901363155857613*^9, 
   3.901385150075693*^9, 3.901385450911132*^9, 3.901385688556426*^9, 
   3.901385812031992*^9, 3.90138588603998*^9, 3.9013859542934523`*^9, 
   3.901386078034314*^9, 3.901386165193376*^9, 3.901386230818434*^9, 
   3.90138631200671*^9, 3.9013864336038857`*^9, {3.901386496441104*^9, 
   3.901386515725994*^9}, 3.9013866017832336`*^9, 3.901386697166889*^9, 
   3.901386763239819*^9, 3.901702126178494*^9, 3.901702973478672*^9, 
   3.9017033028537703`*^9, 3.901703455285161*^9, 3.901703560494466*^9, 
   3.901703945273271*^9, 3.901704191407373*^9, 3.901709834206975*^9, 
   3.9017107665764837`*^9, 3.901710897990458*^9, 3.901710990003516*^9, 
   3.901711225655241*^9, 3.904834082772497*^9, 3.904834315947792*^9, 
   3.9048345510593863`*^9, 3.904834656534327*^9, 3.904834837960126*^9, 
   3.90483506767039*^9, 3.904835391779142*^9, 3.904835451032056*^9, 
   3.904835720391364*^9, 3.904835990182651*^9, 3.904836055701784*^9, 
   3.904836162766955*^9, 3.904836265983555*^9, 3.904836378959502*^9, 
   3.9048364696176863`*^9, 3.904836538619117*^9, 3.904836693410357*^9, 
   3.904836807637472*^9, 3.904837047882975*^9, 3.904837126421917*^9, 
   3.904837230912656*^9, 3.9048373485196257`*^9, 3.9048375942017612`*^9, 
   3.904837707525309*^9, 3.904837813149535*^9, 3.904837898984352*^9, 
   3.904838098834877*^9, 3.904838199602759*^9, 3.904838265509563*^9, 
   3.904838351301096*^9, 3.904838415752654*^9, 3.904838478725974*^9, 
   3.90483854839542*^9, 3.904839294167838*^9, 3.9048401124046173`*^9, 
   3.904840187083495*^9, 3.904840297731213*^9, 3.904840375146947*^9, 
   3.904840498706772*^9, 3.904840600220141*^9, 3.9048406905227747`*^9, 
   3.9048407932086973`*^9, 3.904840885856627*^9, 3.904840959795494*^9, 
   3.904841094058943*^9, 3.904841189265061*^9, 3.904841286005219*^9, 
   3.904841557535228*^9, 3.904841623547344*^9, 3.904841718491262*^9, 
   3.904841905435173*^9, 3.9048455186282473`*^9, 3.904845605734261*^9, 
   3.904845772770381*^9, 3.904846082616879*^9, 3.924526266154645*^9, 
   3.924527162872541*^9, 3.9245272701187143`*^9, 3.9245341432578497`*^9, 
   3.924534211605873*^9, 3.92520518625003*^9, 3.92520528875718*^9},
 CellLabel->"Out[86]=",ExpressionUUID->"a1e656c6-19dc-4207-a312-28f3cfa606d6"],

Cell[BoxData["10"], "Output",
 CellChangeTimes->{
  3.901059652703999*^9, 3.901093851349619*^9, 3.9010940923481083`*^9, 
   3.901094170913083*^9, 3.901094210335248*^9, 3.9010943165527477`*^9, 
   3.9010943611494293`*^9, 3.9010944189328413`*^9, 3.901094460537551*^9, 
   3.9010962893615417`*^9, 3.9010963310567102`*^9, 3.901096422792873*^9, 
   3.901096495644657*^9, 3.901097086109146*^9, 3.901097165952368*^9, 
   3.9010973402114964`*^9, 3.9010974815678797`*^9, 3.901097541208618*^9, 
   3.9010979231341543`*^9, 3.901098207146942*^9, 3.901098707680428*^9, 
   3.901098811897333*^9, {3.901099093446783*^9, 3.901099110477346*^9}, {
   3.901099196400449*^9, 3.901099220310286*^9}, 3.901099302903328*^9, 
   3.901099567042575*^9, 3.901099662410321*^9, 3.901099745112076*^9, 
   3.901099819793015*^9, 3.9010998876442833`*^9, 3.901099941215365*^9, 
   3.901100029734704*^9, 3.901100177288081*^9, 3.901100243896677*^9, 
   3.901100283484788*^9, 3.901100347201405*^9, {3.9011004222585907`*^9, 
   3.9011004463983307`*^9}, 3.901100497957903*^9, 3.901100560002514*^9, 
   3.90110220773543*^9, 3.901102466050542*^9, 3.9011205766650476`*^9, 
   3.901121276336974*^9, 3.901121742000134*^9, 3.901121899863615*^9, 
   3.901122276548221*^9, 3.901123867786004*^9, 3.901124181370399*^9, 
   3.901124331011787*^9, 3.901124512644874*^9, 3.901124770397684*^9, 
   3.901125306101438*^9, 3.901136215129519*^9, 3.9011363485613127`*^9, 
   3.901139076243997*^9, 3.9011391379742527`*^9, 3.9011399727664557`*^9, 
   3.9011402134299603`*^9, 3.901140562606777*^9, 3.901140655608548*^9, {
   3.901140817566786*^9, 3.901140840405792*^9}, 3.901141007802917*^9, 
   3.9011413133433523`*^9, 3.901141719644744*^9, 3.901141951757214*^9, 
   3.901142333647513*^9, 3.9011423773978233`*^9, 3.90114242081394*^9, 
   3.901142648790833*^9, 3.9011431040857153`*^9, 3.901143179522192*^9, 
   3.901143406414369*^9, 3.901143581874795*^9, 3.90114388861802*^9, 
   3.901143989886766*^9, 3.90114410927043*^9, 3.90114424694355*^9, 
   3.9011443209014072`*^9, 3.901144413422776*^9, 3.901144508703561*^9, 
   3.901180824457122*^9, 3.901180952180456*^9, 3.901182464906842*^9, 
   3.901182533666895*^9, 3.901182684222163*^9, 3.901182781658657*^9, 
   3.90118292007969*^9, 3.9011829943142843`*^9, 3.9011830775039043`*^9, 
   3.9011831377052717`*^9, 3.901186962879228*^9, 3.9013559177962627`*^9, 
   3.901356348897833*^9, 3.90135774589487*^9, 3.901358828447978*^9, 
   3.9013589704288273`*^9, 3.901359056532214*^9, 3.9013592243463593`*^9, 
   3.9013594327739887`*^9, 3.9013611833084507`*^9, 3.901361707918618*^9, 
   3.901361941524582*^9, 3.901362167803404*^9, 3.901362289791582*^9, 
   3.901362375529462*^9, 3.9013624775419903`*^9, 3.901362739284346*^9, 
   3.9013629569805937`*^9, 3.901363049734837*^9, 3.901363155857613*^9, 
   3.901385150075693*^9, 3.901385450911132*^9, 3.901385688556426*^9, 
   3.901385812031992*^9, 3.90138588603998*^9, 3.9013859542934523`*^9, 
   3.901386078034314*^9, 3.901386165193376*^9, 3.901386230818434*^9, 
   3.90138631200671*^9, 3.9013864336038857`*^9, {3.901386496441104*^9, 
   3.901386515725994*^9}, 3.9013866017832336`*^9, 3.901386697166889*^9, 
   3.901386763239819*^9, 3.901702126178494*^9, 3.901702973478672*^9, 
   3.9017033028537703`*^9, 3.901703455285161*^9, 3.901703560494466*^9, 
   3.901703945273271*^9, 3.901704191407373*^9, 3.901709834206975*^9, 
   3.9017107665764837`*^9, 3.901710897990458*^9, 3.901710990003516*^9, 
   3.901711225655241*^9, 3.904834082772497*^9, 3.904834315947792*^9, 
   3.9048345510593863`*^9, 3.904834656534327*^9, 3.904834837960126*^9, 
   3.90483506767039*^9, 3.904835391779142*^9, 3.904835451032056*^9, 
   3.904835720391364*^9, 3.904835990182651*^9, 3.904836055701784*^9, 
   3.904836162766955*^9, 3.904836265983555*^9, 3.904836378959502*^9, 
   3.9048364696176863`*^9, 3.904836538619117*^9, 3.904836693410357*^9, 
   3.904836807637472*^9, 3.904837047882975*^9, 3.904837126421917*^9, 
   3.904837230912656*^9, 3.9048373485196257`*^9, 3.9048375942017612`*^9, 
   3.904837707525309*^9, 3.904837813149535*^9, 3.904837898984352*^9, 
   3.904838098834877*^9, 3.904838199602759*^9, 3.904838265509563*^9, 
   3.904838351301096*^9, 3.904838415752654*^9, 3.904838478725974*^9, 
   3.90483854839542*^9, 3.904839294167838*^9, 3.9048401124046173`*^9, 
   3.904840187083495*^9, 3.904840297731213*^9, 3.904840375146947*^9, 
   3.904840498706772*^9, 3.904840600220141*^9, 3.9048406905227747`*^9, 
   3.9048407932086973`*^9, 3.904840885856627*^9, 3.904840959795494*^9, 
   3.904841094058943*^9, 3.904841189265061*^9, 3.904841286005219*^9, 
   3.904841557535228*^9, 3.904841623547344*^9, 3.904841718491262*^9, 
   3.904841905435173*^9, 3.9048455186282473`*^9, 3.904845605734261*^9, 
   3.904845772770381*^9, 3.904846082616879*^9, 3.924526266154645*^9, 
   3.924527162872541*^9, 3.9245272701187143`*^9, 3.9245341432578497`*^9, 
   3.924534211605873*^9, 3.92520518625003*^9, 3.925205288758192*^9},
 CellLabel->"Out[87]=",ExpressionUUID->"ba90000b-ac36-41c7-98a3-ecae21d68d9b"],

Cell[BoxData["\<\"Basin: 20% droplet volume fraction based on experimental \
data (this manuscript)\"\>"], "Output",
 CellChangeTimes->{
  3.901059652703999*^9, 3.901093851349619*^9, 3.9010940923481083`*^9, 
   3.901094170913083*^9, 3.901094210335248*^9, 3.9010943165527477`*^9, 
   3.9010943611494293`*^9, 3.9010944189328413`*^9, 3.901094460537551*^9, 
   3.9010962893615417`*^9, 3.9010963310567102`*^9, 3.901096422792873*^9, 
   3.901096495644657*^9, 3.901097086109146*^9, 3.901097165952368*^9, 
   3.9010973402114964`*^9, 3.9010974815678797`*^9, 3.901097541208618*^9, 
   3.9010979231341543`*^9, 3.901098207146942*^9, 3.901098707680428*^9, 
   3.901098811897333*^9, {3.901099093446783*^9, 3.901099110477346*^9}, {
   3.901099196400449*^9, 3.901099220310286*^9}, 3.901099302903328*^9, 
   3.901099567042575*^9, 3.901099662410321*^9, 3.901099745112076*^9, 
   3.901099819793015*^9, 3.9010998876442833`*^9, 3.901099941215365*^9, 
   3.901100029734704*^9, 3.901100177288081*^9, 3.901100243896677*^9, 
   3.901100283484788*^9, 3.901100347201405*^9, {3.9011004222585907`*^9, 
   3.9011004463983307`*^9}, 3.901100497957903*^9, 3.901100560002514*^9, 
   3.90110220773543*^9, 3.901102466050542*^9, 3.9011205766650476`*^9, 
   3.901121276336974*^9, 3.901121742000134*^9, 3.901121899863615*^9, 
   3.901122276548221*^9, 3.901123867786004*^9, 3.901124181370399*^9, 
   3.901124331011787*^9, 3.901124512644874*^9, 3.901124770397684*^9, 
   3.901125306101438*^9, 3.901136215129519*^9, 3.9011363485613127`*^9, 
   3.901139076243997*^9, 3.9011391379742527`*^9, 3.9011399727664557`*^9, 
   3.9011402134299603`*^9, 3.901140562606777*^9, 3.901140655608548*^9, {
   3.901140817566786*^9, 3.901140840405792*^9}, 3.901141007802917*^9, 
   3.9011413133433523`*^9, 3.901141719644744*^9, 3.901141951757214*^9, 
   3.901142333647513*^9, 3.9011423773978233`*^9, 3.90114242081394*^9, 
   3.901142648790833*^9, 3.9011431040857153`*^9, 3.901143179522192*^9, 
   3.901143406414369*^9, 3.901143581874795*^9, 3.90114388861802*^9, 
   3.901143989886766*^9, 3.90114410927043*^9, 3.90114424694355*^9, 
   3.9011443209014072`*^9, 3.901144413422776*^9, 3.901144508703561*^9, 
   3.901180824457122*^9, 3.901180952180456*^9, 3.901182464906842*^9, 
   3.901182533666895*^9, 3.901182684222163*^9, 3.901182781658657*^9, 
   3.90118292007969*^9, 3.9011829943142843`*^9, 3.9011830775039043`*^9, 
   3.9011831377052717`*^9, 3.901186962879228*^9, 3.9013559177962627`*^9, 
   3.901356348897833*^9, 3.90135774589487*^9, 3.901358828447978*^9, 
   3.9013589704288273`*^9, 3.901359056532214*^9, 3.9013592243463593`*^9, 
   3.9013594327739887`*^9, 3.9013611833084507`*^9, 3.901361707918618*^9, 
   3.901361941524582*^9, 3.901362167803404*^9, 3.901362289791582*^9, 
   3.901362375529462*^9, 3.9013624775419903`*^9, 3.901362739284346*^9, 
   3.9013629569805937`*^9, 3.901363049734837*^9, 3.901363155857613*^9, 
   3.901385150075693*^9, 3.901385450911132*^9, 3.901385688556426*^9, 
   3.901385812031992*^9, 3.90138588603998*^9, 3.9013859542934523`*^9, 
   3.901386078034314*^9, 3.901386165193376*^9, 3.901386230818434*^9, 
   3.90138631200671*^9, 3.9013864336038857`*^9, {3.901386496441104*^9, 
   3.901386515725994*^9}, 3.9013866017832336`*^9, 3.901386697166889*^9, 
   3.901386763239819*^9, 3.901702126178494*^9, 3.901702973478672*^9, 
   3.9017033028537703`*^9, 3.901703455285161*^9, 3.901703560494466*^9, 
   3.901703945273271*^9, 3.901704191407373*^9, 3.901709834206975*^9, 
   3.9017107665764837`*^9, 3.901710897990458*^9, 3.901710990003516*^9, 
   3.901711225655241*^9, 3.904834082772497*^9, 3.904834315947792*^9, 
   3.9048345510593863`*^9, 3.904834656534327*^9, 3.904834837960126*^9, 
   3.90483506767039*^9, 3.904835391779142*^9, 3.904835451032056*^9, 
   3.904835720391364*^9, 3.904835990182651*^9, 3.904836055701784*^9, 
   3.904836162766955*^9, 3.904836265983555*^9, 3.904836378959502*^9, 
   3.9048364696176863`*^9, 3.904836538619117*^9, 3.904836693410357*^9, 
   3.904836807637472*^9, 3.904837047882975*^9, 3.904837126421917*^9, 
   3.904837230912656*^9, 3.9048373485196257`*^9, 3.9048375942017612`*^9, 
   3.904837707525309*^9, 3.904837813149535*^9, 3.904837898984352*^9, 
   3.904838098834877*^9, 3.904838199602759*^9, 3.904838265509563*^9, 
   3.904838351301096*^9, 3.904838415752654*^9, 3.904838478725974*^9, 
   3.90483854839542*^9, 3.904839294167838*^9, 3.9048401124046173`*^9, 
   3.904840187083495*^9, 3.904840297731213*^9, 3.904840375146947*^9, 
   3.904840498706772*^9, 3.904840600220141*^9, 3.9048406905227747`*^9, 
   3.9048407932086973`*^9, 3.904840885856627*^9, 3.904840959795494*^9, 
   3.904841094058943*^9, 3.904841189265061*^9, 3.904841286005219*^9, 
   3.904841557535228*^9, 3.904841623547344*^9, 3.904841718491262*^9, 
   3.904841905435173*^9, 3.9048455186282473`*^9, 3.904845605734261*^9, 
   3.904845772770381*^9, 3.904846082616879*^9, 3.924526266154645*^9, 
   3.924527162872541*^9, 3.9245272701187143`*^9, 3.9245341432578497`*^9, 
   3.924534211605873*^9, 3.92520518625003*^9, 3.92520528875922*^9},
 CellLabel->"Out[88]=",ExpressionUUID->"46332633-e869-4809-ac8b-2bdf0ab38e8d"],

Cell[BoxData["18.171205928321395`"], "Output",
 CellChangeTimes->{
  3.901059652703999*^9, 3.901093851349619*^9, 3.9010940923481083`*^9, 
   3.901094170913083*^9, 3.901094210335248*^9, 3.9010943165527477`*^9, 
   3.9010943611494293`*^9, 3.9010944189328413`*^9, 3.901094460537551*^9, 
   3.9010962893615417`*^9, 3.9010963310567102`*^9, 3.901096422792873*^9, 
   3.901096495644657*^9, 3.901097086109146*^9, 3.901097165952368*^9, 
   3.9010973402114964`*^9, 3.9010974815678797`*^9, 3.901097541208618*^9, 
   3.9010979231341543`*^9, 3.901098207146942*^9, 3.901098707680428*^9, 
   3.901098811897333*^9, {3.901099093446783*^9, 3.901099110477346*^9}, {
   3.901099196400449*^9, 3.901099220310286*^9}, 3.901099302903328*^9, 
   3.901099567042575*^9, 3.901099662410321*^9, 3.901099745112076*^9, 
   3.901099819793015*^9, 3.9010998876442833`*^9, 3.901099941215365*^9, 
   3.901100029734704*^9, 3.901100177288081*^9, 3.901100243896677*^9, 
   3.901100283484788*^9, 3.901100347201405*^9, {3.9011004222585907`*^9, 
   3.9011004463983307`*^9}, 3.901100497957903*^9, 3.901100560002514*^9, 
   3.90110220773543*^9, 3.901102466050542*^9, 3.9011205766650476`*^9, 
   3.901121276336974*^9, 3.901121742000134*^9, 3.901121899863615*^9, 
   3.901122276548221*^9, 3.901123867786004*^9, 3.901124181370399*^9, 
   3.901124331011787*^9, 3.901124512644874*^9, 3.901124770397684*^9, 
   3.901125306101438*^9, 3.901136215129519*^9, 3.9011363485613127`*^9, 
   3.901139076243997*^9, 3.9011391379742527`*^9, 3.9011399727664557`*^9, 
   3.9011402134299603`*^9, 3.901140562606777*^9, 3.901140655608548*^9, {
   3.901140817566786*^9, 3.901140840405792*^9}, 3.901141007802917*^9, 
   3.9011413133433523`*^9, 3.901141719644744*^9, 3.901141951757214*^9, 
   3.901142333647513*^9, 3.9011423773978233`*^9, 3.90114242081394*^9, 
   3.901142648790833*^9, 3.9011431040857153`*^9, 3.901143179522192*^9, 
   3.901143406414369*^9, 3.901143581874795*^9, 3.90114388861802*^9, 
   3.901143989886766*^9, 3.90114410927043*^9, 3.90114424694355*^9, 
   3.9011443209014072`*^9, 3.901144413422776*^9, 3.901144508703561*^9, 
   3.901180824457122*^9, 3.901180952180456*^9, 3.901182464906842*^9, 
   3.901182533666895*^9, 3.901182684222163*^9, 3.901182781658657*^9, 
   3.90118292007969*^9, 3.9011829943142843`*^9, 3.9011830775039043`*^9, 
   3.9011831377052717`*^9, 3.901186962879228*^9, 3.9013559177962627`*^9, 
   3.901356348897833*^9, 3.90135774589487*^9, 3.901358828447978*^9, 
   3.9013589704288273`*^9, 3.901359056532214*^9, 3.9013592243463593`*^9, 
   3.9013594327739887`*^9, 3.9013611833084507`*^9, 3.901361707918618*^9, 
   3.901361941524582*^9, 3.901362167803404*^9, 3.901362289791582*^9, 
   3.901362375529462*^9, 3.9013624775419903`*^9, 3.901362739284346*^9, 
   3.9013629569805937`*^9, 3.901363049734837*^9, 3.901363155857613*^9, 
   3.901385150075693*^9, 3.901385450911132*^9, 3.901385688556426*^9, 
   3.901385812031992*^9, 3.90138588603998*^9, 3.9013859542934523`*^9, 
   3.901386078034314*^9, 3.901386165193376*^9, 3.901386230818434*^9, 
   3.90138631200671*^9, 3.9013864336038857`*^9, {3.901386496441104*^9, 
   3.901386515725994*^9}, 3.9013866017832336`*^9, 3.901386697166889*^9, 
   3.901386763239819*^9, 3.901702126178494*^9, 3.901702973478672*^9, 
   3.9017033028537703`*^9, 3.901703455285161*^9, 3.901703560494466*^9, 
   3.901703945273271*^9, 3.901704191407373*^9, 3.901709834206975*^9, 
   3.9017107665764837`*^9, 3.901710897990458*^9, 3.901710990003516*^9, 
   3.901711225655241*^9, 3.904834082772497*^9, 3.904834315947792*^9, 
   3.9048345510593863`*^9, 3.904834656534327*^9, 3.904834837960126*^9, 
   3.90483506767039*^9, 3.904835391779142*^9, 3.904835451032056*^9, 
   3.904835720391364*^9, 3.904835990182651*^9, 3.904836055701784*^9, 
   3.904836162766955*^9, 3.904836265983555*^9, 3.904836378959502*^9, 
   3.9048364696176863`*^9, 3.904836538619117*^9, 3.904836693410357*^9, 
   3.904836807637472*^9, 3.904837047882975*^9, 3.904837126421917*^9, 
   3.904837230912656*^9, 3.9048373485196257`*^9, 3.9048375942017612`*^9, 
   3.904837707525309*^9, 3.904837813149535*^9, 3.904837898984352*^9, 
   3.904838098834877*^9, 3.904838199602759*^9, 3.904838265509563*^9, 
   3.904838351301096*^9, 3.904838415752654*^9, 3.904838478725974*^9, 
   3.90483854839542*^9, 3.904839294167838*^9, 3.9048401124046173`*^9, 
   3.904840187083495*^9, 3.904840297731213*^9, 3.904840375146947*^9, 
   3.904840498706772*^9, 3.904840600220141*^9, 3.9048406905227747`*^9, 
   3.9048407932086973`*^9, 3.904840885856627*^9, 3.904840959795494*^9, 
   3.904841094058943*^9, 3.904841189265061*^9, 3.904841286005219*^9, 
   3.904841557535228*^9, 3.904841623547344*^9, 3.904841718491262*^9, 
   3.904841905435173*^9, 3.9048455186282473`*^9, 3.904845605734261*^9, 
   3.904845772770381*^9, 3.904846082616879*^9, 3.924526266154645*^9, 
   3.924527162872541*^9, 3.9245272701187143`*^9, 3.9245341432578497`*^9, 
   3.924534211605873*^9, 3.92520518625003*^9, 3.9252052887602167`*^9},
 CellLabel->"Out[89]=",ExpressionUUID->"2c72db58-1298-4f30-8654-6e57a1a0e4ba"],

Cell[BoxData["0.0001`"], "Output",
 CellChangeTimes->{
  3.901059652703999*^9, 3.901093851349619*^9, 3.9010940923481083`*^9, 
   3.901094170913083*^9, 3.901094210335248*^9, 3.9010943165527477`*^9, 
   3.9010943611494293`*^9, 3.9010944189328413`*^9, 3.901094460537551*^9, 
   3.9010962893615417`*^9, 3.9010963310567102`*^9, 3.901096422792873*^9, 
   3.901096495644657*^9, 3.901097086109146*^9, 3.901097165952368*^9, 
   3.9010973402114964`*^9, 3.9010974815678797`*^9, 3.901097541208618*^9, 
   3.9010979231341543`*^9, 3.901098207146942*^9, 3.901098707680428*^9, 
   3.901098811897333*^9, {3.901099093446783*^9, 3.901099110477346*^9}, {
   3.901099196400449*^9, 3.901099220310286*^9}, 3.901099302903328*^9, 
   3.901099567042575*^9, 3.901099662410321*^9, 3.901099745112076*^9, 
   3.901099819793015*^9, 3.9010998876442833`*^9, 3.901099941215365*^9, 
   3.901100029734704*^9, 3.901100177288081*^9, 3.901100243896677*^9, 
   3.901100283484788*^9, 3.901100347201405*^9, {3.9011004222585907`*^9, 
   3.9011004463983307`*^9}, 3.901100497957903*^9, 3.901100560002514*^9, 
   3.90110220773543*^9, 3.901102466050542*^9, 3.9011205766650476`*^9, 
   3.901121276336974*^9, 3.901121742000134*^9, 3.901121899863615*^9, 
   3.901122276548221*^9, 3.901123867786004*^9, 3.901124181370399*^9, 
   3.901124331011787*^9, 3.901124512644874*^9, 3.901124770397684*^9, 
   3.901125306101438*^9, 3.901136215129519*^9, 3.9011363485613127`*^9, 
   3.901139076243997*^9, 3.9011391379742527`*^9, 3.9011399727664557`*^9, 
   3.9011402134299603`*^9, 3.901140562606777*^9, 3.901140655608548*^9, {
   3.901140817566786*^9, 3.901140840405792*^9}, 3.901141007802917*^9, 
   3.9011413133433523`*^9, 3.901141719644744*^9, 3.901141951757214*^9, 
   3.901142333647513*^9, 3.9011423773978233`*^9, 3.90114242081394*^9, 
   3.901142648790833*^9, 3.9011431040857153`*^9, 3.901143179522192*^9, 
   3.901143406414369*^9, 3.901143581874795*^9, 3.90114388861802*^9, 
   3.901143989886766*^9, 3.90114410927043*^9, 3.90114424694355*^9, 
   3.9011443209014072`*^9, 3.901144413422776*^9, 3.901144508703561*^9, 
   3.901180824457122*^9, 3.901180952180456*^9, 3.901182464906842*^9, 
   3.901182533666895*^9, 3.901182684222163*^9, 3.901182781658657*^9, 
   3.90118292007969*^9, 3.9011829943142843`*^9, 3.9011830775039043`*^9, 
   3.9011831377052717`*^9, 3.901186962879228*^9, 3.9013559177962627`*^9, 
   3.901356348897833*^9, 3.90135774589487*^9, 3.901358828447978*^9, 
   3.9013589704288273`*^9, 3.901359056532214*^9, 3.9013592243463593`*^9, 
   3.9013594327739887`*^9, 3.9013611833084507`*^9, 3.901361707918618*^9, 
   3.901361941524582*^9, 3.901362167803404*^9, 3.901362289791582*^9, 
   3.901362375529462*^9, 3.9013624775419903`*^9, 3.901362739284346*^9, 
   3.9013629569805937`*^9, 3.901363049734837*^9, 3.901363155857613*^9, 
   3.901385150075693*^9, 3.901385450911132*^9, 3.901385688556426*^9, 
   3.901385812031992*^9, 3.90138588603998*^9, 3.9013859542934523`*^9, 
   3.901386078034314*^9, 3.901386165193376*^9, 3.901386230818434*^9, 
   3.90138631200671*^9, 3.9013864336038857`*^9, {3.901386496441104*^9, 
   3.901386515725994*^9}, 3.9013866017832336`*^9, 3.901386697166889*^9, 
   3.901386763239819*^9, 3.901702126178494*^9, 3.901702973478672*^9, 
   3.9017033028537703`*^9, 3.901703455285161*^9, 3.901703560494466*^9, 
   3.901703945273271*^9, 3.901704191407373*^9, 3.901709834206975*^9, 
   3.9017107665764837`*^9, 3.901710897990458*^9, 3.901710990003516*^9, 
   3.901711225655241*^9, 3.904834082772497*^9, 3.904834315947792*^9, 
   3.9048345510593863`*^9, 3.904834656534327*^9, 3.904834837960126*^9, 
   3.90483506767039*^9, 3.904835391779142*^9, 3.904835451032056*^9, 
   3.904835720391364*^9, 3.904835990182651*^9, 3.904836055701784*^9, 
   3.904836162766955*^9, 3.904836265983555*^9, 3.904836378959502*^9, 
   3.9048364696176863`*^9, 3.904836538619117*^9, 3.904836693410357*^9, 
   3.904836807637472*^9, 3.904837047882975*^9, 3.904837126421917*^9, 
   3.904837230912656*^9, 3.9048373485196257`*^9, 3.9048375942017612`*^9, 
   3.904837707525309*^9, 3.904837813149535*^9, 3.904837898984352*^9, 
   3.904838098834877*^9, 3.904838199602759*^9, 3.904838265509563*^9, 
   3.904838351301096*^9, 3.904838415752654*^9, 3.904838478725974*^9, 
   3.90483854839542*^9, 3.904839294167838*^9, 3.9048401124046173`*^9, 
   3.904840187083495*^9, 3.904840297731213*^9, 3.904840375146947*^9, 
   3.904840498706772*^9, 3.904840600220141*^9, 3.9048406905227747`*^9, 
   3.9048407932086973`*^9, 3.904840885856627*^9, 3.904840959795494*^9, 
   3.904841094058943*^9, 3.904841189265061*^9, 3.904841286005219*^9, 
   3.904841557535228*^9, 3.904841623547344*^9, 3.904841718491262*^9, 
   3.904841905435173*^9, 3.9048455186282473`*^9, 3.904845605734261*^9, 
   3.904845772770381*^9, 3.904846082616879*^9, 3.924526266154645*^9, 
   3.924527162872541*^9, 3.9245272701187143`*^9, 3.9245341432578497`*^9, 
   3.924534211605873*^9, 3.92520518625003*^9, 3.925205288761145*^9},
 CellLabel->"Out[99]=",ExpressionUUID->"55ee4091-a93c-4639-aa3e-8efd9e4eabae"],

Cell[BoxData["\<\"ratio of n1 (excess E1 in cluster) and n2 (basal \
concentration of E1 in droplets\"\>"], "Output",
 CellChangeTimes->{
  3.901059652703999*^9, 3.901093851349619*^9, 3.9010940923481083`*^9, 
   3.901094170913083*^9, 3.901094210335248*^9, 3.9010943165527477`*^9, 
   3.9010943611494293`*^9, 3.9010944189328413`*^9, 3.901094460537551*^9, 
   3.9010962893615417`*^9, 3.9010963310567102`*^9, 3.901096422792873*^9, 
   3.901096495644657*^9, 3.901097086109146*^9, 3.901097165952368*^9, 
   3.9010973402114964`*^9, 3.9010974815678797`*^9, 3.901097541208618*^9, 
   3.9010979231341543`*^9, 3.901098207146942*^9, 3.901098707680428*^9, 
   3.901098811897333*^9, {3.901099093446783*^9, 3.901099110477346*^9}, {
   3.901099196400449*^9, 3.901099220310286*^9}, 3.901099302903328*^9, 
   3.901099567042575*^9, 3.901099662410321*^9, 3.901099745112076*^9, 
   3.901099819793015*^9, 3.9010998876442833`*^9, 3.901099941215365*^9, 
   3.901100029734704*^9, 3.901100177288081*^9, 3.901100243896677*^9, 
   3.901100283484788*^9, 3.901100347201405*^9, {3.9011004222585907`*^9, 
   3.9011004463983307`*^9}, 3.901100497957903*^9, 3.901100560002514*^9, 
   3.90110220773543*^9, 3.901102466050542*^9, 3.9011205766650476`*^9, 
   3.901121276336974*^9, 3.901121742000134*^9, 3.901121899863615*^9, 
   3.901122276548221*^9, 3.901123867786004*^9, 3.901124181370399*^9, 
   3.901124331011787*^9, 3.901124512644874*^9, 3.901124770397684*^9, 
   3.901125306101438*^9, 3.901136215129519*^9, 3.9011363485613127`*^9, 
   3.901139076243997*^9, 3.9011391379742527`*^9, 3.9011399727664557`*^9, 
   3.9011402134299603`*^9, 3.901140562606777*^9, 3.901140655608548*^9, {
   3.901140817566786*^9, 3.901140840405792*^9}, 3.901141007802917*^9, 
   3.9011413133433523`*^9, 3.901141719644744*^9, 3.901141951757214*^9, 
   3.901142333647513*^9, 3.9011423773978233`*^9, 3.90114242081394*^9, 
   3.901142648790833*^9, 3.9011431040857153`*^9, 3.901143179522192*^9, 
   3.901143406414369*^9, 3.901143581874795*^9, 3.90114388861802*^9, 
   3.901143989886766*^9, 3.90114410927043*^9, 3.90114424694355*^9, 
   3.9011443209014072`*^9, 3.901144413422776*^9, 3.901144508703561*^9, 
   3.901180824457122*^9, 3.901180952180456*^9, 3.901182464906842*^9, 
   3.901182533666895*^9, 3.901182684222163*^9, 3.901182781658657*^9, 
   3.90118292007969*^9, 3.9011829943142843`*^9, 3.9011830775039043`*^9, 
   3.9011831377052717`*^9, 3.901186962879228*^9, 3.9013559177962627`*^9, 
   3.901356348897833*^9, 3.90135774589487*^9, 3.901358828447978*^9, 
   3.9013589704288273`*^9, 3.901359056532214*^9, 3.9013592243463593`*^9, 
   3.9013594327739887`*^9, 3.9013611833084507`*^9, 3.901361707918618*^9, 
   3.901361941524582*^9, 3.901362167803404*^9, 3.901362289791582*^9, 
   3.901362375529462*^9, 3.9013624775419903`*^9, 3.901362739284346*^9, 
   3.9013629569805937`*^9, 3.901363049734837*^9, 3.901363155857613*^9, 
   3.901385150075693*^9, 3.901385450911132*^9, 3.901385688556426*^9, 
   3.901385812031992*^9, 3.90138588603998*^9, 3.9013859542934523`*^9, 
   3.901386078034314*^9, 3.901386165193376*^9, 3.901386230818434*^9, 
   3.90138631200671*^9, 3.9013864336038857`*^9, {3.901386496441104*^9, 
   3.901386515725994*^9}, 3.9013866017832336`*^9, 3.901386697166889*^9, 
   3.901386763239819*^9, 3.901702126178494*^9, 3.901702973478672*^9, 
   3.9017033028537703`*^9, 3.901703455285161*^9, 3.901703560494466*^9, 
   3.901703945273271*^9, 3.901704191407373*^9, 3.901709834206975*^9, 
   3.9017107665764837`*^9, 3.901710897990458*^9, 3.901710990003516*^9, 
   3.901711225655241*^9, 3.904834082772497*^9, 3.904834315947792*^9, 
   3.9048345510593863`*^9, 3.904834656534327*^9, 3.904834837960126*^9, 
   3.90483506767039*^9, 3.904835391779142*^9, 3.904835451032056*^9, 
   3.904835720391364*^9, 3.904835990182651*^9, 3.904836055701784*^9, 
   3.904836162766955*^9, 3.904836265983555*^9, 3.904836378959502*^9, 
   3.9048364696176863`*^9, 3.904836538619117*^9, 3.904836693410357*^9, 
   3.904836807637472*^9, 3.904837047882975*^9, 3.904837126421917*^9, 
   3.904837230912656*^9, 3.9048373485196257`*^9, 3.9048375942017612`*^9, 
   3.904837707525309*^9, 3.904837813149535*^9, 3.904837898984352*^9, 
   3.904838098834877*^9, 3.904838199602759*^9, 3.904838265509563*^9, 
   3.904838351301096*^9, 3.904838415752654*^9, 3.904838478725974*^9, 
   3.90483854839542*^9, 3.904839294167838*^9, 3.9048401124046173`*^9, 
   3.904840187083495*^9, 3.904840297731213*^9, 3.904840375146947*^9, 
   3.904840498706772*^9, 3.904840600220141*^9, 3.9048406905227747`*^9, 
   3.9048407932086973`*^9, 3.904840885856627*^9, 3.904840959795494*^9, 
   3.904841094058943*^9, 3.904841189265061*^9, 3.904841286005219*^9, 
   3.904841557535228*^9, 3.904841623547344*^9, 3.904841718491262*^9, 
   3.904841905435173*^9, 3.9048455186282473`*^9, 3.904845605734261*^9, 
   3.904845772770381*^9, 3.904846082616879*^9, 3.924526266154645*^9, 
   3.924527162872541*^9, 3.9245272701187143`*^9, 3.9245341432578497`*^9, 
   3.924534211605873*^9, 3.92520518625003*^9, 3.9252052887620783`*^9},
 CellLabel->
  "Out[100]=",ExpressionUUID->"d5d74217-19ea-4ba7-bb7f-a3c15da98c55"],

Cell[BoxData["10"], "Output",
 CellChangeTimes->{
  3.901059652703999*^9, 3.901093851349619*^9, 3.9010940923481083`*^9, 
   3.901094170913083*^9, 3.901094210335248*^9, 3.9010943165527477`*^9, 
   3.9010943611494293`*^9, 3.9010944189328413`*^9, 3.901094460537551*^9, 
   3.9010962893615417`*^9, 3.9010963310567102`*^9, 3.901096422792873*^9, 
   3.901096495644657*^9, 3.901097086109146*^9, 3.901097165952368*^9, 
   3.9010973402114964`*^9, 3.9010974815678797`*^9, 3.901097541208618*^9, 
   3.9010979231341543`*^9, 3.901098207146942*^9, 3.901098707680428*^9, 
   3.901098811897333*^9, {3.901099093446783*^9, 3.901099110477346*^9}, {
   3.901099196400449*^9, 3.901099220310286*^9}, 3.901099302903328*^9, 
   3.901099567042575*^9, 3.901099662410321*^9, 3.901099745112076*^9, 
   3.901099819793015*^9, 3.9010998876442833`*^9, 3.901099941215365*^9, 
   3.901100029734704*^9, 3.901100177288081*^9, 3.901100243896677*^9, 
   3.901100283484788*^9, 3.901100347201405*^9, {3.9011004222585907`*^9, 
   3.9011004463983307`*^9}, 3.901100497957903*^9, 3.901100560002514*^9, 
   3.90110220773543*^9, 3.901102466050542*^9, 3.9011205766650476`*^9, 
   3.901121276336974*^9, 3.901121742000134*^9, 3.901121899863615*^9, 
   3.901122276548221*^9, 3.901123867786004*^9, 3.901124181370399*^9, 
   3.901124331011787*^9, 3.901124512644874*^9, 3.901124770397684*^9, 
   3.901125306101438*^9, 3.901136215129519*^9, 3.9011363485613127`*^9, 
   3.901139076243997*^9, 3.9011391379742527`*^9, 3.9011399727664557`*^9, 
   3.9011402134299603`*^9, 3.901140562606777*^9, 3.901140655608548*^9, {
   3.901140817566786*^9, 3.901140840405792*^9}, 3.901141007802917*^9, 
   3.9011413133433523`*^9, 3.901141719644744*^9, 3.901141951757214*^9, 
   3.901142333647513*^9, 3.9011423773978233`*^9, 3.90114242081394*^9, 
   3.901142648790833*^9, 3.9011431040857153`*^9, 3.901143179522192*^9, 
   3.901143406414369*^9, 3.901143581874795*^9, 3.90114388861802*^9, 
   3.901143989886766*^9, 3.90114410927043*^9, 3.90114424694355*^9, 
   3.9011443209014072`*^9, 3.901144413422776*^9, 3.901144508703561*^9, 
   3.901180824457122*^9, 3.901180952180456*^9, 3.901182464906842*^9, 
   3.901182533666895*^9, 3.901182684222163*^9, 3.901182781658657*^9, 
   3.90118292007969*^9, 3.9011829943142843`*^9, 3.9011830775039043`*^9, 
   3.9011831377052717`*^9, 3.901186962879228*^9, 3.9013559177962627`*^9, 
   3.901356348897833*^9, 3.90135774589487*^9, 3.901358828447978*^9, 
   3.9013589704288273`*^9, 3.901359056532214*^9, 3.9013592243463593`*^9, 
   3.9013594327739887`*^9, 3.9013611833084507`*^9, 3.901361707918618*^9, 
   3.901361941524582*^9, 3.901362167803404*^9, 3.901362289791582*^9, 
   3.901362375529462*^9, 3.9013624775419903`*^9, 3.901362739284346*^9, 
   3.9013629569805937`*^9, 3.901363049734837*^9, 3.901363155857613*^9, 
   3.901385150075693*^9, 3.901385450911132*^9, 3.901385688556426*^9, 
   3.901385812031992*^9, 3.90138588603998*^9, 3.9013859542934523`*^9, 
   3.901386078034314*^9, 3.901386165193376*^9, 3.901386230818434*^9, 
   3.90138631200671*^9, 3.9013864336038857`*^9, {3.901386496441104*^9, 
   3.901386515725994*^9}, 3.9013866017832336`*^9, 3.901386697166889*^9, 
   3.901386763239819*^9, 3.901702126178494*^9, 3.901702973478672*^9, 
   3.9017033028537703`*^9, 3.901703455285161*^9, 3.901703560494466*^9, 
   3.901703945273271*^9, 3.901704191407373*^9, 3.901709834206975*^9, 
   3.9017107665764837`*^9, 3.901710897990458*^9, 3.901710990003516*^9, 
   3.901711225655241*^9, 3.904834082772497*^9, 3.904834315947792*^9, 
   3.9048345510593863`*^9, 3.904834656534327*^9, 3.904834837960126*^9, 
   3.90483506767039*^9, 3.904835391779142*^9, 3.904835451032056*^9, 
   3.904835720391364*^9, 3.904835990182651*^9, 3.904836055701784*^9, 
   3.904836162766955*^9, 3.904836265983555*^9, 3.904836378959502*^9, 
   3.9048364696176863`*^9, 3.904836538619117*^9, 3.904836693410357*^9, 
   3.904836807637472*^9, 3.904837047882975*^9, 3.904837126421917*^9, 
   3.904837230912656*^9, 3.9048373485196257`*^9, 3.9048375942017612`*^9, 
   3.904837707525309*^9, 3.904837813149535*^9, 3.904837898984352*^9, 
   3.904838098834877*^9, 3.904838199602759*^9, 3.904838265509563*^9, 
   3.904838351301096*^9, 3.904838415752654*^9, 3.904838478725974*^9, 
   3.90483854839542*^9, 3.904839294167838*^9, 3.9048401124046173`*^9, 
   3.904840187083495*^9, 3.904840297731213*^9, 3.904840375146947*^9, 
   3.904840498706772*^9, 3.904840600220141*^9, 3.9048406905227747`*^9, 
   3.9048407932086973`*^9, 3.904840885856627*^9, 3.904840959795494*^9, 
   3.904841094058943*^9, 3.904841189265061*^9, 3.904841286005219*^9, 
   3.904841557535228*^9, 3.904841623547344*^9, 3.904841718491262*^9, 
   3.904841905435173*^9, 3.9048455186282473`*^9, 3.904845605734261*^9, 
   3.904845772770381*^9, 3.904846082616879*^9, 3.924526266154645*^9, 
   3.924527162872541*^9, 3.9245272701187143`*^9, 3.9245341432578497`*^9, 
   3.924534211605873*^9, 3.92520518625003*^9, 3.9252052887630463`*^9},
 CellLabel->
  "Out[101]=",ExpressionUUID->"b34ede48-4b27-4084-857c-20cbc913ac60"],

Cell[BoxData["\<\"non-specific protein-ligand interaction\"\>"], "Output",
 CellChangeTimes->{
  3.901059652703999*^9, 3.901093851349619*^9, 3.9010940923481083`*^9, 
   3.901094170913083*^9, 3.901094210335248*^9, 3.9010943165527477`*^9, 
   3.9010943611494293`*^9, 3.9010944189328413`*^9, 3.901094460537551*^9, 
   3.9010962893615417`*^9, 3.9010963310567102`*^9, 3.901096422792873*^9, 
   3.901096495644657*^9, 3.901097086109146*^9, 3.901097165952368*^9, 
   3.9010973402114964`*^9, 3.9010974815678797`*^9, 3.901097541208618*^9, 
   3.9010979231341543`*^9, 3.901098207146942*^9, 3.901098707680428*^9, 
   3.901098811897333*^9, {3.901099093446783*^9, 3.901099110477346*^9}, {
   3.901099196400449*^9, 3.901099220310286*^9}, 3.901099302903328*^9, 
   3.901099567042575*^9, 3.901099662410321*^9, 3.901099745112076*^9, 
   3.901099819793015*^9, 3.9010998876442833`*^9, 3.901099941215365*^9, 
   3.901100029734704*^9, 3.901100177288081*^9, 3.901100243896677*^9, 
   3.901100283484788*^9, 3.901100347201405*^9, {3.9011004222585907`*^9, 
   3.9011004463983307`*^9}, 3.901100497957903*^9, 3.901100560002514*^9, 
   3.90110220773543*^9, 3.901102466050542*^9, 3.9011205766650476`*^9, 
   3.901121276336974*^9, 3.901121742000134*^9, 3.901121899863615*^9, 
   3.901122276548221*^9, 3.901123867786004*^9, 3.901124181370399*^9, 
   3.901124331011787*^9, 3.901124512644874*^9, 3.901124770397684*^9, 
   3.901125306101438*^9, 3.901136215129519*^9, 3.9011363485613127`*^9, 
   3.901139076243997*^9, 3.9011391379742527`*^9, 3.9011399727664557`*^9, 
   3.9011402134299603`*^9, 3.901140562606777*^9, 3.901140655608548*^9, {
   3.901140817566786*^9, 3.901140840405792*^9}, 3.901141007802917*^9, 
   3.9011413133433523`*^9, 3.901141719644744*^9, 3.901141951757214*^9, 
   3.901142333647513*^9, 3.9011423773978233`*^9, 3.90114242081394*^9, 
   3.901142648790833*^9, 3.9011431040857153`*^9, 3.901143179522192*^9, 
   3.901143406414369*^9, 3.901143581874795*^9, 3.90114388861802*^9, 
   3.901143989886766*^9, 3.90114410927043*^9, 3.90114424694355*^9, 
   3.9011443209014072`*^9, 3.901144413422776*^9, 3.901144508703561*^9, 
   3.901180824457122*^9, 3.901180952180456*^9, 3.901182464906842*^9, 
   3.901182533666895*^9, 3.901182684222163*^9, 3.901182781658657*^9, 
   3.90118292007969*^9, 3.9011829943142843`*^9, 3.9011830775039043`*^9, 
   3.9011831377052717`*^9, 3.901186962879228*^9, 3.9013559177962627`*^9, 
   3.901356348897833*^9, 3.90135774589487*^9, 3.901358828447978*^9, 
   3.9013589704288273`*^9, 3.901359056532214*^9, 3.9013592243463593`*^9, 
   3.9013594327739887`*^9, 3.9013611833084507`*^9, 3.901361707918618*^9, 
   3.901361941524582*^9, 3.901362167803404*^9, 3.901362289791582*^9, 
   3.901362375529462*^9, 3.9013624775419903`*^9, 3.901362739284346*^9, 
   3.9013629569805937`*^9, 3.901363049734837*^9, 3.901363155857613*^9, 
   3.901385150075693*^9, 3.901385450911132*^9, 3.901385688556426*^9, 
   3.901385812031992*^9, 3.90138588603998*^9, 3.9013859542934523`*^9, 
   3.901386078034314*^9, 3.901386165193376*^9, 3.901386230818434*^9, 
   3.90138631200671*^9, 3.9013864336038857`*^9, {3.901386496441104*^9, 
   3.901386515725994*^9}, 3.9013866017832336`*^9, 3.901386697166889*^9, 
   3.901386763239819*^9, 3.901702126178494*^9, 3.901702973478672*^9, 
   3.9017033028537703`*^9, 3.901703455285161*^9, 3.901703560494466*^9, 
   3.901703945273271*^9, 3.901704191407373*^9, 3.901709834206975*^9, 
   3.9017107665764837`*^9, 3.901710897990458*^9, 3.901710990003516*^9, 
   3.901711225655241*^9, 3.904834082772497*^9, 3.904834315947792*^9, 
   3.9048345510593863`*^9, 3.904834656534327*^9, 3.904834837960126*^9, 
   3.90483506767039*^9, 3.904835391779142*^9, 3.904835451032056*^9, 
   3.904835720391364*^9, 3.904835990182651*^9, 3.904836055701784*^9, 
   3.904836162766955*^9, 3.904836265983555*^9, 3.904836378959502*^9, 
   3.9048364696176863`*^9, 3.904836538619117*^9, 3.904836693410357*^9, 
   3.904836807637472*^9, 3.904837047882975*^9, 3.904837126421917*^9, 
   3.904837230912656*^9, 3.9048373485196257`*^9, 3.9048375942017612`*^9, 
   3.904837707525309*^9, 3.904837813149535*^9, 3.904837898984352*^9, 
   3.904838098834877*^9, 3.904838199602759*^9, 3.904838265509563*^9, 
   3.904838351301096*^9, 3.904838415752654*^9, 3.904838478725974*^9, 
   3.90483854839542*^9, 3.904839294167838*^9, 3.9048401124046173`*^9, 
   3.904840187083495*^9, 3.904840297731213*^9, 3.904840375146947*^9, 
   3.904840498706772*^9, 3.904840600220141*^9, 3.9048406905227747`*^9, 
   3.9048407932086973`*^9, 3.904840885856627*^9, 3.904840959795494*^9, 
   3.904841094058943*^9, 3.904841189265061*^9, 3.904841286005219*^9, 
   3.904841557535228*^9, 3.904841623547344*^9, 3.904841718491262*^9, 
   3.904841905435173*^9, 3.9048455186282473`*^9, 3.904845605734261*^9, 
   3.904845772770381*^9, 3.904846082616879*^9, 3.924526266154645*^9, 
   3.924527162872541*^9, 3.9245272701187143`*^9, 3.9245341432578497`*^9, 
   3.924534211605873*^9, 3.92520518625003*^9, 3.9252052887639713`*^9},
 CellLabel->
  "Out[102]=",ExpressionUUID->"1fdd08d4-92f3-47d2-b2b7-1d7006312d75"],

Cell[BoxData["1"], "Output",
 CellChangeTimes->{
  3.901059652703999*^9, 3.901093851349619*^9, 3.9010940923481083`*^9, 
   3.901094170913083*^9, 3.901094210335248*^9, 3.9010943165527477`*^9, 
   3.9010943611494293`*^9, 3.9010944189328413`*^9, 3.901094460537551*^9, 
   3.9010962893615417`*^9, 3.9010963310567102`*^9, 3.901096422792873*^9, 
   3.901096495644657*^9, 3.901097086109146*^9, 3.901097165952368*^9, 
   3.9010973402114964`*^9, 3.9010974815678797`*^9, 3.901097541208618*^9, 
   3.9010979231341543`*^9, 3.901098207146942*^9, 3.901098707680428*^9, 
   3.901098811897333*^9, {3.901099093446783*^9, 3.901099110477346*^9}, {
   3.901099196400449*^9, 3.901099220310286*^9}, 3.901099302903328*^9, 
   3.901099567042575*^9, 3.901099662410321*^9, 3.901099745112076*^9, 
   3.901099819793015*^9, 3.9010998876442833`*^9, 3.901099941215365*^9, 
   3.901100029734704*^9, 3.901100177288081*^9, 3.901100243896677*^9, 
   3.901100283484788*^9, 3.901100347201405*^9, {3.9011004222585907`*^9, 
   3.9011004463983307`*^9}, 3.901100497957903*^9, 3.901100560002514*^9, 
   3.90110220773543*^9, 3.901102466050542*^9, 3.9011205766650476`*^9, 
   3.901121276336974*^9, 3.901121742000134*^9, 3.901121899863615*^9, 
   3.901122276548221*^9, 3.901123867786004*^9, 3.901124181370399*^9, 
   3.901124331011787*^9, 3.901124512644874*^9, 3.901124770397684*^9, 
   3.901125306101438*^9, 3.901136215129519*^9, 3.9011363485613127`*^9, 
   3.901139076243997*^9, 3.9011391379742527`*^9, 3.9011399727664557`*^9, 
   3.9011402134299603`*^9, 3.901140562606777*^9, 3.901140655608548*^9, {
   3.901140817566786*^9, 3.901140840405792*^9}, 3.901141007802917*^9, 
   3.9011413133433523`*^9, 3.901141719644744*^9, 3.901141951757214*^9, 
   3.901142333647513*^9, 3.9011423773978233`*^9, 3.90114242081394*^9, 
   3.901142648790833*^9, 3.9011431040857153`*^9, 3.901143179522192*^9, 
   3.901143406414369*^9, 3.901143581874795*^9, 3.90114388861802*^9, 
   3.901143989886766*^9, 3.90114410927043*^9, 3.90114424694355*^9, 
   3.9011443209014072`*^9, 3.901144413422776*^9, 3.901144508703561*^9, 
   3.901180824457122*^9, 3.901180952180456*^9, 3.901182464906842*^9, 
   3.901182533666895*^9, 3.901182684222163*^9, 3.901182781658657*^9, 
   3.90118292007969*^9, 3.9011829943142843`*^9, 3.9011830775039043`*^9, 
   3.9011831377052717`*^9, 3.901186962879228*^9, 3.9013559177962627`*^9, 
   3.901356348897833*^9, 3.90135774589487*^9, 3.901358828447978*^9, 
   3.9013589704288273`*^9, 3.901359056532214*^9, 3.9013592243463593`*^9, 
   3.9013594327739887`*^9, 3.9013611833084507`*^9, 3.901361707918618*^9, 
   3.901361941524582*^9, 3.901362167803404*^9, 3.901362289791582*^9, 
   3.901362375529462*^9, 3.9013624775419903`*^9, 3.901362739284346*^9, 
   3.9013629569805937`*^9, 3.901363049734837*^9, 3.901363155857613*^9, 
   3.901385150075693*^9, 3.901385450911132*^9, 3.901385688556426*^9, 
   3.901385812031992*^9, 3.90138588603998*^9, 3.9013859542934523`*^9, 
   3.901386078034314*^9, 3.901386165193376*^9, 3.901386230818434*^9, 
   3.90138631200671*^9, 3.9013864336038857`*^9, {3.901386496441104*^9, 
   3.901386515725994*^9}, 3.9013866017832336`*^9, 3.901386697166889*^9, 
   3.901386763239819*^9, 3.901702126178494*^9, 3.901702973478672*^9, 
   3.9017033028537703`*^9, 3.901703455285161*^9, 3.901703560494466*^9, 
   3.901703945273271*^9, 3.901704191407373*^9, 3.901709834206975*^9, 
   3.9017107665764837`*^9, 3.901710897990458*^9, 3.901710990003516*^9, 
   3.901711225655241*^9, 3.904834082772497*^9, 3.904834315947792*^9, 
   3.9048345510593863`*^9, 3.904834656534327*^9, 3.904834837960126*^9, 
   3.90483506767039*^9, 3.904835391779142*^9, 3.904835451032056*^9, 
   3.904835720391364*^9, 3.904835990182651*^9, 3.904836055701784*^9, 
   3.904836162766955*^9, 3.904836265983555*^9, 3.904836378959502*^9, 
   3.9048364696176863`*^9, 3.904836538619117*^9, 3.904836693410357*^9, 
   3.904836807637472*^9, 3.904837047882975*^9, 3.904837126421917*^9, 
   3.904837230912656*^9, 3.9048373485196257`*^9, 3.9048375942017612`*^9, 
   3.904837707525309*^9, 3.904837813149535*^9, 3.904837898984352*^9, 
   3.904838098834877*^9, 3.904838199602759*^9, 3.904838265509563*^9, 
   3.904838351301096*^9, 3.904838415752654*^9, 3.904838478725974*^9, 
   3.90483854839542*^9, 3.904839294167838*^9, 3.9048401124046173`*^9, 
   3.904840187083495*^9, 3.904840297731213*^9, 3.904840375146947*^9, 
   3.904840498706772*^9, 3.904840600220141*^9, 3.9048406905227747`*^9, 
   3.9048407932086973`*^9, 3.904840885856627*^9, 3.904840959795494*^9, 
   3.904841094058943*^9, 3.904841189265061*^9, 3.904841286005219*^9, 
   3.904841557535228*^9, 3.904841623547344*^9, 3.904841718491262*^9, 
   3.904841905435173*^9, 3.9048455186282473`*^9, 3.904845605734261*^9, 
   3.904845772770381*^9, 3.904846082616879*^9, 3.924526266154645*^9, 
   3.924527162872541*^9, 3.9245272701187143`*^9, 3.9245341432578497`*^9, 
   3.924534211605873*^9, 3.92520518625003*^9, 3.925205288764925*^9},
 CellLabel->
  "Out[103]=",ExpressionUUID->"41648876-b2ac-4094-b9bf-cd133db6657a"],

Cell[BoxData["\<\"ratio in of cluster/drop radii\"\>"], "Output",
 CellChangeTimes->{
  3.901059652703999*^9, 3.901093851349619*^9, 3.9010940923481083`*^9, 
   3.901094170913083*^9, 3.901094210335248*^9, 3.9010943165527477`*^9, 
   3.9010943611494293`*^9, 3.9010944189328413`*^9, 3.901094460537551*^9, 
   3.9010962893615417`*^9, 3.9010963310567102`*^9, 3.901096422792873*^9, 
   3.901096495644657*^9, 3.901097086109146*^9, 3.901097165952368*^9, 
   3.9010973402114964`*^9, 3.9010974815678797`*^9, 3.901097541208618*^9, 
   3.9010979231341543`*^9, 3.901098207146942*^9, 3.901098707680428*^9, 
   3.901098811897333*^9, {3.901099093446783*^9, 3.901099110477346*^9}, {
   3.901099196400449*^9, 3.901099220310286*^9}, 3.901099302903328*^9, 
   3.901099567042575*^9, 3.901099662410321*^9, 3.901099745112076*^9, 
   3.901099819793015*^9, 3.9010998876442833`*^9, 3.901099941215365*^9, 
   3.901100029734704*^9, 3.901100177288081*^9, 3.901100243896677*^9, 
   3.901100283484788*^9, 3.901100347201405*^9, {3.9011004222585907`*^9, 
   3.9011004463983307`*^9}, 3.901100497957903*^9, 3.901100560002514*^9, 
   3.90110220773543*^9, 3.901102466050542*^9, 3.9011205766650476`*^9, 
   3.901121276336974*^9, 3.901121742000134*^9, 3.901121899863615*^9, 
   3.901122276548221*^9, 3.901123867786004*^9, 3.901124181370399*^9, 
   3.901124331011787*^9, 3.901124512644874*^9, 3.901124770397684*^9, 
   3.901125306101438*^9, 3.901136215129519*^9, 3.9011363485613127`*^9, 
   3.901139076243997*^9, 3.9011391379742527`*^9, 3.9011399727664557`*^9, 
   3.9011402134299603`*^9, 3.901140562606777*^9, 3.901140655608548*^9, {
   3.901140817566786*^9, 3.901140840405792*^9}, 3.901141007802917*^9, 
   3.9011413133433523`*^9, 3.901141719644744*^9, 3.901141951757214*^9, 
   3.901142333647513*^9, 3.9011423773978233`*^9, 3.90114242081394*^9, 
   3.901142648790833*^9, 3.9011431040857153`*^9, 3.901143179522192*^9, 
   3.901143406414369*^9, 3.901143581874795*^9, 3.90114388861802*^9, 
   3.901143989886766*^9, 3.90114410927043*^9, 3.90114424694355*^9, 
   3.9011443209014072`*^9, 3.901144413422776*^9, 3.901144508703561*^9, 
   3.901180824457122*^9, 3.901180952180456*^9, 3.901182464906842*^9, 
   3.901182533666895*^9, 3.901182684222163*^9, 3.901182781658657*^9, 
   3.90118292007969*^9, 3.9011829943142843`*^9, 3.9011830775039043`*^9, 
   3.9011831377052717`*^9, 3.901186962879228*^9, 3.9013559177962627`*^9, 
   3.901356348897833*^9, 3.90135774589487*^9, 3.901358828447978*^9, 
   3.9013589704288273`*^9, 3.901359056532214*^9, 3.9013592243463593`*^9, 
   3.9013594327739887`*^9, 3.9013611833084507`*^9, 3.901361707918618*^9, 
   3.901361941524582*^9, 3.901362167803404*^9, 3.901362289791582*^9, 
   3.901362375529462*^9, 3.9013624775419903`*^9, 3.901362739284346*^9, 
   3.9013629569805937`*^9, 3.901363049734837*^9, 3.901363155857613*^9, 
   3.901385150075693*^9, 3.901385450911132*^9, 3.901385688556426*^9, 
   3.901385812031992*^9, 3.90138588603998*^9, 3.9013859542934523`*^9, 
   3.901386078034314*^9, 3.901386165193376*^9, 3.901386230818434*^9, 
   3.90138631200671*^9, 3.9013864336038857`*^9, {3.901386496441104*^9, 
   3.901386515725994*^9}, 3.9013866017832336`*^9, 3.901386697166889*^9, 
   3.901386763239819*^9, 3.901702126178494*^9, 3.901702973478672*^9, 
   3.9017033028537703`*^9, 3.901703455285161*^9, 3.901703560494466*^9, 
   3.901703945273271*^9, 3.901704191407373*^9, 3.901709834206975*^9, 
   3.9017107665764837`*^9, 3.901710897990458*^9, 3.901710990003516*^9, 
   3.901711225655241*^9, 3.904834082772497*^9, 3.904834315947792*^9, 
   3.9048345510593863`*^9, 3.904834656534327*^9, 3.904834837960126*^9, 
   3.90483506767039*^9, 3.904835391779142*^9, 3.904835451032056*^9, 
   3.904835720391364*^9, 3.904835990182651*^9, 3.904836055701784*^9, 
   3.904836162766955*^9, 3.904836265983555*^9, 3.904836378959502*^9, 
   3.9048364696176863`*^9, 3.904836538619117*^9, 3.904836693410357*^9, 
   3.904836807637472*^9, 3.904837047882975*^9, 3.904837126421917*^9, 
   3.904837230912656*^9, 3.9048373485196257`*^9, 3.9048375942017612`*^9, 
   3.904837707525309*^9, 3.904837813149535*^9, 3.904837898984352*^9, 
   3.904838098834877*^9, 3.904838199602759*^9, 3.904838265509563*^9, 
   3.904838351301096*^9, 3.904838415752654*^9, 3.904838478725974*^9, 
   3.90483854839542*^9, 3.904839294167838*^9, 3.9048401124046173`*^9, 
   3.904840187083495*^9, 3.904840297731213*^9, 3.904840375146947*^9, 
   3.904840498706772*^9, 3.904840600220141*^9, 3.9048406905227747`*^9, 
   3.9048407932086973`*^9, 3.904840885856627*^9, 3.904840959795494*^9, 
   3.904841094058943*^9, 3.904841189265061*^9, 3.904841286005219*^9, 
   3.904841557535228*^9, 3.904841623547344*^9, 3.904841718491262*^9, 
   3.904841905435173*^9, 3.9048455186282473`*^9, 3.904845605734261*^9, 
   3.904845772770381*^9, 3.904846082616879*^9, 3.924526266154645*^9, 
   3.924527162872541*^9, 3.9245272701187143`*^9, 3.9245341432578497`*^9, 
   3.924534211605873*^9, 3.92520518625003*^9, 3.925205288765888*^9},
 CellLabel->
  "Out[104]=",ExpressionUUID->"f5e79f72-cd2a-494c-9b5e-e02820c6ee88"],

Cell[BoxData["\<\"n1\"\>"], "Output",
 CellChangeTimes->{
  3.901059652703999*^9, 3.901093851349619*^9, 3.9010940923481083`*^9, 
   3.901094170913083*^9, 3.901094210335248*^9, 3.9010943165527477`*^9, 
   3.9010943611494293`*^9, 3.9010944189328413`*^9, 3.901094460537551*^9, 
   3.9010962893615417`*^9, 3.9010963310567102`*^9, 3.901096422792873*^9, 
   3.901096495644657*^9, 3.901097086109146*^9, 3.901097165952368*^9, 
   3.9010973402114964`*^9, 3.9010974815678797`*^9, 3.901097541208618*^9, 
   3.9010979231341543`*^9, 3.901098207146942*^9, 3.901098707680428*^9, 
   3.901098811897333*^9, {3.901099093446783*^9, 3.901099110477346*^9}, {
   3.901099196400449*^9, 3.901099220310286*^9}, 3.901099302903328*^9, 
   3.901099567042575*^9, 3.901099662410321*^9, 3.901099745112076*^9, 
   3.901099819793015*^9, 3.9010998876442833`*^9, 3.901099941215365*^9, 
   3.901100029734704*^9, 3.901100177288081*^9, 3.901100243896677*^9, 
   3.901100283484788*^9, 3.901100347201405*^9, {3.9011004222585907`*^9, 
   3.9011004463983307`*^9}, 3.901100497957903*^9, 3.901100560002514*^9, 
   3.90110220773543*^9, 3.901102466050542*^9, 3.9011205766650476`*^9, 
   3.901121276336974*^9, 3.901121742000134*^9, 3.901121899863615*^9, 
   3.901122276548221*^9, 3.901123867786004*^9, 3.901124181370399*^9, 
   3.901124331011787*^9, 3.901124512644874*^9, 3.901124770397684*^9, 
   3.901125306101438*^9, 3.901136215129519*^9, 3.9011363485613127`*^9, 
   3.901139076243997*^9, 3.9011391379742527`*^9, 3.9011399727664557`*^9, 
   3.9011402134299603`*^9, 3.901140562606777*^9, 3.901140655608548*^9, {
   3.901140817566786*^9, 3.901140840405792*^9}, 3.901141007802917*^9, 
   3.9011413133433523`*^9, 3.901141719644744*^9, 3.901141951757214*^9, 
   3.901142333647513*^9, 3.9011423773978233`*^9, 3.90114242081394*^9, 
   3.901142648790833*^9, 3.9011431040857153`*^9, 3.901143179522192*^9, 
   3.901143406414369*^9, 3.901143581874795*^9, 3.90114388861802*^9, 
   3.901143989886766*^9, 3.90114410927043*^9, 3.90114424694355*^9, 
   3.9011443209014072`*^9, 3.901144413422776*^9, 3.901144508703561*^9, 
   3.901180824457122*^9, 3.901180952180456*^9, 3.901182464906842*^9, 
   3.901182533666895*^9, 3.901182684222163*^9, 3.901182781658657*^9, 
   3.90118292007969*^9, 3.9011829943142843`*^9, 3.9011830775039043`*^9, 
   3.9011831377052717`*^9, 3.901186962879228*^9, 3.9013559177962627`*^9, 
   3.901356348897833*^9, 3.90135774589487*^9, 3.901358828447978*^9, 
   3.9013589704288273`*^9, 3.901359056532214*^9, 3.9013592243463593`*^9, 
   3.9013594327739887`*^9, 3.9013611833084507`*^9, 3.901361707918618*^9, 
   3.901361941524582*^9, 3.901362167803404*^9, 3.901362289791582*^9, 
   3.901362375529462*^9, 3.9013624775419903`*^9, 3.901362739284346*^9, 
   3.9013629569805937`*^9, 3.901363049734837*^9, 3.901363155857613*^9, 
   3.901385150075693*^9, 3.901385450911132*^9, 3.901385688556426*^9, 
   3.901385812031992*^9, 3.90138588603998*^9, 3.9013859542934523`*^9, 
   3.901386078034314*^9, 3.901386165193376*^9, 3.901386230818434*^9, 
   3.90138631200671*^9, 3.9013864336038857`*^9, {3.901386496441104*^9, 
   3.901386515725994*^9}, 3.9013866017832336`*^9, 3.901386697166889*^9, 
   3.901386763239819*^9, 3.901702126178494*^9, 3.901702973478672*^9, 
   3.9017033028537703`*^9, 3.901703455285161*^9, 3.901703560494466*^9, 
   3.901703945273271*^9, 3.901704191407373*^9, 3.901709834206975*^9, 
   3.9017107665764837`*^9, 3.901710897990458*^9, 3.901710990003516*^9, 
   3.901711225655241*^9, 3.904834082772497*^9, 3.904834315947792*^9, 
   3.9048345510593863`*^9, 3.904834656534327*^9, 3.904834837960126*^9, 
   3.90483506767039*^9, 3.904835391779142*^9, 3.904835451032056*^9, 
   3.904835720391364*^9, 3.904835990182651*^9, 3.904836055701784*^9, 
   3.904836162766955*^9, 3.904836265983555*^9, 3.904836378959502*^9, 
   3.9048364696176863`*^9, 3.904836538619117*^9, 3.904836693410357*^9, 
   3.904836807637472*^9, 3.904837047882975*^9, 3.904837126421917*^9, 
   3.904837230912656*^9, 3.9048373485196257`*^9, 3.9048375942017612`*^9, 
   3.904837707525309*^9, 3.904837813149535*^9, 3.904837898984352*^9, 
   3.904838098834877*^9, 3.904838199602759*^9, 3.904838265509563*^9, 
   3.904838351301096*^9, 3.904838415752654*^9, 3.904838478725974*^9, 
   3.90483854839542*^9, 3.904839294167838*^9, 3.9048401124046173`*^9, 
   3.904840187083495*^9, 3.904840297731213*^9, 3.904840375146947*^9, 
   3.904840498706772*^9, 3.904840600220141*^9, 3.9048406905227747`*^9, 
   3.9048407932086973`*^9, 3.904840885856627*^9, 3.904840959795494*^9, 
   3.904841094058943*^9, 3.904841189265061*^9, 3.904841286005219*^9, 
   3.904841557535228*^9, 3.904841623547344*^9, 3.904841718491262*^9, 
   3.904841905435173*^9, 3.9048455186282473`*^9, 3.904845605734261*^9, 
   3.904845772770381*^9, 3.904846082616879*^9, 3.924526266154645*^9, 
   3.924527162872541*^9, 3.9245272701187143`*^9, 3.9245341432578497`*^9, 
   3.924534211605873*^9, 3.92520518625003*^9, 3.9252052887669*^9},
 CellLabel->
  "Out[105]=",ExpressionUUID->"cc11a354-f548-4c16-a9cb-bd7a3fe4bb5a"],

Cell[BoxData["0.00009090909090909092`"], "Output",
 CellChangeTimes->{
  3.901059652703999*^9, 3.901093851349619*^9, 3.9010940923481083`*^9, 
   3.901094170913083*^9, 3.901094210335248*^9, 3.9010943165527477`*^9, 
   3.9010943611494293`*^9, 3.9010944189328413`*^9, 3.901094460537551*^9, 
   3.9010962893615417`*^9, 3.9010963310567102`*^9, 3.901096422792873*^9, 
   3.901096495644657*^9, 3.901097086109146*^9, 3.901097165952368*^9, 
   3.9010973402114964`*^9, 3.9010974815678797`*^9, 3.901097541208618*^9, 
   3.9010979231341543`*^9, 3.901098207146942*^9, 3.901098707680428*^9, 
   3.901098811897333*^9, {3.901099093446783*^9, 3.901099110477346*^9}, {
   3.901099196400449*^9, 3.901099220310286*^9}, 3.901099302903328*^9, 
   3.901099567042575*^9, 3.901099662410321*^9, 3.901099745112076*^9, 
   3.901099819793015*^9, 3.9010998876442833`*^9, 3.901099941215365*^9, 
   3.901100029734704*^9, 3.901100177288081*^9, 3.901100243896677*^9, 
   3.901100283484788*^9, 3.901100347201405*^9, {3.9011004222585907`*^9, 
   3.9011004463983307`*^9}, 3.901100497957903*^9, 3.901100560002514*^9, 
   3.90110220773543*^9, 3.901102466050542*^9, 3.9011205766650476`*^9, 
   3.901121276336974*^9, 3.901121742000134*^9, 3.901121899863615*^9, 
   3.901122276548221*^9, 3.901123867786004*^9, 3.901124181370399*^9, 
   3.901124331011787*^9, 3.901124512644874*^9, 3.901124770397684*^9, 
   3.901125306101438*^9, 3.901136215129519*^9, 3.9011363485613127`*^9, 
   3.901139076243997*^9, 3.9011391379742527`*^9, 3.9011399727664557`*^9, 
   3.9011402134299603`*^9, 3.901140562606777*^9, 3.901140655608548*^9, {
   3.901140817566786*^9, 3.901140840405792*^9}, 3.901141007802917*^9, 
   3.9011413133433523`*^9, 3.901141719644744*^9, 3.901141951757214*^9, 
   3.901142333647513*^9, 3.9011423773978233`*^9, 3.90114242081394*^9, 
   3.901142648790833*^9, 3.9011431040857153`*^9, 3.901143179522192*^9, 
   3.901143406414369*^9, 3.901143581874795*^9, 3.90114388861802*^9, 
   3.901143989886766*^9, 3.90114410927043*^9, 3.90114424694355*^9, 
   3.9011443209014072`*^9, 3.901144413422776*^9, 3.901144508703561*^9, 
   3.901180824457122*^9, 3.901180952180456*^9, 3.901182464906842*^9, 
   3.901182533666895*^9, 3.901182684222163*^9, 3.901182781658657*^9, 
   3.90118292007969*^9, 3.9011829943142843`*^9, 3.9011830775039043`*^9, 
   3.9011831377052717`*^9, 3.901186962879228*^9, 3.9013559177962627`*^9, 
   3.901356348897833*^9, 3.90135774589487*^9, 3.901358828447978*^9, 
   3.9013589704288273`*^9, 3.901359056532214*^9, 3.9013592243463593`*^9, 
   3.9013594327739887`*^9, 3.9013611833084507`*^9, 3.901361707918618*^9, 
   3.901361941524582*^9, 3.901362167803404*^9, 3.901362289791582*^9, 
   3.901362375529462*^9, 3.9013624775419903`*^9, 3.901362739284346*^9, 
   3.9013629569805937`*^9, 3.901363049734837*^9, 3.901363155857613*^9, 
   3.901385150075693*^9, 3.901385450911132*^9, 3.901385688556426*^9, 
   3.901385812031992*^9, 3.90138588603998*^9, 3.9013859542934523`*^9, 
   3.901386078034314*^9, 3.901386165193376*^9, 3.901386230818434*^9, 
   3.90138631200671*^9, 3.9013864336038857`*^9, {3.901386496441104*^9, 
   3.901386515725994*^9}, 3.9013866017832336`*^9, 3.901386697166889*^9, 
   3.901386763239819*^9, 3.901702126178494*^9, 3.901702973478672*^9, 
   3.9017033028537703`*^9, 3.901703455285161*^9, 3.901703560494466*^9, 
   3.901703945273271*^9, 3.901704191407373*^9, 3.901709834206975*^9, 
   3.9017107665764837`*^9, 3.901710897990458*^9, 3.901710990003516*^9, 
   3.901711225655241*^9, 3.904834082772497*^9, 3.904834315947792*^9, 
   3.9048345510593863`*^9, 3.904834656534327*^9, 3.904834837960126*^9, 
   3.90483506767039*^9, 3.904835391779142*^9, 3.904835451032056*^9, 
   3.904835720391364*^9, 3.904835990182651*^9, 3.904836055701784*^9, 
   3.904836162766955*^9, 3.904836265983555*^9, 3.904836378959502*^9, 
   3.9048364696176863`*^9, 3.904836538619117*^9, 3.904836693410357*^9, 
   3.904836807637472*^9, 3.904837047882975*^9, 3.904837126421917*^9, 
   3.904837230912656*^9, 3.9048373485196257`*^9, 3.9048375942017612`*^9, 
   3.904837707525309*^9, 3.904837813149535*^9, 3.904837898984352*^9, 
   3.904838098834877*^9, 3.904838199602759*^9, 3.904838265509563*^9, 
   3.904838351301096*^9, 3.904838415752654*^9, 3.904838478725974*^9, 
   3.90483854839542*^9, 3.904839294167838*^9, 3.9048401124046173`*^9, 
   3.904840187083495*^9, 3.904840297731213*^9, 3.904840375146947*^9, 
   3.904840498706772*^9, 3.904840600220141*^9, 3.9048406905227747`*^9, 
   3.9048407932086973`*^9, 3.904840885856627*^9, 3.904840959795494*^9, 
   3.904841094058943*^9, 3.904841189265061*^9, 3.904841286005219*^9, 
   3.904841557535228*^9, 3.904841623547344*^9, 3.904841718491262*^9, 
   3.904841905435173*^9, 3.9048455186282473`*^9, 3.904845605734261*^9, 
   3.904845772770381*^9, 3.904846082616879*^9, 3.924526266154645*^9, 
   3.924527162872541*^9, 3.9245272701187143`*^9, 3.9245341432578497`*^9, 
   3.924534211605873*^9, 3.92520518625003*^9, 3.925205288767861*^9},
 CellLabel->
  "Out[106]=",ExpressionUUID->"951f0634-3060-443a-ad1e-1daee0ce31cf"],

Cell[BoxData["\<\"n2\"\>"], "Output",
 CellChangeTimes->{
  3.901059652703999*^9, 3.901093851349619*^9, 3.9010940923481083`*^9, 
   3.901094170913083*^9, 3.901094210335248*^9, 3.9010943165527477`*^9, 
   3.9010943611494293`*^9, 3.9010944189328413`*^9, 3.901094460537551*^9, 
   3.9010962893615417`*^9, 3.9010963310567102`*^9, 3.901096422792873*^9, 
   3.901096495644657*^9, 3.901097086109146*^9, 3.901097165952368*^9, 
   3.9010973402114964`*^9, 3.9010974815678797`*^9, 3.901097541208618*^9, 
   3.9010979231341543`*^9, 3.901098207146942*^9, 3.901098707680428*^9, 
   3.901098811897333*^9, {3.901099093446783*^9, 3.901099110477346*^9}, {
   3.901099196400449*^9, 3.901099220310286*^9}, 3.901099302903328*^9, 
   3.901099567042575*^9, 3.901099662410321*^9, 3.901099745112076*^9, 
   3.901099819793015*^9, 3.9010998876442833`*^9, 3.901099941215365*^9, 
   3.901100029734704*^9, 3.901100177288081*^9, 3.901100243896677*^9, 
   3.901100283484788*^9, 3.901100347201405*^9, {3.9011004222585907`*^9, 
   3.9011004463983307`*^9}, 3.901100497957903*^9, 3.901100560002514*^9, 
   3.90110220773543*^9, 3.901102466050542*^9, 3.9011205766650476`*^9, 
   3.901121276336974*^9, 3.901121742000134*^9, 3.901121899863615*^9, 
   3.901122276548221*^9, 3.901123867786004*^9, 3.901124181370399*^9, 
   3.901124331011787*^9, 3.901124512644874*^9, 3.901124770397684*^9, 
   3.901125306101438*^9, 3.901136215129519*^9, 3.9011363485613127`*^9, 
   3.901139076243997*^9, 3.9011391379742527`*^9, 3.9011399727664557`*^9, 
   3.9011402134299603`*^9, 3.901140562606777*^9, 3.901140655608548*^9, {
   3.901140817566786*^9, 3.901140840405792*^9}, 3.901141007802917*^9, 
   3.9011413133433523`*^9, 3.901141719644744*^9, 3.901141951757214*^9, 
   3.901142333647513*^9, 3.9011423773978233`*^9, 3.90114242081394*^9, 
   3.901142648790833*^9, 3.9011431040857153`*^9, 3.901143179522192*^9, 
   3.901143406414369*^9, 3.901143581874795*^9, 3.90114388861802*^9, 
   3.901143989886766*^9, 3.90114410927043*^9, 3.90114424694355*^9, 
   3.9011443209014072`*^9, 3.901144413422776*^9, 3.901144508703561*^9, 
   3.901180824457122*^9, 3.901180952180456*^9, 3.901182464906842*^9, 
   3.901182533666895*^9, 3.901182684222163*^9, 3.901182781658657*^9, 
   3.90118292007969*^9, 3.9011829943142843`*^9, 3.9011830775039043`*^9, 
   3.9011831377052717`*^9, 3.901186962879228*^9, 3.9013559177962627`*^9, 
   3.901356348897833*^9, 3.90135774589487*^9, 3.901358828447978*^9, 
   3.9013589704288273`*^9, 3.901359056532214*^9, 3.9013592243463593`*^9, 
   3.9013594327739887`*^9, 3.9013611833084507`*^9, 3.901361707918618*^9, 
   3.901361941524582*^9, 3.901362167803404*^9, 3.901362289791582*^9, 
   3.901362375529462*^9, 3.9013624775419903`*^9, 3.901362739284346*^9, 
   3.9013629569805937`*^9, 3.901363049734837*^9, 3.901363155857613*^9, 
   3.901385150075693*^9, 3.901385450911132*^9, 3.901385688556426*^9, 
   3.901385812031992*^9, 3.90138588603998*^9, 3.9013859542934523`*^9, 
   3.901386078034314*^9, 3.901386165193376*^9, 3.901386230818434*^9, 
   3.90138631200671*^9, 3.9013864336038857`*^9, {3.901386496441104*^9, 
   3.901386515725994*^9}, 3.9013866017832336`*^9, 3.901386697166889*^9, 
   3.901386763239819*^9, 3.901702126178494*^9, 3.901702973478672*^9, 
   3.9017033028537703`*^9, 3.901703455285161*^9, 3.901703560494466*^9, 
   3.901703945273271*^9, 3.901704191407373*^9, 3.901709834206975*^9, 
   3.9017107665764837`*^9, 3.901710897990458*^9, 3.901710990003516*^9, 
   3.901711225655241*^9, 3.904834082772497*^9, 3.904834315947792*^9, 
   3.9048345510593863`*^9, 3.904834656534327*^9, 3.904834837960126*^9, 
   3.90483506767039*^9, 3.904835391779142*^9, 3.904835451032056*^9, 
   3.904835720391364*^9, 3.904835990182651*^9, 3.904836055701784*^9, 
   3.904836162766955*^9, 3.904836265983555*^9, 3.904836378959502*^9, 
   3.9048364696176863`*^9, 3.904836538619117*^9, 3.904836693410357*^9, 
   3.904836807637472*^9, 3.904837047882975*^9, 3.904837126421917*^9, 
   3.904837230912656*^9, 3.9048373485196257`*^9, 3.9048375942017612`*^9, 
   3.904837707525309*^9, 3.904837813149535*^9, 3.904837898984352*^9, 
   3.904838098834877*^9, 3.904838199602759*^9, 3.904838265509563*^9, 
   3.904838351301096*^9, 3.904838415752654*^9, 3.904838478725974*^9, 
   3.90483854839542*^9, 3.904839294167838*^9, 3.9048401124046173`*^9, 
   3.904840187083495*^9, 3.904840297731213*^9, 3.904840375146947*^9, 
   3.904840498706772*^9, 3.904840600220141*^9, 3.9048406905227747`*^9, 
   3.9048407932086973`*^9, 3.904840885856627*^9, 3.904840959795494*^9, 
   3.904841094058943*^9, 3.904841189265061*^9, 3.904841286005219*^9, 
   3.904841557535228*^9, 3.904841623547344*^9, 3.904841718491262*^9, 
   3.904841905435173*^9, 3.9048455186282473`*^9, 3.904845605734261*^9, 
   3.904845772770381*^9, 3.904846082616879*^9, 3.924526266154645*^9, 
   3.924527162872541*^9, 3.9245272701187143`*^9, 3.9245341432578497`*^9, 
   3.924534211605873*^9, 3.92520518625003*^9, 3.925205288768804*^9},
 CellLabel->
  "Out[107]=",ExpressionUUID->"b9f5012f-15f0-4e2f-9287-a8f1af57cc97"],

Cell[BoxData["9.090909090909091`*^-6"], "Output",
 CellChangeTimes->{
  3.901059652703999*^9, 3.901093851349619*^9, 3.9010940923481083`*^9, 
   3.901094170913083*^9, 3.901094210335248*^9, 3.9010943165527477`*^9, 
   3.9010943611494293`*^9, 3.9010944189328413`*^9, 3.901094460537551*^9, 
   3.9010962893615417`*^9, 3.9010963310567102`*^9, 3.901096422792873*^9, 
   3.901096495644657*^9, 3.901097086109146*^9, 3.901097165952368*^9, 
   3.9010973402114964`*^9, 3.9010974815678797`*^9, 3.901097541208618*^9, 
   3.9010979231341543`*^9, 3.901098207146942*^9, 3.901098707680428*^9, 
   3.901098811897333*^9, {3.901099093446783*^9, 3.901099110477346*^9}, {
   3.901099196400449*^9, 3.901099220310286*^9}, 3.901099302903328*^9, 
   3.901099567042575*^9, 3.901099662410321*^9, 3.901099745112076*^9, 
   3.901099819793015*^9, 3.9010998876442833`*^9, 3.901099941215365*^9, 
   3.901100029734704*^9, 3.901100177288081*^9, 3.901100243896677*^9, 
   3.901100283484788*^9, 3.901100347201405*^9, {3.9011004222585907`*^9, 
   3.9011004463983307`*^9}, 3.901100497957903*^9, 3.901100560002514*^9, 
   3.90110220773543*^9, 3.901102466050542*^9, 3.9011205766650476`*^9, 
   3.901121276336974*^9, 3.901121742000134*^9, 3.901121899863615*^9, 
   3.901122276548221*^9, 3.901123867786004*^9, 3.901124181370399*^9, 
   3.901124331011787*^9, 3.901124512644874*^9, 3.901124770397684*^9, 
   3.901125306101438*^9, 3.901136215129519*^9, 3.9011363485613127`*^9, 
   3.901139076243997*^9, 3.9011391379742527`*^9, 3.9011399727664557`*^9, 
   3.9011402134299603`*^9, 3.901140562606777*^9, 3.901140655608548*^9, {
   3.901140817566786*^9, 3.901140840405792*^9}, 3.901141007802917*^9, 
   3.9011413133433523`*^9, 3.901141719644744*^9, 3.901141951757214*^9, 
   3.901142333647513*^9, 3.9011423773978233`*^9, 3.90114242081394*^9, 
   3.901142648790833*^9, 3.9011431040857153`*^9, 3.901143179522192*^9, 
   3.901143406414369*^9, 3.901143581874795*^9, 3.90114388861802*^9, 
   3.901143989886766*^9, 3.90114410927043*^9, 3.90114424694355*^9, 
   3.9011443209014072`*^9, 3.901144413422776*^9, 3.901144508703561*^9, 
   3.901180824457122*^9, 3.901180952180456*^9, 3.901182464906842*^9, 
   3.901182533666895*^9, 3.901182684222163*^9, 3.901182781658657*^9, 
   3.90118292007969*^9, 3.9011829943142843`*^9, 3.9011830775039043`*^9, 
   3.9011831377052717`*^9, 3.901186962879228*^9, 3.9013559177962627`*^9, 
   3.901356348897833*^9, 3.90135774589487*^9, 3.901358828447978*^9, 
   3.9013589704288273`*^9, 3.901359056532214*^9, 3.9013592243463593`*^9, 
   3.9013594327739887`*^9, 3.9013611833084507`*^9, 3.901361707918618*^9, 
   3.901361941524582*^9, 3.901362167803404*^9, 3.901362289791582*^9, 
   3.901362375529462*^9, 3.9013624775419903`*^9, 3.901362739284346*^9, 
   3.9013629569805937`*^9, 3.901363049734837*^9, 3.901363155857613*^9, 
   3.901385150075693*^9, 3.901385450911132*^9, 3.901385688556426*^9, 
   3.901385812031992*^9, 3.90138588603998*^9, 3.9013859542934523`*^9, 
   3.901386078034314*^9, 3.901386165193376*^9, 3.901386230818434*^9, 
   3.90138631200671*^9, 3.9013864336038857`*^9, {3.901386496441104*^9, 
   3.901386515725994*^9}, 3.9013866017832336`*^9, 3.901386697166889*^9, 
   3.901386763239819*^9, 3.901702126178494*^9, 3.901702973478672*^9, 
   3.9017033028537703`*^9, 3.901703455285161*^9, 3.901703560494466*^9, 
   3.901703945273271*^9, 3.901704191407373*^9, 3.901709834206975*^9, 
   3.9017107665764837`*^9, 3.901710897990458*^9, 3.901710990003516*^9, 
   3.901711225655241*^9, 3.904834082772497*^9, 3.904834315947792*^9, 
   3.9048345510593863`*^9, 3.904834656534327*^9, 3.904834837960126*^9, 
   3.90483506767039*^9, 3.904835391779142*^9, 3.904835451032056*^9, 
   3.904835720391364*^9, 3.904835990182651*^9, 3.904836055701784*^9, 
   3.904836162766955*^9, 3.904836265983555*^9, 3.904836378959502*^9, 
   3.9048364696176863`*^9, 3.904836538619117*^9, 3.904836693410357*^9, 
   3.904836807637472*^9, 3.904837047882975*^9, 3.904837126421917*^9, 
   3.904837230912656*^9, 3.9048373485196257`*^9, 3.9048375942017612`*^9, 
   3.904837707525309*^9, 3.904837813149535*^9, 3.904837898984352*^9, 
   3.904838098834877*^9, 3.904838199602759*^9, 3.904838265509563*^9, 
   3.904838351301096*^9, 3.904838415752654*^9, 3.904838478725974*^9, 
   3.90483854839542*^9, 3.904839294167838*^9, 3.9048401124046173`*^9, 
   3.904840187083495*^9, 3.904840297731213*^9, 3.904840375146947*^9, 
   3.904840498706772*^9, 3.904840600220141*^9, 3.9048406905227747`*^9, 
   3.9048407932086973`*^9, 3.904840885856627*^9, 3.904840959795494*^9, 
   3.904841094058943*^9, 3.904841189265061*^9, 3.904841286005219*^9, 
   3.904841557535228*^9, 3.904841623547344*^9, 3.904841718491262*^9, 
   3.904841905435173*^9, 3.9048455186282473`*^9, 3.904845605734261*^9, 
   3.904845772770381*^9, 3.904846082616879*^9, 3.924526266154645*^9, 
   3.924527162872541*^9, 3.9245272701187143`*^9, 3.9245341432578497`*^9, 
   3.924534211605873*^9, 3.92520518625003*^9, 3.925205288769723*^9},
 CellLabel->
  "Out[108]=",ExpressionUUID->"03cdc183-057c-41f9-9322-ffbfa27878a1"],

Cell[BoxData["\<\"kcat = 50/(sec); Km = 5 uM\"\>"], "Output",
 CellChangeTimes->{
  3.901059652703999*^9, 3.901093851349619*^9, 3.9010940923481083`*^9, 
   3.901094170913083*^9, 3.901094210335248*^9, 3.9010943165527477`*^9, 
   3.9010943611494293`*^9, 3.9010944189328413`*^9, 3.901094460537551*^9, 
   3.9010962893615417`*^9, 3.9010963310567102`*^9, 3.901096422792873*^9, 
   3.901096495644657*^9, 3.901097086109146*^9, 3.901097165952368*^9, 
   3.9010973402114964`*^9, 3.9010974815678797`*^9, 3.901097541208618*^9, 
   3.9010979231341543`*^9, 3.901098207146942*^9, 3.901098707680428*^9, 
   3.901098811897333*^9, {3.901099093446783*^9, 3.901099110477346*^9}, {
   3.901099196400449*^9, 3.901099220310286*^9}, 3.901099302903328*^9, 
   3.901099567042575*^9, 3.901099662410321*^9, 3.901099745112076*^9, 
   3.901099819793015*^9, 3.9010998876442833`*^9, 3.901099941215365*^9, 
   3.901100029734704*^9, 3.901100177288081*^9, 3.901100243896677*^9, 
   3.901100283484788*^9, 3.901100347201405*^9, {3.9011004222585907`*^9, 
   3.9011004463983307`*^9}, 3.901100497957903*^9, 3.901100560002514*^9, 
   3.90110220773543*^9, 3.901102466050542*^9, 3.9011205766650476`*^9, 
   3.901121276336974*^9, 3.901121742000134*^9, 3.901121899863615*^9, 
   3.901122276548221*^9, 3.901123867786004*^9, 3.901124181370399*^9, 
   3.901124331011787*^9, 3.901124512644874*^9, 3.901124770397684*^9, 
   3.901125306101438*^9, 3.901136215129519*^9, 3.9011363485613127`*^9, 
   3.901139076243997*^9, 3.9011391379742527`*^9, 3.9011399727664557`*^9, 
   3.9011402134299603`*^9, 3.901140562606777*^9, 3.901140655608548*^9, {
   3.901140817566786*^9, 3.901140840405792*^9}, 3.901141007802917*^9, 
   3.9011413133433523`*^9, 3.901141719644744*^9, 3.901141951757214*^9, 
   3.901142333647513*^9, 3.9011423773978233`*^9, 3.90114242081394*^9, 
   3.901142648790833*^9, 3.9011431040857153`*^9, 3.901143179522192*^9, 
   3.901143406414369*^9, 3.901143581874795*^9, 3.90114388861802*^9, 
   3.901143989886766*^9, 3.90114410927043*^9, 3.90114424694355*^9, 
   3.9011443209014072`*^9, 3.901144413422776*^9, 3.901144508703561*^9, 
   3.901180824457122*^9, 3.901180952180456*^9, 3.901182464906842*^9, 
   3.901182533666895*^9, 3.901182684222163*^9, 3.901182781658657*^9, 
   3.90118292007969*^9, 3.9011829943142843`*^9, 3.9011830775039043`*^9, 
   3.9011831377052717`*^9, 3.901186962879228*^9, 3.9013559177962627`*^9, 
   3.901356348897833*^9, 3.90135774589487*^9, 3.901358828447978*^9, 
   3.9013589704288273`*^9, 3.901359056532214*^9, 3.9013592243463593`*^9, 
   3.9013594327739887`*^9, 3.9013611833084507`*^9, 3.901361707918618*^9, 
   3.901361941524582*^9, 3.901362167803404*^9, 3.901362289791582*^9, 
   3.901362375529462*^9, 3.9013624775419903`*^9, 3.901362739284346*^9, 
   3.9013629569805937`*^9, 3.901363049734837*^9, 3.901363155857613*^9, 
   3.901385150075693*^9, 3.901385450911132*^9, 3.901385688556426*^9, 
   3.901385812031992*^9, 3.90138588603998*^9, 3.9013859542934523`*^9, 
   3.901386078034314*^9, 3.901386165193376*^9, 3.901386230818434*^9, 
   3.90138631200671*^9, 3.9013864336038857`*^9, {3.901386496441104*^9, 
   3.901386515725994*^9}, 3.9013866017832336`*^9, 3.901386697166889*^9, 
   3.901386763239819*^9, 3.901702126178494*^9, 3.901702973478672*^9, 
   3.9017033028537703`*^9, 3.901703455285161*^9, 3.901703560494466*^9, 
   3.901703945273271*^9, 3.901704191407373*^9, 3.901709834206975*^9, 
   3.9017107665764837`*^9, 3.901710897990458*^9, 3.901710990003516*^9, 
   3.901711225655241*^9, 3.904834082772497*^9, 3.904834315947792*^9, 
   3.9048345510593863`*^9, 3.904834656534327*^9, 3.904834837960126*^9, 
   3.90483506767039*^9, 3.904835391779142*^9, 3.904835451032056*^9, 
   3.904835720391364*^9, 3.904835990182651*^9, 3.904836055701784*^9, 
   3.904836162766955*^9, 3.904836265983555*^9, 3.904836378959502*^9, 
   3.9048364696176863`*^9, 3.904836538619117*^9, 3.904836693410357*^9, 
   3.904836807637472*^9, 3.904837047882975*^9, 3.904837126421917*^9, 
   3.904837230912656*^9, 3.9048373485196257`*^9, 3.9048375942017612`*^9, 
   3.904837707525309*^9, 3.904837813149535*^9, 3.904837898984352*^9, 
   3.904838098834877*^9, 3.904838199602759*^9, 3.904838265509563*^9, 
   3.904838351301096*^9, 3.904838415752654*^9, 3.904838478725974*^9, 
   3.90483854839542*^9, 3.904839294167838*^9, 3.9048401124046173`*^9, 
   3.904840187083495*^9, 3.904840297731213*^9, 3.904840375146947*^9, 
   3.904840498706772*^9, 3.904840600220141*^9, 3.9048406905227747`*^9, 
   3.9048407932086973`*^9, 3.904840885856627*^9, 3.904840959795494*^9, 
   3.904841094058943*^9, 3.904841189265061*^9, 3.904841286005219*^9, 
   3.904841557535228*^9, 3.904841623547344*^9, 3.904841718491262*^9, 
   3.904841905435173*^9, 3.9048455186282473`*^9, 3.904845605734261*^9, 
   3.904845772770381*^9, 3.904846082616879*^9, 3.924526266154645*^9, 
   3.924527162872541*^9, 3.9245272701187143`*^9, 3.9245341432578497`*^9, 
   3.924534211605873*^9, 3.92520518625003*^9, 3.9252052887706537`*^9},
 CellLabel->
  "Out[111]=",ExpressionUUID->"341d470b-4066-48b2-9982-d8c27c0578a3"],

Cell[BoxData["\<\"f1:\"\>"], "Output",
 CellChangeTimes->{
  3.901059652703999*^9, 3.901093851349619*^9, 3.9010940923481083`*^9, 
   3.901094170913083*^9, 3.901094210335248*^9, 3.9010943165527477`*^9, 
   3.9010943611494293`*^9, 3.9010944189328413`*^9, 3.901094460537551*^9, 
   3.9010962893615417`*^9, 3.9010963310567102`*^9, 3.901096422792873*^9, 
   3.901096495644657*^9, 3.901097086109146*^9, 3.901097165952368*^9, 
   3.9010973402114964`*^9, 3.9010974815678797`*^9, 3.901097541208618*^9, 
   3.9010979231341543`*^9, 3.901098207146942*^9, 3.901098707680428*^9, 
   3.901098811897333*^9, {3.901099093446783*^9, 3.901099110477346*^9}, {
   3.901099196400449*^9, 3.901099220310286*^9}, 3.901099302903328*^9, 
   3.901099567042575*^9, 3.901099662410321*^9, 3.901099745112076*^9, 
   3.901099819793015*^9, 3.9010998876442833`*^9, 3.901099941215365*^9, 
   3.901100029734704*^9, 3.901100177288081*^9, 3.901100243896677*^9, 
   3.901100283484788*^9, 3.901100347201405*^9, {3.9011004222585907`*^9, 
   3.9011004463983307`*^9}, 3.901100497957903*^9, 3.901100560002514*^9, 
   3.90110220773543*^9, 3.901102466050542*^9, 3.9011205766650476`*^9, 
   3.901121276336974*^9, 3.901121742000134*^9, 3.901121899863615*^9, 
   3.901122276548221*^9, 3.901123867786004*^9, 3.901124181370399*^9, 
   3.901124331011787*^9, 3.901124512644874*^9, 3.901124770397684*^9, 
   3.901125306101438*^9, 3.901136215129519*^9, 3.9011363485613127`*^9, 
   3.901139076243997*^9, 3.9011391379742527`*^9, 3.9011399727664557`*^9, 
   3.9011402134299603`*^9, 3.901140562606777*^9, 3.901140655608548*^9, {
   3.901140817566786*^9, 3.901140840405792*^9}, 3.901141007802917*^9, 
   3.9011413133433523`*^9, 3.901141719644744*^9, 3.901141951757214*^9, 
   3.901142333647513*^9, 3.9011423773978233`*^9, 3.90114242081394*^9, 
   3.901142648790833*^9, 3.9011431040857153`*^9, 3.901143179522192*^9, 
   3.901143406414369*^9, 3.901143581874795*^9, 3.90114388861802*^9, 
   3.901143989886766*^9, 3.90114410927043*^9, 3.90114424694355*^9, 
   3.9011443209014072`*^9, 3.901144413422776*^9, 3.901144508703561*^9, 
   3.901180824457122*^9, 3.901180952180456*^9, 3.901182464906842*^9, 
   3.901182533666895*^9, 3.901182684222163*^9, 3.901182781658657*^9, 
   3.90118292007969*^9, 3.9011829943142843`*^9, 3.9011830775039043`*^9, 
   3.9011831377052717`*^9, 3.901186962879228*^9, 3.9013559177962627`*^9, 
   3.901356348897833*^9, 3.90135774589487*^9, 3.901358828447978*^9, 
   3.9013589704288273`*^9, 3.901359056532214*^9, 3.9013592243463593`*^9, 
   3.9013594327739887`*^9, 3.9013611833084507`*^9, 3.901361707918618*^9, 
   3.901361941524582*^9, 3.901362167803404*^9, 3.901362289791582*^9, 
   3.901362375529462*^9, 3.9013624775419903`*^9, 3.901362739284346*^9, 
   3.9013629569805937`*^9, 3.901363049734837*^9, 3.901363155857613*^9, 
   3.901385150075693*^9, 3.901385450911132*^9, 3.901385688556426*^9, 
   3.901385812031992*^9, 3.90138588603998*^9, 3.9013859542934523`*^9, 
   3.901386078034314*^9, 3.901386165193376*^9, 3.901386230818434*^9, 
   3.90138631200671*^9, 3.9013864336038857`*^9, {3.901386496441104*^9, 
   3.901386515725994*^9}, 3.9013866017832336`*^9, 3.901386697166889*^9, 
   3.901386763239819*^9, 3.901702126178494*^9, 3.901702973478672*^9, 
   3.9017033028537703`*^9, 3.901703455285161*^9, 3.901703560494466*^9, 
   3.901703945273271*^9, 3.901704191407373*^9, 3.901709834206975*^9, 
   3.9017107665764837`*^9, 3.901710897990458*^9, 3.901710990003516*^9, 
   3.901711225655241*^9, 3.904834082772497*^9, 3.904834315947792*^9, 
   3.9048345510593863`*^9, 3.904834656534327*^9, 3.904834837960126*^9, 
   3.90483506767039*^9, 3.904835391779142*^9, 3.904835451032056*^9, 
   3.904835720391364*^9, 3.904835990182651*^9, 3.904836055701784*^9, 
   3.904836162766955*^9, 3.904836265983555*^9, 3.904836378959502*^9, 
   3.9048364696176863`*^9, 3.904836538619117*^9, 3.904836693410357*^9, 
   3.904836807637472*^9, 3.904837047882975*^9, 3.904837126421917*^9, 
   3.904837230912656*^9, 3.9048373485196257`*^9, 3.9048375942017612`*^9, 
   3.904837707525309*^9, 3.904837813149535*^9, 3.904837898984352*^9, 
   3.904838098834877*^9, 3.904838199602759*^9, 3.904838265509563*^9, 
   3.904838351301096*^9, 3.904838415752654*^9, 3.904838478725974*^9, 
   3.90483854839542*^9, 3.904839294167838*^9, 3.9048401124046173`*^9, 
   3.904840187083495*^9, 3.904840297731213*^9, 3.904840375146947*^9, 
   3.904840498706772*^9, 3.904840600220141*^9, 3.9048406905227747`*^9, 
   3.9048407932086973`*^9, 3.904840885856627*^9, 3.904840959795494*^9, 
   3.904841094058943*^9, 3.904841189265061*^9, 3.904841286005219*^9, 
   3.904841557535228*^9, 3.904841623547344*^9, 3.904841718491262*^9, 
   3.904841905435173*^9, 3.9048455186282473`*^9, 3.904845605734261*^9, 
   3.904845772770381*^9, 3.904846082616879*^9, 3.924526266154645*^9, 
   3.924527162872541*^9, 3.9245272701187143`*^9, 3.9245341432578497`*^9, 
   3.924534211605873*^9, 3.92520518625003*^9, 3.9252052887715797`*^9},
 CellLabel->
  "Out[112]=",ExpressionUUID->"3b7d72f2-c7c4-4b01-82fc-e276938f09d5"],

Cell[BoxData[
 FractionBox[
  RowBox[{"4", " ", "\[Pi]"}], "3"]], "Output",
 CellChangeTimes->{
  3.901059652703999*^9, 3.901093851349619*^9, 3.9010940923481083`*^9, 
   3.901094170913083*^9, 3.901094210335248*^9, 3.9010943165527477`*^9, 
   3.9010943611494293`*^9, 3.9010944189328413`*^9, 3.901094460537551*^9, 
   3.9010962893615417`*^9, 3.9010963310567102`*^9, 3.901096422792873*^9, 
   3.901096495644657*^9, 3.901097086109146*^9, 3.901097165952368*^9, 
   3.9010973402114964`*^9, 3.9010974815678797`*^9, 3.901097541208618*^9, 
   3.9010979231341543`*^9, 3.901098207146942*^9, 3.901098707680428*^9, 
   3.901098811897333*^9, {3.901099093446783*^9, 3.901099110477346*^9}, {
   3.901099196400449*^9, 3.901099220310286*^9}, 3.901099302903328*^9, 
   3.901099567042575*^9, 3.901099662410321*^9, 3.901099745112076*^9, 
   3.901099819793015*^9, 3.9010998876442833`*^9, 3.901099941215365*^9, 
   3.901100029734704*^9, 3.901100177288081*^9, 3.901100243896677*^9, 
   3.901100283484788*^9, 3.901100347201405*^9, {3.9011004222585907`*^9, 
   3.9011004463983307`*^9}, 3.901100497957903*^9, 3.901100560002514*^9, 
   3.90110220773543*^9, 3.901102466050542*^9, 3.9011205766650476`*^9, 
   3.901121276336974*^9, 3.901121742000134*^9, 3.901121899863615*^9, 
   3.901122276548221*^9, 3.901123867786004*^9, 3.901124181370399*^9, 
   3.901124331011787*^9, 3.901124512644874*^9, 3.901124770397684*^9, 
   3.901125306101438*^9, 3.901136215129519*^9, 3.9011363485613127`*^9, 
   3.901139076243997*^9, 3.9011391379742527`*^9, 3.9011399727664557`*^9, 
   3.9011402134299603`*^9, 3.901140562606777*^9, 3.901140655608548*^9, {
   3.901140817566786*^9, 3.901140840405792*^9}, 3.901141007802917*^9, 
   3.9011413133433523`*^9, 3.901141719644744*^9, 3.901141951757214*^9, 
   3.901142333647513*^9, 3.9011423773978233`*^9, 3.90114242081394*^9, 
   3.901142648790833*^9, 3.9011431040857153`*^9, 3.901143179522192*^9, 
   3.901143406414369*^9, 3.901143581874795*^9, 3.90114388861802*^9, 
   3.901143989886766*^9, 3.90114410927043*^9, 3.90114424694355*^9, 
   3.9011443209014072`*^9, 3.901144413422776*^9, 3.901144508703561*^9, 
   3.901180824457122*^9, 3.901180952180456*^9, 3.901182464906842*^9, 
   3.901182533666895*^9, 3.901182684222163*^9, 3.901182781658657*^9, 
   3.90118292007969*^9, 3.9011829943142843`*^9, 3.9011830775039043`*^9, 
   3.9011831377052717`*^9, 3.901186962879228*^9, 3.9013559177962627`*^9, 
   3.901356348897833*^9, 3.90135774589487*^9, 3.901358828447978*^9, 
   3.9013589704288273`*^9, 3.901359056532214*^9, 3.9013592243463593`*^9, 
   3.9013594327739887`*^9, 3.9013611833084507`*^9, 3.901361707918618*^9, 
   3.901361941524582*^9, 3.901362167803404*^9, 3.901362289791582*^9, 
   3.901362375529462*^9, 3.9013624775419903`*^9, 3.901362739284346*^9, 
   3.9013629569805937`*^9, 3.901363049734837*^9, 3.901363155857613*^9, 
   3.901385150075693*^9, 3.901385450911132*^9, 3.901385688556426*^9, 
   3.901385812031992*^9, 3.90138588603998*^9, 3.9013859542934523`*^9, 
   3.901386078034314*^9, 3.901386165193376*^9, 3.901386230818434*^9, 
   3.90138631200671*^9, 3.9013864336038857`*^9, {3.901386496441104*^9, 
   3.901386515725994*^9}, 3.9013866017832336`*^9, 3.901386697166889*^9, 
   3.901386763239819*^9, 3.901702126178494*^9, 3.901702973478672*^9, 
   3.9017033028537703`*^9, 3.901703455285161*^9, 3.901703560494466*^9, 
   3.901703945273271*^9, 3.901704191407373*^9, 3.901709834206975*^9, 
   3.9017107665764837`*^9, 3.901710897990458*^9, 3.901710990003516*^9, 
   3.901711225655241*^9, 3.904834082772497*^9, 3.904834315947792*^9, 
   3.9048345510593863`*^9, 3.904834656534327*^9, 3.904834837960126*^9, 
   3.90483506767039*^9, 3.904835391779142*^9, 3.904835451032056*^9, 
   3.904835720391364*^9, 3.904835990182651*^9, 3.904836055701784*^9, 
   3.904836162766955*^9, 3.904836265983555*^9, 3.904836378959502*^9, 
   3.9048364696176863`*^9, 3.904836538619117*^9, 3.904836693410357*^9, 
   3.904836807637472*^9, 3.904837047882975*^9, 3.904837126421917*^9, 
   3.904837230912656*^9, 3.9048373485196257`*^9, 3.9048375942017612`*^9, 
   3.904837707525309*^9, 3.904837813149535*^9, 3.904837898984352*^9, 
   3.904838098834877*^9, 3.904838199602759*^9, 3.904838265509563*^9, 
   3.904838351301096*^9, 3.904838415752654*^9, 3.904838478725974*^9, 
   3.90483854839542*^9, 3.904839294167838*^9, 3.9048401124046173`*^9, 
   3.904840187083495*^9, 3.904840297731213*^9, 3.904840375146947*^9, 
   3.904840498706772*^9, 3.904840600220141*^9, 3.9048406905227747`*^9, 
   3.9048407932086973`*^9, 3.904840885856627*^9, 3.904840959795494*^9, 
   3.904841094058943*^9, 3.904841189265061*^9, 3.904841286005219*^9, 
   3.904841557535228*^9, 3.904841623547344*^9, 3.904841718491262*^9, 
   3.904841905435173*^9, 3.9048455186282473`*^9, 3.904845605734261*^9, 
   3.904845772770381*^9, 3.904846082616879*^9, 3.924526266154645*^9, 
   3.924527162872541*^9, 3.9245272701187143`*^9, 3.9245341432578497`*^9, 
   3.924534211605873*^9, 3.92520518625003*^9, 3.925205288772518*^9},
 CellLabel->
  "Out[113]=",ExpressionUUID->"fe19f663-c877-4936-b84b-0ad4e2760f2a"],

Cell[BoxData["\<\"v2:\"\>"], "Output",
 CellChangeTimes->{
  3.901059652703999*^9, 3.901093851349619*^9, 3.9010940923481083`*^9, 
   3.901094170913083*^9, 3.901094210335248*^9, 3.9010943165527477`*^9, 
   3.9010943611494293`*^9, 3.9010944189328413`*^9, 3.901094460537551*^9, 
   3.9010962893615417`*^9, 3.9010963310567102`*^9, 3.901096422792873*^9, 
   3.901096495644657*^9, 3.901097086109146*^9, 3.901097165952368*^9, 
   3.9010973402114964`*^9, 3.9010974815678797`*^9, 3.901097541208618*^9, 
   3.9010979231341543`*^9, 3.901098207146942*^9, 3.901098707680428*^9, 
   3.901098811897333*^9, {3.901099093446783*^9, 3.901099110477346*^9}, {
   3.901099196400449*^9, 3.901099220310286*^9}, 3.901099302903328*^9, 
   3.901099567042575*^9, 3.901099662410321*^9, 3.901099745112076*^9, 
   3.901099819793015*^9, 3.9010998876442833`*^9, 3.901099941215365*^9, 
   3.901100029734704*^9, 3.901100177288081*^9, 3.901100243896677*^9, 
   3.901100283484788*^9, 3.901100347201405*^9, {3.9011004222585907`*^9, 
   3.9011004463983307`*^9}, 3.901100497957903*^9, 3.901100560002514*^9, 
   3.90110220773543*^9, 3.901102466050542*^9, 3.9011205766650476`*^9, 
   3.901121276336974*^9, 3.901121742000134*^9, 3.901121899863615*^9, 
   3.901122276548221*^9, 3.901123867786004*^9, 3.901124181370399*^9, 
   3.901124331011787*^9, 3.901124512644874*^9, 3.901124770397684*^9, 
   3.901125306101438*^9, 3.901136215129519*^9, 3.9011363485613127`*^9, 
   3.901139076243997*^9, 3.9011391379742527`*^9, 3.9011399727664557`*^9, 
   3.9011402134299603`*^9, 3.901140562606777*^9, 3.901140655608548*^9, {
   3.901140817566786*^9, 3.901140840405792*^9}, 3.901141007802917*^9, 
   3.9011413133433523`*^9, 3.901141719644744*^9, 3.901141951757214*^9, 
   3.901142333647513*^9, 3.9011423773978233`*^9, 3.90114242081394*^9, 
   3.901142648790833*^9, 3.9011431040857153`*^9, 3.901143179522192*^9, 
   3.901143406414369*^9, 3.901143581874795*^9, 3.90114388861802*^9, 
   3.901143989886766*^9, 3.90114410927043*^9, 3.90114424694355*^9, 
   3.9011443209014072`*^9, 3.901144413422776*^9, 3.901144508703561*^9, 
   3.901180824457122*^9, 3.901180952180456*^9, 3.901182464906842*^9, 
   3.901182533666895*^9, 3.901182684222163*^9, 3.901182781658657*^9, 
   3.90118292007969*^9, 3.9011829943142843`*^9, 3.9011830775039043`*^9, 
   3.9011831377052717`*^9, 3.901186962879228*^9, 3.9013559177962627`*^9, 
   3.901356348897833*^9, 3.90135774589487*^9, 3.901358828447978*^9, 
   3.9013589704288273`*^9, 3.901359056532214*^9, 3.9013592243463593`*^9, 
   3.9013594327739887`*^9, 3.9013611833084507`*^9, 3.901361707918618*^9, 
   3.901361941524582*^9, 3.901362167803404*^9, 3.901362289791582*^9, 
   3.901362375529462*^9, 3.9013624775419903`*^9, 3.901362739284346*^9, 
   3.9013629569805937`*^9, 3.901363049734837*^9, 3.901363155857613*^9, 
   3.901385150075693*^9, 3.901385450911132*^9, 3.901385688556426*^9, 
   3.901385812031992*^9, 3.90138588603998*^9, 3.9013859542934523`*^9, 
   3.901386078034314*^9, 3.901386165193376*^9, 3.901386230818434*^9, 
   3.90138631200671*^9, 3.9013864336038857`*^9, {3.901386496441104*^9, 
   3.901386515725994*^9}, 3.9013866017832336`*^9, 3.901386697166889*^9, 
   3.901386763239819*^9, 3.901702126178494*^9, 3.901702973478672*^9, 
   3.9017033028537703`*^9, 3.901703455285161*^9, 3.901703560494466*^9, 
   3.901703945273271*^9, 3.901704191407373*^9, 3.901709834206975*^9, 
   3.9017107665764837`*^9, 3.901710897990458*^9, 3.901710990003516*^9, 
   3.901711225655241*^9, 3.904834082772497*^9, 3.904834315947792*^9, 
   3.9048345510593863`*^9, 3.904834656534327*^9, 3.904834837960126*^9, 
   3.90483506767039*^9, 3.904835391779142*^9, 3.904835451032056*^9, 
   3.904835720391364*^9, 3.904835990182651*^9, 3.904836055701784*^9, 
   3.904836162766955*^9, 3.904836265983555*^9, 3.904836378959502*^9, 
   3.9048364696176863`*^9, 3.904836538619117*^9, 3.904836693410357*^9, 
   3.904836807637472*^9, 3.904837047882975*^9, 3.904837126421917*^9, 
   3.904837230912656*^9, 3.9048373485196257`*^9, 3.9048375942017612`*^9, 
   3.904837707525309*^9, 3.904837813149535*^9, 3.904837898984352*^9, 
   3.904838098834877*^9, 3.904838199602759*^9, 3.904838265509563*^9, 
   3.904838351301096*^9, 3.904838415752654*^9, 3.904838478725974*^9, 
   3.90483854839542*^9, 3.904839294167838*^9, 3.9048401124046173`*^9, 
   3.904840187083495*^9, 3.904840297731213*^9, 3.904840375146947*^9, 
   3.904840498706772*^9, 3.904840600220141*^9, 3.9048406905227747`*^9, 
   3.9048407932086973`*^9, 3.904840885856627*^9, 3.904840959795494*^9, 
   3.904841094058943*^9, 3.904841189265061*^9, 3.904841286005219*^9, 
   3.904841557535228*^9, 3.904841623547344*^9, 3.904841718491262*^9, 
   3.904841905435173*^9, 3.9048455186282473`*^9, 3.904845605734261*^9, 
   3.904845772770381*^9, 3.904846082616879*^9, 3.924526266154645*^9, 
   3.924527162872541*^9, 3.9245272701187143`*^9, 3.9245341432578497`*^9, 
   3.924534211605873*^9, 3.92520518625003*^9, 3.925205288773437*^9},
 CellLabel->
  "Out[114]=",ExpressionUUID->"8b1e40df-22ad-4c47-8a55-6757612a0b9f"],

Cell[BoxData[
 FractionBox[
  RowBox[{"4000", " ", "\[Pi]"}], "3"]], "Output",
 CellChangeTimes->{
  3.901059652703999*^9, 3.901093851349619*^9, 3.9010940923481083`*^9, 
   3.901094170913083*^9, 3.901094210335248*^9, 3.9010943165527477`*^9, 
   3.9010943611494293`*^9, 3.9010944189328413`*^9, 3.901094460537551*^9, 
   3.9010962893615417`*^9, 3.9010963310567102`*^9, 3.901096422792873*^9, 
   3.901096495644657*^9, 3.901097086109146*^9, 3.901097165952368*^9, 
   3.9010973402114964`*^9, 3.9010974815678797`*^9, 3.901097541208618*^9, 
   3.9010979231341543`*^9, 3.901098207146942*^9, 3.901098707680428*^9, 
   3.901098811897333*^9, {3.901099093446783*^9, 3.901099110477346*^9}, {
   3.901099196400449*^9, 3.901099220310286*^9}, 3.901099302903328*^9, 
   3.901099567042575*^9, 3.901099662410321*^9, 3.901099745112076*^9, 
   3.901099819793015*^9, 3.9010998876442833`*^9, 3.901099941215365*^9, 
   3.901100029734704*^9, 3.901100177288081*^9, 3.901100243896677*^9, 
   3.901100283484788*^9, 3.901100347201405*^9, {3.9011004222585907`*^9, 
   3.9011004463983307`*^9}, 3.901100497957903*^9, 3.901100560002514*^9, 
   3.90110220773543*^9, 3.901102466050542*^9, 3.9011205766650476`*^9, 
   3.901121276336974*^9, 3.901121742000134*^9, 3.901121899863615*^9, 
   3.901122276548221*^9, 3.901123867786004*^9, 3.901124181370399*^9, 
   3.901124331011787*^9, 3.901124512644874*^9, 3.901124770397684*^9, 
   3.901125306101438*^9, 3.901136215129519*^9, 3.9011363485613127`*^9, 
   3.901139076243997*^9, 3.9011391379742527`*^9, 3.9011399727664557`*^9, 
   3.9011402134299603`*^9, 3.901140562606777*^9, 3.901140655608548*^9, {
   3.901140817566786*^9, 3.901140840405792*^9}, 3.901141007802917*^9, 
   3.9011413133433523`*^9, 3.901141719644744*^9, 3.901141951757214*^9, 
   3.901142333647513*^9, 3.9011423773978233`*^9, 3.90114242081394*^9, 
   3.901142648790833*^9, 3.9011431040857153`*^9, 3.901143179522192*^9, 
   3.901143406414369*^9, 3.901143581874795*^9, 3.90114388861802*^9, 
   3.901143989886766*^9, 3.90114410927043*^9, 3.90114424694355*^9, 
   3.9011443209014072`*^9, 3.901144413422776*^9, 3.901144508703561*^9, 
   3.901180824457122*^9, 3.901180952180456*^9, 3.901182464906842*^9, 
   3.901182533666895*^9, 3.901182684222163*^9, 3.901182781658657*^9, 
   3.90118292007969*^9, 3.9011829943142843`*^9, 3.9011830775039043`*^9, 
   3.9011831377052717`*^9, 3.901186962879228*^9, 3.9013559177962627`*^9, 
   3.901356348897833*^9, 3.90135774589487*^9, 3.901358828447978*^9, 
   3.9013589704288273`*^9, 3.901359056532214*^9, 3.9013592243463593`*^9, 
   3.9013594327739887`*^9, 3.9013611833084507`*^9, 3.901361707918618*^9, 
   3.901361941524582*^9, 3.901362167803404*^9, 3.901362289791582*^9, 
   3.901362375529462*^9, 3.9013624775419903`*^9, 3.901362739284346*^9, 
   3.9013629569805937`*^9, 3.901363049734837*^9, 3.901363155857613*^9, 
   3.901385150075693*^9, 3.901385450911132*^9, 3.901385688556426*^9, 
   3.901385812031992*^9, 3.90138588603998*^9, 3.9013859542934523`*^9, 
   3.901386078034314*^9, 3.901386165193376*^9, 3.901386230818434*^9, 
   3.90138631200671*^9, 3.9013864336038857`*^9, {3.901386496441104*^9, 
   3.901386515725994*^9}, 3.9013866017832336`*^9, 3.901386697166889*^9, 
   3.901386763239819*^9, 3.901702126178494*^9, 3.901702973478672*^9, 
   3.9017033028537703`*^9, 3.901703455285161*^9, 3.901703560494466*^9, 
   3.901703945273271*^9, 3.901704191407373*^9, 3.901709834206975*^9, 
   3.9017107665764837`*^9, 3.901710897990458*^9, 3.901710990003516*^9, 
   3.901711225655241*^9, 3.904834082772497*^9, 3.904834315947792*^9, 
   3.9048345510593863`*^9, 3.904834656534327*^9, 3.904834837960126*^9, 
   3.90483506767039*^9, 3.904835391779142*^9, 3.904835451032056*^9, 
   3.904835720391364*^9, 3.904835990182651*^9, 3.904836055701784*^9, 
   3.904836162766955*^9, 3.904836265983555*^9, 3.904836378959502*^9, 
   3.9048364696176863`*^9, 3.904836538619117*^9, 3.904836693410357*^9, 
   3.904836807637472*^9, 3.904837047882975*^9, 3.904837126421917*^9, 
   3.904837230912656*^9, 3.9048373485196257`*^9, 3.9048375942017612`*^9, 
   3.904837707525309*^9, 3.904837813149535*^9, 3.904837898984352*^9, 
   3.904838098834877*^9, 3.904838199602759*^9, 3.904838265509563*^9, 
   3.904838351301096*^9, 3.904838415752654*^9, 3.904838478725974*^9, 
   3.90483854839542*^9, 3.904839294167838*^9, 3.9048401124046173`*^9, 
   3.904840187083495*^9, 3.904840297731213*^9, 3.904840375146947*^9, 
   3.904840498706772*^9, 3.904840600220141*^9, 3.9048406905227747`*^9, 
   3.9048407932086973`*^9, 3.904840885856627*^9, 3.904840959795494*^9, 
   3.904841094058943*^9, 3.904841189265061*^9, 3.904841286005219*^9, 
   3.904841557535228*^9, 3.904841623547344*^9, 3.904841718491262*^9, 
   3.904841905435173*^9, 3.9048455186282473`*^9, 3.904845605734261*^9, 
   3.904845772770381*^9, 3.904846082616879*^9, 3.924526266154645*^9, 
   3.924527162872541*^9, 3.9245272701187143`*^9, 3.9245341432578497`*^9, 
   3.924534211605873*^9, 3.92520518625003*^9, 3.925205288774394*^9},
 CellLabel->
  "Out[115]=",ExpressionUUID->"38a2cd64-6a41-4edd-8d76-2ea58440983f"],

Cell[BoxData["\<\"a1c:\"\>"], "Output",
 CellChangeTimes->{
  3.901059652703999*^9, 3.901093851349619*^9, 3.9010940923481083`*^9, 
   3.901094170913083*^9, 3.901094210335248*^9, 3.9010943165527477`*^9, 
   3.9010943611494293`*^9, 3.9010944189328413`*^9, 3.901094460537551*^9, 
   3.9010962893615417`*^9, 3.9010963310567102`*^9, 3.901096422792873*^9, 
   3.901096495644657*^9, 3.901097086109146*^9, 3.901097165952368*^9, 
   3.9010973402114964`*^9, 3.9010974815678797`*^9, 3.901097541208618*^9, 
   3.9010979231341543`*^9, 3.901098207146942*^9, 3.901098707680428*^9, 
   3.901098811897333*^9, {3.901099093446783*^9, 3.901099110477346*^9}, {
   3.901099196400449*^9, 3.901099220310286*^9}, 3.901099302903328*^9, 
   3.901099567042575*^9, 3.901099662410321*^9, 3.901099745112076*^9, 
   3.901099819793015*^9, 3.9010998876442833`*^9, 3.901099941215365*^9, 
   3.901100029734704*^9, 3.901100177288081*^9, 3.901100243896677*^9, 
   3.901100283484788*^9, 3.901100347201405*^9, {3.9011004222585907`*^9, 
   3.9011004463983307`*^9}, 3.901100497957903*^9, 3.901100560002514*^9, 
   3.90110220773543*^9, 3.901102466050542*^9, 3.9011205766650476`*^9, 
   3.901121276336974*^9, 3.901121742000134*^9, 3.901121899863615*^9, 
   3.901122276548221*^9, 3.901123867786004*^9, 3.901124181370399*^9, 
   3.901124331011787*^9, 3.901124512644874*^9, 3.901124770397684*^9, 
   3.901125306101438*^9, 3.901136215129519*^9, 3.9011363485613127`*^9, 
   3.901139076243997*^9, 3.9011391379742527`*^9, 3.9011399727664557`*^9, 
   3.9011402134299603`*^9, 3.901140562606777*^9, 3.901140655608548*^9, {
   3.901140817566786*^9, 3.901140840405792*^9}, 3.901141007802917*^9, 
   3.9011413133433523`*^9, 3.901141719644744*^9, 3.901141951757214*^9, 
   3.901142333647513*^9, 3.9011423773978233`*^9, 3.90114242081394*^9, 
   3.901142648790833*^9, 3.9011431040857153`*^9, 3.901143179522192*^9, 
   3.901143406414369*^9, 3.901143581874795*^9, 3.90114388861802*^9, 
   3.901143989886766*^9, 3.90114410927043*^9, 3.90114424694355*^9, 
   3.9011443209014072`*^9, 3.901144413422776*^9, 3.901144508703561*^9, 
   3.901180824457122*^9, 3.901180952180456*^9, 3.901182464906842*^9, 
   3.901182533666895*^9, 3.901182684222163*^9, 3.901182781658657*^9, 
   3.90118292007969*^9, 3.9011829943142843`*^9, 3.9011830775039043`*^9, 
   3.9011831377052717`*^9, 3.901186962879228*^9, 3.9013559177962627`*^9, 
   3.901356348897833*^9, 3.90135774589487*^9, 3.901358828447978*^9, 
   3.9013589704288273`*^9, 3.901359056532214*^9, 3.9013592243463593`*^9, 
   3.9013594327739887`*^9, 3.9013611833084507`*^9, 3.901361707918618*^9, 
   3.901361941524582*^9, 3.901362167803404*^9, 3.901362289791582*^9, 
   3.901362375529462*^9, 3.9013624775419903`*^9, 3.901362739284346*^9, 
   3.9013629569805937`*^9, 3.901363049734837*^9, 3.901363155857613*^9, 
   3.901385150075693*^9, 3.901385450911132*^9, 3.901385688556426*^9, 
   3.901385812031992*^9, 3.90138588603998*^9, 3.9013859542934523`*^9, 
   3.901386078034314*^9, 3.901386165193376*^9, 3.901386230818434*^9, 
   3.90138631200671*^9, 3.9013864336038857`*^9, {3.901386496441104*^9, 
   3.901386515725994*^9}, 3.9013866017832336`*^9, 3.901386697166889*^9, 
   3.901386763239819*^9, 3.901702126178494*^9, 3.901702973478672*^9, 
   3.9017033028537703`*^9, 3.901703455285161*^9, 3.901703560494466*^9, 
   3.901703945273271*^9, 3.901704191407373*^9, 3.901709834206975*^9, 
   3.9017107665764837`*^9, 3.901710897990458*^9, 3.901710990003516*^9, 
   3.901711225655241*^9, 3.904834082772497*^9, 3.904834315947792*^9, 
   3.9048345510593863`*^9, 3.904834656534327*^9, 3.904834837960126*^9, 
   3.90483506767039*^9, 3.904835391779142*^9, 3.904835451032056*^9, 
   3.904835720391364*^9, 3.904835990182651*^9, 3.904836055701784*^9, 
   3.904836162766955*^9, 3.904836265983555*^9, 3.904836378959502*^9, 
   3.9048364696176863`*^9, 3.904836538619117*^9, 3.904836693410357*^9, 
   3.904836807637472*^9, 3.904837047882975*^9, 3.904837126421917*^9, 
   3.904837230912656*^9, 3.9048373485196257`*^9, 3.9048375942017612`*^9, 
   3.904837707525309*^9, 3.904837813149535*^9, 3.904837898984352*^9, 
   3.904838098834877*^9, 3.904838199602759*^9, 3.904838265509563*^9, 
   3.904838351301096*^9, 3.904838415752654*^9, 3.904838478725974*^9, 
   3.90483854839542*^9, 3.904839294167838*^9, 3.9048401124046173`*^9, 
   3.904840187083495*^9, 3.904840297731213*^9, 3.904840375146947*^9, 
   3.904840498706772*^9, 3.904840600220141*^9, 3.9048406905227747`*^9, 
   3.9048407932086973`*^9, 3.904840885856627*^9, 3.904840959795494*^9, 
   3.904841094058943*^9, 3.904841189265061*^9, 3.904841286005219*^9, 
   3.904841557535228*^9, 3.904841623547344*^9, 3.904841718491262*^9, 
   3.904841905435173*^9, 3.9048455186282473`*^9, 3.904845605734261*^9, 
   3.904845772770381*^9, 3.904846082616879*^9, 3.924526266154645*^9, 
   3.924527162872541*^9, 3.9245272701187143`*^9, 3.9245341432578497`*^9, 
   3.924534211605873*^9, 3.92520518625003*^9, 3.925205288775316*^9},
 CellLabel->
  "Out[116]=",ExpressionUUID->"fc753a45-9b5c-47a9-b737-b4a5dd525424"],

Cell[BoxData["0.21705117079936984`"], "Output",
 CellChangeTimes->{
  3.901059652703999*^9, 3.901093851349619*^9, 3.9010940923481083`*^9, 
   3.901094170913083*^9, 3.901094210335248*^9, 3.9010943165527477`*^9, 
   3.9010943611494293`*^9, 3.9010944189328413`*^9, 3.901094460537551*^9, 
   3.9010962893615417`*^9, 3.9010963310567102`*^9, 3.901096422792873*^9, 
   3.901096495644657*^9, 3.901097086109146*^9, 3.901097165952368*^9, 
   3.9010973402114964`*^9, 3.9010974815678797`*^9, 3.901097541208618*^9, 
   3.9010979231341543`*^9, 3.901098207146942*^9, 3.901098707680428*^9, 
   3.901098811897333*^9, {3.901099093446783*^9, 3.901099110477346*^9}, {
   3.901099196400449*^9, 3.901099220310286*^9}, 3.901099302903328*^9, 
   3.901099567042575*^9, 3.901099662410321*^9, 3.901099745112076*^9, 
   3.901099819793015*^9, 3.9010998876442833`*^9, 3.901099941215365*^9, 
   3.901100029734704*^9, 3.901100177288081*^9, 3.901100243896677*^9, 
   3.901100283484788*^9, 3.901100347201405*^9, {3.9011004222585907`*^9, 
   3.9011004463983307`*^9}, 3.901100497957903*^9, 3.901100560002514*^9, 
   3.90110220773543*^9, 3.901102466050542*^9, 3.9011205766650476`*^9, 
   3.901121276336974*^9, 3.901121742000134*^9, 3.901121899863615*^9, 
   3.901122276548221*^9, 3.901123867786004*^9, 3.901124181370399*^9, 
   3.901124331011787*^9, 3.901124512644874*^9, 3.901124770397684*^9, 
   3.901125306101438*^9, 3.901136215129519*^9, 3.9011363485613127`*^9, 
   3.901139076243997*^9, 3.9011391379742527`*^9, 3.9011399727664557`*^9, 
   3.9011402134299603`*^9, 3.901140562606777*^9, 3.901140655608548*^9, {
   3.901140817566786*^9, 3.901140840405792*^9}, 3.901141007802917*^9, 
   3.9011413133433523`*^9, 3.901141719644744*^9, 3.901141951757214*^9, 
   3.901142333647513*^9, 3.9011423773978233`*^9, 3.90114242081394*^9, 
   3.901142648790833*^9, 3.9011431040857153`*^9, 3.901143179522192*^9, 
   3.901143406414369*^9, 3.901143581874795*^9, 3.90114388861802*^9, 
   3.901143989886766*^9, 3.90114410927043*^9, 3.90114424694355*^9, 
   3.9011443209014072`*^9, 3.901144413422776*^9, 3.901144508703561*^9, 
   3.901180824457122*^9, 3.901180952180456*^9, 3.901182464906842*^9, 
   3.901182533666895*^9, 3.901182684222163*^9, 3.901182781658657*^9, 
   3.90118292007969*^9, 3.9011829943142843`*^9, 3.9011830775039043`*^9, 
   3.9011831377052717`*^9, 3.901186962879228*^9, 3.9013559177962627`*^9, 
   3.901356348897833*^9, 3.90135774589487*^9, 3.901358828447978*^9, 
   3.9013589704288273`*^9, 3.901359056532214*^9, 3.9013592243463593`*^9, 
   3.9013594327739887`*^9, 3.9013611833084507`*^9, 3.901361707918618*^9, 
   3.901361941524582*^9, 3.901362167803404*^9, 3.901362289791582*^9, 
   3.901362375529462*^9, 3.9013624775419903`*^9, 3.901362739284346*^9, 
   3.9013629569805937`*^9, 3.901363049734837*^9, 3.901363155857613*^9, 
   3.901385150075693*^9, 3.901385450911132*^9, 3.901385688556426*^9, 
   3.901385812031992*^9, 3.90138588603998*^9, 3.9013859542934523`*^9, 
   3.901386078034314*^9, 3.901386165193376*^9, 3.901386230818434*^9, 
   3.90138631200671*^9, 3.9013864336038857`*^9, {3.901386496441104*^9, 
   3.901386515725994*^9}, 3.9013866017832336`*^9, 3.901386697166889*^9, 
   3.901386763239819*^9, 3.901702126178494*^9, 3.901702973478672*^9, 
   3.9017033028537703`*^9, 3.901703455285161*^9, 3.901703560494466*^9, 
   3.901703945273271*^9, 3.901704191407373*^9, 3.901709834206975*^9, 
   3.9017107665764837`*^9, 3.901710897990458*^9, 3.901710990003516*^9, 
   3.901711225655241*^9, 3.904834082772497*^9, 3.904834315947792*^9, 
   3.9048345510593863`*^9, 3.904834656534327*^9, 3.904834837960126*^9, 
   3.90483506767039*^9, 3.904835391779142*^9, 3.904835451032056*^9, 
   3.904835720391364*^9, 3.904835990182651*^9, 3.904836055701784*^9, 
   3.904836162766955*^9, 3.904836265983555*^9, 3.904836378959502*^9, 
   3.9048364696176863`*^9, 3.904836538619117*^9, 3.904836693410357*^9, 
   3.904836807637472*^9, 3.904837047882975*^9, 3.904837126421917*^9, 
   3.904837230912656*^9, 3.9048373485196257`*^9, 3.9048375942017612`*^9, 
   3.904837707525309*^9, 3.904837813149535*^9, 3.904837898984352*^9, 
   3.904838098834877*^9, 3.904838199602759*^9, 3.904838265509563*^9, 
   3.904838351301096*^9, 3.904838415752654*^9, 3.904838478725974*^9, 
   3.90483854839542*^9, 3.904839294167838*^9, 3.9048401124046173`*^9, 
   3.904840187083495*^9, 3.904840297731213*^9, 3.904840375146947*^9, 
   3.904840498706772*^9, 3.904840600220141*^9, 3.9048406905227747`*^9, 
   3.9048407932086973`*^9, 3.904840885856627*^9, 3.904840959795494*^9, 
   3.904841094058943*^9, 3.904841189265061*^9, 3.904841286005219*^9, 
   3.904841557535228*^9, 3.904841623547344*^9, 3.904841718491262*^9, 
   3.904841905435173*^9, 3.9048455186282473`*^9, 3.904845605734261*^9, 
   3.904845772770381*^9, 3.904846082616879*^9, 3.924526266154645*^9, 
   3.924527162872541*^9, 3.9245272701187143`*^9, 3.9245341432578497`*^9, 
   3.924534211605873*^9, 3.92520518625003*^9, 3.9252052887762003`*^9},
 CellLabel->
  "Out[117]=",ExpressionUUID->"55351dbe-b7ec-4811-9386-da04d0702b4f"],

Cell[BoxData["\<\"a1d:\"\>"], "Output",
 CellChangeTimes->{
  3.901059652703999*^9, 3.901093851349619*^9, 3.9010940923481083`*^9, 
   3.901094170913083*^9, 3.901094210335248*^9, 3.9010943165527477`*^9, 
   3.9010943611494293`*^9, 3.9010944189328413`*^9, 3.901094460537551*^9, 
   3.9010962893615417`*^9, 3.9010963310567102`*^9, 3.901096422792873*^9, 
   3.901096495644657*^9, 3.901097086109146*^9, 3.901097165952368*^9, 
   3.9010973402114964`*^9, 3.9010974815678797`*^9, 3.901097541208618*^9, 
   3.9010979231341543`*^9, 3.901098207146942*^9, 3.901098707680428*^9, 
   3.901098811897333*^9, {3.901099093446783*^9, 3.901099110477346*^9}, {
   3.901099196400449*^9, 3.901099220310286*^9}, 3.901099302903328*^9, 
   3.901099567042575*^9, 3.901099662410321*^9, 3.901099745112076*^9, 
   3.901099819793015*^9, 3.9010998876442833`*^9, 3.901099941215365*^9, 
   3.901100029734704*^9, 3.901100177288081*^9, 3.901100243896677*^9, 
   3.901100283484788*^9, 3.901100347201405*^9, {3.9011004222585907`*^9, 
   3.9011004463983307`*^9}, 3.901100497957903*^9, 3.901100560002514*^9, 
   3.90110220773543*^9, 3.901102466050542*^9, 3.9011205766650476`*^9, 
   3.901121276336974*^9, 3.901121742000134*^9, 3.901121899863615*^9, 
   3.901122276548221*^9, 3.901123867786004*^9, 3.901124181370399*^9, 
   3.901124331011787*^9, 3.901124512644874*^9, 3.901124770397684*^9, 
   3.901125306101438*^9, 3.901136215129519*^9, 3.9011363485613127`*^9, 
   3.901139076243997*^9, 3.9011391379742527`*^9, 3.9011399727664557`*^9, 
   3.9011402134299603`*^9, 3.901140562606777*^9, 3.901140655608548*^9, {
   3.901140817566786*^9, 3.901140840405792*^9}, 3.901141007802917*^9, 
   3.9011413133433523`*^9, 3.901141719644744*^9, 3.901141951757214*^9, 
   3.901142333647513*^9, 3.9011423773978233`*^9, 3.90114242081394*^9, 
   3.901142648790833*^9, 3.9011431040857153`*^9, 3.901143179522192*^9, 
   3.901143406414369*^9, 3.901143581874795*^9, 3.90114388861802*^9, 
   3.901143989886766*^9, 3.90114410927043*^9, 3.90114424694355*^9, 
   3.9011443209014072`*^9, 3.901144413422776*^9, 3.901144508703561*^9, 
   3.901180824457122*^9, 3.901180952180456*^9, 3.901182464906842*^9, 
   3.901182533666895*^9, 3.901182684222163*^9, 3.901182781658657*^9, 
   3.90118292007969*^9, 3.9011829943142843`*^9, 3.9011830775039043`*^9, 
   3.9011831377052717`*^9, 3.901186962879228*^9, 3.9013559177962627`*^9, 
   3.901356348897833*^9, 3.90135774589487*^9, 3.901358828447978*^9, 
   3.9013589704288273`*^9, 3.901359056532214*^9, 3.9013592243463593`*^9, 
   3.9013594327739887`*^9, 3.9013611833084507`*^9, 3.901361707918618*^9, 
   3.901361941524582*^9, 3.901362167803404*^9, 3.901362289791582*^9, 
   3.901362375529462*^9, 3.9013624775419903`*^9, 3.901362739284346*^9, 
   3.9013629569805937`*^9, 3.901363049734837*^9, 3.901363155857613*^9, 
   3.901385150075693*^9, 3.901385450911132*^9, 3.901385688556426*^9, 
   3.901385812031992*^9, 3.90138588603998*^9, 3.9013859542934523`*^9, 
   3.901386078034314*^9, 3.901386165193376*^9, 3.901386230818434*^9, 
   3.90138631200671*^9, 3.9013864336038857`*^9, {3.901386496441104*^9, 
   3.901386515725994*^9}, 3.9013866017832336`*^9, 3.901386697166889*^9, 
   3.901386763239819*^9, 3.901702126178494*^9, 3.901702973478672*^9, 
   3.9017033028537703`*^9, 3.901703455285161*^9, 3.901703560494466*^9, 
   3.901703945273271*^9, 3.901704191407373*^9, 3.901709834206975*^9, 
   3.9017107665764837`*^9, 3.901710897990458*^9, 3.901710990003516*^9, 
   3.901711225655241*^9, 3.904834082772497*^9, 3.904834315947792*^9, 
   3.9048345510593863`*^9, 3.904834656534327*^9, 3.904834837960126*^9, 
   3.90483506767039*^9, 3.904835391779142*^9, 3.904835451032056*^9, 
   3.904835720391364*^9, 3.904835990182651*^9, 3.904836055701784*^9, 
   3.904836162766955*^9, 3.904836265983555*^9, 3.904836378959502*^9, 
   3.9048364696176863`*^9, 3.904836538619117*^9, 3.904836693410357*^9, 
   3.904836807637472*^9, 3.904837047882975*^9, 3.904837126421917*^9, 
   3.904837230912656*^9, 3.9048373485196257`*^9, 3.9048375942017612`*^9, 
   3.904837707525309*^9, 3.904837813149535*^9, 3.904837898984352*^9, 
   3.904838098834877*^9, 3.904838199602759*^9, 3.904838265509563*^9, 
   3.904838351301096*^9, 3.904838415752654*^9, 3.904838478725974*^9, 
   3.90483854839542*^9, 3.904839294167838*^9, 3.9048401124046173`*^9, 
   3.904840187083495*^9, 3.904840297731213*^9, 3.904840375146947*^9, 
   3.904840498706772*^9, 3.904840600220141*^9, 3.9048406905227747`*^9, 
   3.9048407932086973`*^9, 3.904840885856627*^9, 3.904840959795494*^9, 
   3.904841094058943*^9, 3.904841189265061*^9, 3.904841286005219*^9, 
   3.904841557535228*^9, 3.904841623547344*^9, 3.904841718491262*^9, 
   3.904841905435173*^9, 3.9048455186282473`*^9, 3.904845605734261*^9, 
   3.904845772770381*^9, 3.904846082616879*^9, 3.924526266154645*^9, 
   3.924527162872541*^9, 3.9245272701187143`*^9, 3.9245341432578497`*^9, 
   3.924534211605873*^9, 3.92520518625003*^9, 3.925205288777088*^9},
 CellLabel->
  "Out[118]=",ExpressionUUID->"ddb37c4b-99a2-4afb-932f-65840d39c4e7"],

Cell[BoxData["0.000021702946785258456`"], "Output",
 CellChangeTimes->{
  3.901059652703999*^9, 3.901093851349619*^9, 3.9010940923481083`*^9, 
   3.901094170913083*^9, 3.901094210335248*^9, 3.9010943165527477`*^9, 
   3.9010943611494293`*^9, 3.9010944189328413`*^9, 3.901094460537551*^9, 
   3.9010962893615417`*^9, 3.9010963310567102`*^9, 3.901096422792873*^9, 
   3.901096495644657*^9, 3.901097086109146*^9, 3.901097165952368*^9, 
   3.9010973402114964`*^9, 3.9010974815678797`*^9, 3.901097541208618*^9, 
   3.9010979231341543`*^9, 3.901098207146942*^9, 3.901098707680428*^9, 
   3.901098811897333*^9, {3.901099093446783*^9, 3.901099110477346*^9}, {
   3.901099196400449*^9, 3.901099220310286*^9}, 3.901099302903328*^9, 
   3.901099567042575*^9, 3.901099662410321*^9, 3.901099745112076*^9, 
   3.901099819793015*^9, 3.9010998876442833`*^9, 3.901099941215365*^9, 
   3.901100029734704*^9, 3.901100177288081*^9, 3.901100243896677*^9, 
   3.901100283484788*^9, 3.901100347201405*^9, {3.9011004222585907`*^9, 
   3.9011004463983307`*^9}, 3.901100497957903*^9, 3.901100560002514*^9, 
   3.90110220773543*^9, 3.901102466050542*^9, 3.9011205766650476`*^9, 
   3.901121276336974*^9, 3.901121742000134*^9, 3.901121899863615*^9, 
   3.901122276548221*^9, 3.901123867786004*^9, 3.901124181370399*^9, 
   3.901124331011787*^9, 3.901124512644874*^9, 3.901124770397684*^9, 
   3.901125306101438*^9, 3.901136215129519*^9, 3.9011363485613127`*^9, 
   3.901139076243997*^9, 3.9011391379742527`*^9, 3.9011399727664557`*^9, 
   3.9011402134299603`*^9, 3.901140562606777*^9, 3.901140655608548*^9, {
   3.901140817566786*^9, 3.901140840405792*^9}, 3.901141007802917*^9, 
   3.9011413133433523`*^9, 3.901141719644744*^9, 3.901141951757214*^9, 
   3.901142333647513*^9, 3.9011423773978233`*^9, 3.90114242081394*^9, 
   3.901142648790833*^9, 3.9011431040857153`*^9, 3.901143179522192*^9, 
   3.901143406414369*^9, 3.901143581874795*^9, 3.90114388861802*^9, 
   3.901143989886766*^9, 3.90114410927043*^9, 3.90114424694355*^9, 
   3.9011443209014072`*^9, 3.901144413422776*^9, 3.901144508703561*^9, 
   3.901180824457122*^9, 3.901180952180456*^9, 3.901182464906842*^9, 
   3.901182533666895*^9, 3.901182684222163*^9, 3.901182781658657*^9, 
   3.90118292007969*^9, 3.9011829943142843`*^9, 3.9011830775039043`*^9, 
   3.9011831377052717`*^9, 3.901186962879228*^9, 3.9013559177962627`*^9, 
   3.901356348897833*^9, 3.90135774589487*^9, 3.901358828447978*^9, 
   3.9013589704288273`*^9, 3.901359056532214*^9, 3.9013592243463593`*^9, 
   3.9013594327739887`*^9, 3.9013611833084507`*^9, 3.901361707918618*^9, 
   3.901361941524582*^9, 3.901362167803404*^9, 3.901362289791582*^9, 
   3.901362375529462*^9, 3.9013624775419903`*^9, 3.901362739284346*^9, 
   3.9013629569805937`*^9, 3.901363049734837*^9, 3.901363155857613*^9, 
   3.901385150075693*^9, 3.901385450911132*^9, 3.901385688556426*^9, 
   3.901385812031992*^9, 3.90138588603998*^9, 3.9013859542934523`*^9, 
   3.901386078034314*^9, 3.901386165193376*^9, 3.901386230818434*^9, 
   3.90138631200671*^9, 3.9013864336038857`*^9, {3.901386496441104*^9, 
   3.901386515725994*^9}, 3.9013866017832336`*^9, 3.901386697166889*^9, 
   3.901386763239819*^9, 3.901702126178494*^9, 3.901702973478672*^9, 
   3.9017033028537703`*^9, 3.901703455285161*^9, 3.901703560494466*^9, 
   3.901703945273271*^9, 3.901704191407373*^9, 3.901709834206975*^9, 
   3.9017107665764837`*^9, 3.901710897990458*^9, 3.901710990003516*^9, 
   3.901711225655241*^9, 3.904834082772497*^9, 3.904834315947792*^9, 
   3.9048345510593863`*^9, 3.904834656534327*^9, 3.904834837960126*^9, 
   3.90483506767039*^9, 3.904835391779142*^9, 3.904835451032056*^9, 
   3.904835720391364*^9, 3.904835990182651*^9, 3.904836055701784*^9, 
   3.904836162766955*^9, 3.904836265983555*^9, 3.904836378959502*^9, 
   3.9048364696176863`*^9, 3.904836538619117*^9, 3.904836693410357*^9, 
   3.904836807637472*^9, 3.904837047882975*^9, 3.904837126421917*^9, 
   3.904837230912656*^9, 3.9048373485196257`*^9, 3.9048375942017612`*^9, 
   3.904837707525309*^9, 3.904837813149535*^9, 3.904837898984352*^9, 
   3.904838098834877*^9, 3.904838199602759*^9, 3.904838265509563*^9, 
   3.904838351301096*^9, 3.904838415752654*^9, 3.904838478725974*^9, 
   3.90483854839542*^9, 3.904839294167838*^9, 3.9048401124046173`*^9, 
   3.904840187083495*^9, 3.904840297731213*^9, 3.904840375146947*^9, 
   3.904840498706772*^9, 3.904840600220141*^9, 3.9048406905227747`*^9, 
   3.9048407932086973`*^9, 3.904840885856627*^9, 3.904840959795494*^9, 
   3.904841094058943*^9, 3.904841189265061*^9, 3.904841286005219*^9, 
   3.904841557535228*^9, 3.904841623547344*^9, 3.904841718491262*^9, 
   3.904841905435173*^9, 3.9048455186282473`*^9, 3.904845605734261*^9, 
   3.904845772770381*^9, 3.904846082616879*^9, 3.924526266154645*^9, 
   3.924527162872541*^9, 3.9245272701187143`*^9, 3.9245341432578497`*^9, 
   3.924534211605873*^9, 3.92520518625003*^9, 3.9252052887779818`*^9},
 CellLabel->
  "Out[119]=",ExpressionUUID->"77beced0-0bdf-4b34-97eb-96dd836df406"],

Cell[BoxData["1"], "Output",
 CellChangeTimes->{
  3.901059652703999*^9, 3.901093851349619*^9, 3.9010940923481083`*^9, 
   3.901094170913083*^9, 3.901094210335248*^9, 3.9010943165527477`*^9, 
   3.9010943611494293`*^9, 3.9010944189328413`*^9, 3.901094460537551*^9, 
   3.9010962893615417`*^9, 3.9010963310567102`*^9, 3.901096422792873*^9, 
   3.901096495644657*^9, 3.901097086109146*^9, 3.901097165952368*^9, 
   3.9010973402114964`*^9, 3.9010974815678797`*^9, 3.901097541208618*^9, 
   3.9010979231341543`*^9, 3.901098207146942*^9, 3.901098707680428*^9, 
   3.901098811897333*^9, {3.901099093446783*^9, 3.901099110477346*^9}, {
   3.901099196400449*^9, 3.901099220310286*^9}, 3.901099302903328*^9, 
   3.901099567042575*^9, 3.901099662410321*^9, 3.901099745112076*^9, 
   3.901099819793015*^9, 3.9010998876442833`*^9, 3.901099941215365*^9, 
   3.901100029734704*^9, 3.901100177288081*^9, 3.901100243896677*^9, 
   3.901100283484788*^9, 3.901100347201405*^9, {3.9011004222585907`*^9, 
   3.9011004463983307`*^9}, 3.901100497957903*^9, 3.901100560002514*^9, 
   3.90110220773543*^9, 3.901102466050542*^9, 3.9011205766650476`*^9, 
   3.901121276336974*^9, 3.901121742000134*^9, 3.901121899863615*^9, 
   3.901122276548221*^9, 3.901123867786004*^9, 3.901124181370399*^9, 
   3.901124331011787*^9, 3.901124512644874*^9, 3.901124770397684*^9, 
   3.901125306101438*^9, 3.901136215129519*^9, 3.9011363485613127`*^9, 
   3.901139076243997*^9, 3.9011391379742527`*^9, 3.9011399727664557`*^9, 
   3.9011402134299603`*^9, 3.901140562606777*^9, 3.901140655608548*^9, {
   3.901140817566786*^9, 3.901140840405792*^9}, 3.901141007802917*^9, 
   3.9011413133433523`*^9, 3.901141719644744*^9, 3.901141951757214*^9, 
   3.901142333647513*^9, 3.9011423773978233`*^9, 3.90114242081394*^9, 
   3.901142648790833*^9, 3.9011431040857153`*^9, 3.901143179522192*^9, 
   3.901143406414369*^9, 3.901143581874795*^9, 3.90114388861802*^9, 
   3.901143989886766*^9, 3.90114410927043*^9, 3.90114424694355*^9, 
   3.9011443209014072`*^9, 3.901144413422776*^9, 3.901144508703561*^9, 
   3.901180824457122*^9, 3.901180952180456*^9, 3.901182464906842*^9, 
   3.901182533666895*^9, 3.901182684222163*^9, 3.901182781658657*^9, 
   3.90118292007969*^9, 3.9011829943142843`*^9, 3.9011830775039043`*^9, 
   3.9011831377052717`*^9, 3.901186962879228*^9, 3.9013559177962627`*^9, 
   3.901356348897833*^9, 3.90135774589487*^9, 3.901358828447978*^9, 
   3.9013589704288273`*^9, 3.901359056532214*^9, 3.9013592243463593`*^9, 
   3.9013594327739887`*^9, 3.9013611833084507`*^9, 3.901361707918618*^9, 
   3.901361941524582*^9, 3.901362167803404*^9, 3.901362289791582*^9, 
   3.901362375529462*^9, 3.9013624775419903`*^9, 3.901362739284346*^9, 
   3.9013629569805937`*^9, 3.901363049734837*^9, 3.901363155857613*^9, 
   3.901385150075693*^9, 3.901385450911132*^9, 3.901385688556426*^9, 
   3.901385812031992*^9, 3.90138588603998*^9, 3.9013859542934523`*^9, 
   3.901386078034314*^9, 3.901386165193376*^9, 3.901386230818434*^9, 
   3.90138631200671*^9, 3.9013864336038857`*^9, {3.901386496441104*^9, 
   3.901386515725994*^9}, 3.9013866017832336`*^9, 3.901386697166889*^9, 
   3.901386763239819*^9, 3.901702126178494*^9, 3.901702973478672*^9, 
   3.9017033028537703`*^9, 3.901703455285161*^9, 3.901703560494466*^9, 
   3.901703945273271*^9, 3.901704191407373*^9, 3.901709834206975*^9, 
   3.9017107665764837`*^9, 3.901710897990458*^9, 3.901710990003516*^9, 
   3.901711225655241*^9, 3.904834082772497*^9, 3.904834315947792*^9, 
   3.9048345510593863`*^9, 3.904834656534327*^9, 3.904834837960126*^9, 
   3.90483506767039*^9, 3.904835391779142*^9, 3.904835451032056*^9, 
   3.904835720391364*^9, 3.904835990182651*^9, 3.904836055701784*^9, 
   3.904836162766955*^9, 3.904836265983555*^9, 3.904836378959502*^9, 
   3.9048364696176863`*^9, 3.904836538619117*^9, 3.904836693410357*^9, 
   3.904836807637472*^9, 3.904837047882975*^9, 3.904837126421917*^9, 
   3.904837230912656*^9, 3.9048373485196257`*^9, 3.9048375942017612`*^9, 
   3.904837707525309*^9, 3.904837813149535*^9, 3.904837898984352*^9, 
   3.904838098834877*^9, 3.904838199602759*^9, 3.904838265509563*^9, 
   3.904838351301096*^9, 3.904838415752654*^9, 3.904838478725974*^9, 
   3.90483854839542*^9, 3.904839294167838*^9, 3.9048401124046173`*^9, 
   3.904840187083495*^9, 3.904840297731213*^9, 3.904840375146947*^9, 
   3.904840498706772*^9, 3.904840600220141*^9, 3.9048406905227747`*^9, 
   3.9048407932086973`*^9, 3.904840885856627*^9, 3.904840959795494*^9, 
   3.904841094058943*^9, 3.904841189265061*^9, 3.904841286005219*^9, 
   3.904841557535228*^9, 3.904841623547344*^9, 3.904841718491262*^9, 
   3.904841905435173*^9, 3.9048455186282473`*^9, 3.904845605734261*^9, 
   3.904845772770381*^9, 3.904846082616879*^9, 3.924526266154645*^9, 
   3.924527162872541*^9, 3.9245272701187143`*^9, 3.9245341432578497`*^9, 
   3.924534211605873*^9, 3.92520518625003*^9, 3.925205288778858*^9},
 CellLabel->
  "Out[120]=",ExpressionUUID->"05f740b6-34e0-4d84-818d-80ab505685dc"],

Cell[BoxData["\<\"diffusion\"\>"], "Output",
 CellChangeTimes->{
  3.901059652703999*^9, 3.901093851349619*^9, 3.9010940923481083`*^9, 
   3.901094170913083*^9, 3.901094210335248*^9, 3.9010943165527477`*^9, 
   3.9010943611494293`*^9, 3.9010944189328413`*^9, 3.901094460537551*^9, 
   3.9010962893615417`*^9, 3.9010963310567102`*^9, 3.901096422792873*^9, 
   3.901096495644657*^9, 3.901097086109146*^9, 3.901097165952368*^9, 
   3.9010973402114964`*^9, 3.9010974815678797`*^9, 3.901097541208618*^9, 
   3.9010979231341543`*^9, 3.901098207146942*^9, 3.901098707680428*^9, 
   3.901098811897333*^9, {3.901099093446783*^9, 3.901099110477346*^9}, {
   3.901099196400449*^9, 3.901099220310286*^9}, 3.901099302903328*^9, 
   3.901099567042575*^9, 3.901099662410321*^9, 3.901099745112076*^9, 
   3.901099819793015*^9, 3.9010998876442833`*^9, 3.901099941215365*^9, 
   3.901100029734704*^9, 3.901100177288081*^9, 3.901100243896677*^9, 
   3.901100283484788*^9, 3.901100347201405*^9, {3.9011004222585907`*^9, 
   3.9011004463983307`*^9}, 3.901100497957903*^9, 3.901100560002514*^9, 
   3.90110220773543*^9, 3.901102466050542*^9, 3.9011205766650476`*^9, 
   3.901121276336974*^9, 3.901121742000134*^9, 3.901121899863615*^9, 
   3.901122276548221*^9, 3.901123867786004*^9, 3.901124181370399*^9, 
   3.901124331011787*^9, 3.901124512644874*^9, 3.901124770397684*^9, 
   3.901125306101438*^9, 3.901136215129519*^9, 3.9011363485613127`*^9, 
   3.901139076243997*^9, 3.9011391379742527`*^9, 3.9011399727664557`*^9, 
   3.9011402134299603`*^9, 3.901140562606777*^9, 3.901140655608548*^9, {
   3.901140817566786*^9, 3.901140840405792*^9}, 3.901141007802917*^9, 
   3.9011413133433523`*^9, 3.901141719644744*^9, 3.901141951757214*^9, 
   3.901142333647513*^9, 3.9011423773978233`*^9, 3.90114242081394*^9, 
   3.901142648790833*^9, 3.9011431040857153`*^9, 3.901143179522192*^9, 
   3.901143406414369*^9, 3.901143581874795*^9, 3.90114388861802*^9, 
   3.901143989886766*^9, 3.90114410927043*^9, 3.90114424694355*^9, 
   3.9011443209014072`*^9, 3.901144413422776*^9, 3.901144508703561*^9, 
   3.901180824457122*^9, 3.901180952180456*^9, 3.901182464906842*^9, 
   3.901182533666895*^9, 3.901182684222163*^9, 3.901182781658657*^9, 
   3.90118292007969*^9, 3.9011829943142843`*^9, 3.9011830775039043`*^9, 
   3.9011831377052717`*^9, 3.901186962879228*^9, 3.9013559177962627`*^9, 
   3.901356348897833*^9, 3.90135774589487*^9, 3.901358828447978*^9, 
   3.9013589704288273`*^9, 3.901359056532214*^9, 3.9013592243463593`*^9, 
   3.9013594327739887`*^9, 3.9013611833084507`*^9, 3.901361707918618*^9, 
   3.901361941524582*^9, 3.901362167803404*^9, 3.901362289791582*^9, 
   3.901362375529462*^9, 3.9013624775419903`*^9, 3.901362739284346*^9, 
   3.9013629569805937`*^9, 3.901363049734837*^9, 3.901363155857613*^9, 
   3.901385150075693*^9, 3.901385450911132*^9, 3.901385688556426*^9, 
   3.901385812031992*^9, 3.90138588603998*^9, 3.9013859542934523`*^9, 
   3.901386078034314*^9, 3.901386165193376*^9, 3.901386230818434*^9, 
   3.90138631200671*^9, 3.9013864336038857`*^9, {3.901386496441104*^9, 
   3.901386515725994*^9}, 3.9013866017832336`*^9, 3.901386697166889*^9, 
   3.901386763239819*^9, 3.901702126178494*^9, 3.901702973478672*^9, 
   3.9017033028537703`*^9, 3.901703455285161*^9, 3.901703560494466*^9, 
   3.901703945273271*^9, 3.901704191407373*^9, 3.901709834206975*^9, 
   3.9017107665764837`*^9, 3.901710897990458*^9, 3.901710990003516*^9, 
   3.901711225655241*^9, 3.904834082772497*^9, 3.904834315947792*^9, 
   3.9048345510593863`*^9, 3.904834656534327*^9, 3.904834837960126*^9, 
   3.90483506767039*^9, 3.904835391779142*^9, 3.904835451032056*^9, 
   3.904835720391364*^9, 3.904835990182651*^9, 3.904836055701784*^9, 
   3.904836162766955*^9, 3.904836265983555*^9, 3.904836378959502*^9, 
   3.9048364696176863`*^9, 3.904836538619117*^9, 3.904836693410357*^9, 
   3.904836807637472*^9, 3.904837047882975*^9, 3.904837126421917*^9, 
   3.904837230912656*^9, 3.9048373485196257`*^9, 3.9048375942017612`*^9, 
   3.904837707525309*^9, 3.904837813149535*^9, 3.904837898984352*^9, 
   3.904838098834877*^9, 3.904838199602759*^9, 3.904838265509563*^9, 
   3.904838351301096*^9, 3.904838415752654*^9, 3.904838478725974*^9, 
   3.90483854839542*^9, 3.904839294167838*^9, 3.9048401124046173`*^9, 
   3.904840187083495*^9, 3.904840297731213*^9, 3.904840375146947*^9, 
   3.904840498706772*^9, 3.904840600220141*^9, 3.9048406905227747`*^9, 
   3.9048407932086973`*^9, 3.904840885856627*^9, 3.904840959795494*^9, 
   3.904841094058943*^9, 3.904841189265061*^9, 3.904841286005219*^9, 
   3.904841557535228*^9, 3.904841623547344*^9, 3.904841718491262*^9, 
   3.904841905435173*^9, 3.9048455186282473`*^9, 3.904845605734261*^9, 
   3.904845772770381*^9, 3.904846082616879*^9, 3.924526266154645*^9, 
   3.924527162872541*^9, 3.9245272701187143`*^9, 3.9245341432578497`*^9, 
   3.924534211605873*^9, 3.92520518625003*^9, 3.925205288779718*^9},
 CellLabel->
  "Out[121]=",ExpressionUUID->"0a9775e9-4ad1-44c9-9bf2-28b20d41fb41"],

Cell[BoxData["15"], "Output",
 CellChangeTimes->{
  3.901059652703999*^9, 3.901093851349619*^9, 3.9010940923481083`*^9, 
   3.901094170913083*^9, 3.901094210335248*^9, 3.9010943165527477`*^9, 
   3.9010943611494293`*^9, 3.9010944189328413`*^9, 3.901094460537551*^9, 
   3.9010962893615417`*^9, 3.9010963310567102`*^9, 3.901096422792873*^9, 
   3.901096495644657*^9, 3.901097086109146*^9, 3.901097165952368*^9, 
   3.9010973402114964`*^9, 3.9010974815678797`*^9, 3.901097541208618*^9, 
   3.9010979231341543`*^9, 3.901098207146942*^9, 3.901098707680428*^9, 
   3.901098811897333*^9, {3.901099093446783*^9, 3.901099110477346*^9}, {
   3.901099196400449*^9, 3.901099220310286*^9}, 3.901099302903328*^9, 
   3.901099567042575*^9, 3.901099662410321*^9, 3.901099745112076*^9, 
   3.901099819793015*^9, 3.9010998876442833`*^9, 3.901099941215365*^9, 
   3.901100029734704*^9, 3.901100177288081*^9, 3.901100243896677*^9, 
   3.901100283484788*^9, 3.901100347201405*^9, {3.9011004222585907`*^9, 
   3.9011004463983307`*^9}, 3.901100497957903*^9, 3.901100560002514*^9, 
   3.90110220773543*^9, 3.901102466050542*^9, 3.9011205766650476`*^9, 
   3.901121276336974*^9, 3.901121742000134*^9, 3.901121899863615*^9, 
   3.901122276548221*^9, 3.901123867786004*^9, 3.901124181370399*^9, 
   3.901124331011787*^9, 3.901124512644874*^9, 3.901124770397684*^9, 
   3.901125306101438*^9, 3.901136215129519*^9, 3.9011363485613127`*^9, 
   3.901139076243997*^9, 3.9011391379742527`*^9, 3.9011399727664557`*^9, 
   3.9011402134299603`*^9, 3.901140562606777*^9, 3.901140655608548*^9, {
   3.901140817566786*^9, 3.901140840405792*^9}, 3.901141007802917*^9, 
   3.9011413133433523`*^9, 3.901141719644744*^9, 3.901141951757214*^9, 
   3.901142333647513*^9, 3.9011423773978233`*^9, 3.90114242081394*^9, 
   3.901142648790833*^9, 3.9011431040857153`*^9, 3.901143179522192*^9, 
   3.901143406414369*^9, 3.901143581874795*^9, 3.90114388861802*^9, 
   3.901143989886766*^9, 3.90114410927043*^9, 3.90114424694355*^9, 
   3.9011443209014072`*^9, 3.901144413422776*^9, 3.901144508703561*^9, 
   3.901180824457122*^9, 3.901180952180456*^9, 3.901182464906842*^9, 
   3.901182533666895*^9, 3.901182684222163*^9, 3.901182781658657*^9, 
   3.90118292007969*^9, 3.9011829943142843`*^9, 3.9011830775039043`*^9, 
   3.9011831377052717`*^9, 3.901186962879228*^9, 3.9013559177962627`*^9, 
   3.901356348897833*^9, 3.90135774589487*^9, 3.901358828447978*^9, 
   3.9013589704288273`*^9, 3.901359056532214*^9, 3.9013592243463593`*^9, 
   3.9013594327739887`*^9, 3.9013611833084507`*^9, 3.901361707918618*^9, 
   3.901361941524582*^9, 3.901362167803404*^9, 3.901362289791582*^9, 
   3.901362375529462*^9, 3.9013624775419903`*^9, 3.901362739284346*^9, 
   3.9013629569805937`*^9, 3.901363049734837*^9, 3.901363155857613*^9, 
   3.901385150075693*^9, 3.901385450911132*^9, 3.901385688556426*^9, 
   3.901385812031992*^9, 3.90138588603998*^9, 3.9013859542934523`*^9, 
   3.901386078034314*^9, 3.901386165193376*^9, 3.901386230818434*^9, 
   3.90138631200671*^9, 3.9013864336038857`*^9, {3.901386496441104*^9, 
   3.901386515725994*^9}, 3.9013866017832336`*^9, 3.901386697166889*^9, 
   3.901386763239819*^9, 3.901702126178494*^9, 3.901702973478672*^9, 
   3.9017033028537703`*^9, 3.901703455285161*^9, 3.901703560494466*^9, 
   3.901703945273271*^9, 3.901704191407373*^9, 3.901709834206975*^9, 
   3.9017107665764837`*^9, 3.901710897990458*^9, 3.901710990003516*^9, 
   3.901711225655241*^9, 3.904834082772497*^9, 3.904834315947792*^9, 
   3.9048345510593863`*^9, 3.904834656534327*^9, 3.904834837960126*^9, 
   3.90483506767039*^9, 3.904835391779142*^9, 3.904835451032056*^9, 
   3.904835720391364*^9, 3.904835990182651*^9, 3.904836055701784*^9, 
   3.904836162766955*^9, 3.904836265983555*^9, 3.904836378959502*^9, 
   3.9048364696176863`*^9, 3.904836538619117*^9, 3.904836693410357*^9, 
   3.904836807637472*^9, 3.904837047882975*^9, 3.904837126421917*^9, 
   3.904837230912656*^9, 3.9048373485196257`*^9, 3.9048375942017612`*^9, 
   3.904837707525309*^9, 3.904837813149535*^9, 3.904837898984352*^9, 
   3.904838098834877*^9, 3.904838199602759*^9, 3.904838265509563*^9, 
   3.904838351301096*^9, 3.904838415752654*^9, 3.904838478725974*^9, 
   3.90483854839542*^9, 3.904839294167838*^9, 3.9048401124046173`*^9, 
   3.904840187083495*^9, 3.904840297731213*^9, 3.904840375146947*^9, 
   3.904840498706772*^9, 3.904840600220141*^9, 3.9048406905227747`*^9, 
   3.9048407932086973`*^9, 3.904840885856627*^9, 3.904840959795494*^9, 
   3.904841094058943*^9, 3.904841189265061*^9, 3.904841286005219*^9, 
   3.904841557535228*^9, 3.904841623547344*^9, 3.904841718491262*^9, 
   3.904841905435173*^9, 3.9048455186282473`*^9, 3.904845605734261*^9, 
   3.904845772770381*^9, 3.904846082616879*^9, 3.924526266154645*^9, 
   3.924527162872541*^9, 3.9245272701187143`*^9, 3.9245341432578497`*^9, 
   3.924534211605873*^9, 3.92520518625003*^9, 3.92520528878062*^9},
 CellLabel->
  "Out[122]=",ExpressionUUID->"8b607c57-cef5-4f0f-b639-06c6c0168d1e"],

Cell[BoxData[
 FractionBox["0.075`", 
  RowBox[{"1", "+", "a1"}]]], "Output",
 CellChangeTimes->{
  3.901059652703999*^9, 3.901093851349619*^9, 3.9010940923481083`*^9, 
   3.901094170913083*^9, 3.901094210335248*^9, 3.9010943165527477`*^9, 
   3.9010943611494293`*^9, 3.9010944189328413`*^9, 3.901094460537551*^9, 
   3.9010962893615417`*^9, 3.9010963310567102`*^9, 3.901096422792873*^9, 
   3.901096495644657*^9, 3.901097086109146*^9, 3.901097165952368*^9, 
   3.9010973402114964`*^9, 3.9010974815678797`*^9, 3.901097541208618*^9, 
   3.9010979231341543`*^9, 3.901098207146942*^9, 3.901098707680428*^9, 
   3.901098811897333*^9, {3.901099093446783*^9, 3.901099110477346*^9}, {
   3.901099196400449*^9, 3.901099220310286*^9}, 3.901099302903328*^9, 
   3.901099567042575*^9, 3.901099662410321*^9, 3.901099745112076*^9, 
   3.901099819793015*^9, 3.9010998876442833`*^9, 3.901099941215365*^9, 
   3.901100029734704*^9, 3.901100177288081*^9, 3.901100243896677*^9, 
   3.901100283484788*^9, 3.901100347201405*^9, {3.9011004222585907`*^9, 
   3.9011004463983307`*^9}, 3.901100497957903*^9, 3.901100560002514*^9, 
   3.90110220773543*^9, 3.901102466050542*^9, 3.9011205766650476`*^9, 
   3.901121276336974*^9, 3.901121742000134*^9, 3.901121899863615*^9, 
   3.901122276548221*^9, 3.901123867786004*^9, 3.901124181370399*^9, 
   3.901124331011787*^9, 3.901124512644874*^9, 3.901124770397684*^9, 
   3.901125306101438*^9, 3.901136215129519*^9, 3.9011363485613127`*^9, 
   3.901139076243997*^9, 3.9011391379742527`*^9, 3.9011399727664557`*^9, 
   3.9011402134299603`*^9, 3.901140562606777*^9, 3.901140655608548*^9, {
   3.901140817566786*^9, 3.901140840405792*^9}, 3.901141007802917*^9, 
   3.9011413133433523`*^9, 3.901141719644744*^9, 3.901141951757214*^9, 
   3.901142333647513*^9, 3.9011423773978233`*^9, 3.90114242081394*^9, 
   3.901142648790833*^9, 3.9011431040857153`*^9, 3.901143179522192*^9, 
   3.901143406414369*^9, 3.901143581874795*^9, 3.90114388861802*^9, 
   3.901143989886766*^9, 3.90114410927043*^9, 3.90114424694355*^9, 
   3.9011443209014072`*^9, 3.901144413422776*^9, 3.901144508703561*^9, 
   3.901180824457122*^9, 3.901180952180456*^9, 3.901182464906842*^9, 
   3.901182533666895*^9, 3.901182684222163*^9, 3.901182781658657*^9, 
   3.90118292007969*^9, 3.9011829943142843`*^9, 3.9011830775039043`*^9, 
   3.9011831377052717`*^9, 3.901186962879228*^9, 3.9013559177962627`*^9, 
   3.901356348897833*^9, 3.90135774589487*^9, 3.901358828447978*^9, 
   3.9013589704288273`*^9, 3.901359056532214*^9, 3.9013592243463593`*^9, 
   3.9013594327739887`*^9, 3.9013611833084507`*^9, 3.901361707918618*^9, 
   3.901361941524582*^9, 3.901362167803404*^9, 3.901362289791582*^9, 
   3.901362375529462*^9, 3.9013624775419903`*^9, 3.901362739284346*^9, 
   3.9013629569805937`*^9, 3.901363049734837*^9, 3.901363155857613*^9, 
   3.901385150075693*^9, 3.901385450911132*^9, 3.901385688556426*^9, 
   3.901385812031992*^9, 3.90138588603998*^9, 3.9013859542934523`*^9, 
   3.901386078034314*^9, 3.901386165193376*^9, 3.901386230818434*^9, 
   3.90138631200671*^9, 3.9013864336038857`*^9, {3.901386496441104*^9, 
   3.901386515725994*^9}, 3.9013866017832336`*^9, 3.901386697166889*^9, 
   3.901386763239819*^9, 3.901702126178494*^9, 3.901702973478672*^9, 
   3.9017033028537703`*^9, 3.901703455285161*^9, 3.901703560494466*^9, 
   3.901703945273271*^9, 3.901704191407373*^9, 3.901709834206975*^9, 
   3.9017107665764837`*^9, 3.901710897990458*^9, 3.901710990003516*^9, 
   3.901711225655241*^9, 3.904834082772497*^9, 3.904834315947792*^9, 
   3.9048345510593863`*^9, 3.904834656534327*^9, 3.904834837960126*^9, 
   3.90483506767039*^9, 3.904835391779142*^9, 3.904835451032056*^9, 
   3.904835720391364*^9, 3.904835990182651*^9, 3.904836055701784*^9, 
   3.904836162766955*^9, 3.904836265983555*^9, 3.904836378959502*^9, 
   3.9048364696176863`*^9, 3.904836538619117*^9, 3.904836693410357*^9,
[truncated: 449,209 more chars]
