# Supplementary material for: Non-consecutive enzyme interactions within TCA cycle supramolecular assembly regulate carbon-nitrogen metabolism
Source: Nat Commun. 2024 Jun 20;15:5285. doi: 10.1038/s41467-024-49646-7 (PMC11189929; doi:10.1038/s41467-024-49646-7)
Supplement: Supplementary file 12 — Source Data [file 41467_2024_49646_MOESM12_ESM.xlsx]

## Sheet: Fig. 1
	Fig. 1
	C
		Time (min)			α-Ketoglutarate (nmol) CTRL DP				α-Ketoglutarate (nmol) 1 DP				α-Ketoglutarate (nmol) 10 DP				α-Ketoglutarate (nmol) 50 DP				α-Ketoglutarate (nmol) 100 DP				α-Ketoglutarate (nmol) 250 DP				α-Ketoglutarate (nmol) 500 DP
		0		0	0	0		0	0	0		0	0	0		0	0	0		0	0	0		0	0	0		0	0	0
		7		0.567	0.594	0.369		0.592857	0.508385	0.431677		0.652174	0.609938	0.575466		0.693	0.594	0.6048		0.594	0.567	0.504		1.026	0.702	0.5922		0.675	0.648	0.6804
		10		0.765	0.684	0.621		0.708385	0.631677	0.547205		0.730745	0.807453	0.725093		0.855	1.071	0.819		0.9	1.071	0.963		1.215	1.08	0.8946		1.053	1.107	0.9954
		20		0.972	0.891	0.864		1.02484	0.970497	0.901553		0.957598	0.99473	1.08696		1.062	1.224	1.071		1.071	1.17	1.107		1.503	1.323	1.1592		1.512	1.305	1.2726
		30		1.116	1.125	0.972		1.15683	1.1413	0.98		1.11894	1.25776	1.08106		1.17	1.323	1.3104		1.278	1.368	1.377		1.701	1.701	1.4868		1.782	1.647	1.6758
		40		1.296	1.323	1.278		1.32764	1.28106	1.3354		1.3587	1.38975	1.22857		1.368	1.53	1.449		1.602	1.89	1.755		1.908	1.971	1.9152		2.097	2.124	2.016

## Sheet: Fig. 2
	Fig. 2
	B				C, left panel			D, left panel
		Metabolite concentration [C], nMB			Ratio of excess enzyme, gamma = n1/n2	Ratio of product metabolite, drop/bulk			Product concentration [C1], nM
	Radius (microns)	Product	Input		0.000316228	1.36511		Ratio of excess enzyme, gamma = n1/n2	Drop	Bulk
	0.01	539.944	74543		0.001	1.36532		0.000316228	51.1881	37.4975
	1.01	356.909	74721.9		0.00316228	1.36597		0.001	51.1943	37.4962
	2.01	180.327	74891		0.01	1.36804		0.00316228	51.2136	37.4924
	3.01	121.606	74943		0.0316228	1.37438		0.01	51.2743	37.4802
	4.01	92.5466	74966.3		0.1	1.39287		0.0316228	51.4607	37.4428
	5.01	75.3717	74978.5		0.316228	1.43914		0.1	52.0005	37.3333
	6.01	64.1361	74985.6		1	1.52119		0.316228	53.329	37.0563
	7.01	56.288	74989.9		3.16228	1.60547		1	55.6081	36.5557
	8.01	50.5509	74992.6		10	1.65505		3.16228	57.8471	36.0311
	9.01	46.2156	74994.4		31.6228	1.6753		10	59.1163	35.7188
	10.01	42.8569	74995.6		100	1.68231		31.6228	59.6247	35.5905
	11.01	40.2565	74996.4		316.228	1.68459		100	59.7993	35.5461
	12.01	38.2737	74996.9		1000	1.68532		316.228	59.8561	35.5316
	13.01	36.7725	74997.3		3162.28	1.68555		1000	59.8742	35.5269
	14.01	35.6564	74997.6		10000	1.68562		3162.28	59.8799	35.5255
	15.01	34.8555	74997.7					10000	59.8817	35.525
	16.01	34.3181	74997.8
	17.01	34.0054	74997.9
	18.01	33.8881	74997.9
	D, right panel
		0			50:1			100:1			250:1			500:1
	Droplet	35.2	34.2	30.6	38.2	43.1	39.4	40.3	44.6	42.4	54.6	50.6	44.8	53.6	50.6	49.4
	Bulk	30.33	29.5	24.5	34.8	34.3	34.2	30.1	31.8	34.2	27.9	27.9	34.2	28.9	26.9	34.2
	C, right panel
		0			50:1			100:1			250:1			500:1
	Droplet/bulk	1.1606	1.1593	1.249	1.0977	1.2566	1.152	1.3389	1.4025	1.2398	1.957	1.8136	1.6099	1.8547	1.881	1.6444

## Sheet: Fig. 3
	Fig. 3
	A								B								C
		Time, h	Cont+IPTG	BsMDH	BsMDH+IPTG	Inact BsMDH	Inact BsMDH+IPTG			Time, h	Cont+IPTG	StMDH	StMDH+IPTG	Inact StMDH	Inact StMDH+IPTG			Time, h	Cont+IPTG	OceMDH	OceMDH+IPTG	Inact OceMDH	Inact OceMDH+IPTG
		0	0	0	0	0	0			0	0	0	0	0	0			0	0	0	0	0	0
		1.75		0.073	0.061	0.102	0.0555			1.75				0.057	0.053			1.75		0.071	0.066	0.071	0.073
		2	0.077							2	0.112							2	0.077
		3.75		0.542	0.408	0.546	0.442			2.25		0.123	0.11					4.25		0.663	0.669	0.775	0.731
		4.5	0.767							4.25		0.575	0.616	0.694	0.681			4.5	0.767
		5.5		1.48	1.082	1.606	1.117			4.5	0.802							5.75		1.574	1.582	1.551	1.552
		6.5	1.806							5.75				1.499	1.324			6.5	1.806
		7		2.142	1.466	2.121	1.371			6.25		1.752	1.665					7.25		2.11	2.161	1.928	2.074
		8.25	2.411							6.5	1.841							8.25	2.411
		8.5		2.485	1.667	2.452	1.557			7.25				2.174	2.155			8.75		2.232	2.525	2.283	2.363
		9.75	2.339							7.75		2.138	1.986					9.75	2.339
		10		2.225	1.817	2.287	1.798			8.25	2.446							10.25		2.396	2.556	2.291	2.356
										8.75				2.384	2.593
										9.25		2.163	2.263
										9.75	2.374
										10.25				2.366	2.421

## Sheet: Fig. 4
	Fig. 4
	B,D,F,H
			control	BsMdh	inactBsMdh	StMdh	inactStMdh	OceMdh	inactOceMdh
	2-oxoglutarate/glutamine	replicate_1	0.534681	6.33255	5.45541	0.905931	0.43687	0.272309	0.833551
		replicate_2	0.717001		6.52628	0.421757	0.487473	0.212955	0.230106
		replicate_3	1.88425	9.26544	5.32902	0.999424	0.855424	0.654174	0.490806
		replicate_4	0.864072	3.31602	10.0193	0.216769	1.62883	0.442899	0.338984
	2-oxoglutarate/glutamate	replicate_1		2.15679	2.56305	0.567848	0.665139	0.610528	0.862767
		replicate_2	0.761112	3.4596	2.44853	0.829179	0.769746	0.443982	0.553311
		replicate_3	1.27643	4.68247	2.94966	0.925072	0.768914	0.726314	0.76177
		replicate_4	0.962462	1.58537	3.33152	1.78231	1.10761	0.582237	0.813361
	glutamate/glutamine	replicate_1	0.880073	2.76249	2.00262	1.50104	0.617972	0.419648	0.909008
		replicate_2	0.88634	3.38098	2.50778	0.478567	0.595844	0.451286	0.39128
		replicate_3	1.3889	1.86174	1.69983	1.01649	1.04672	0.847419	0.606199
		replicate_4	0.844686	1.96795	2.82959		1.38363	0.715704	0.392126
	aspartate/oxaloacetate	replicate_1	1.17738	0.139908	0.246916	0.633224	1.60504	1.31164	0.91424
		replicate_2	0.995129	0.071158	0.120026	1.6261	1.08115	1.16344	1.38032
		replicate_3	0.616722	0.108983	0.126942	0.808095	0.789503	0.733531	0.932813
		replicate_4	1.21077	0.093345	0.110034		0.528426	0.866483	1.11422
	arginine/fumarate	replicate_1	1.55719	0.378001	0.691814	1.34259	1.64297	1.71306	1.19127
		replicate_2	0.984377	0.365239	0.383999	0.956873	1.19053	1.20307	1.24696
		replicate_3	0.712931	0.286816	0.346023	0.903606	1.34448	1.17872	1.13697
		replicate_4	0.745504	0.252056	0.395333	1.16754	0.839814	1.09086	1.00012
	ornithine/glutamate	replicate_1	0.84738	0.097396	0.140452	0.48697	1.67411	1.22318	1.06393
		replicate_2	0.78912	0.132451	0.099882	1.07123	1.57775	0.829992	1.25137
		replicate_3	0.960804	0.150308	0.143264	1.128	1.42962	1.0504	1.38862
		replicate_4	1.4027	0.104671	0.127352	0.051069	0.817524	0.964695	1.49085
	2-oxoglutarate/succinic acid	replicate_1	0.770719	4.28608	4.52251	1.33782	1.0467	1.09297	1.69962
		replicate_2	1.2865	3.69205	3.77535	1.38662	1.38157	1.10896	0.956668
		replicate_3	1.14093	5.68195	3.27976	1.29491	1.59781	1.3151	1.56079
		replicate_4	0.801851	2.69584	4.63189		2.53681	1.04417	1.15524
	2-oxoglutarate/fumarate	replicate_1	1.16575	4.14651	6.76222	1.14335	0.712814	0.799048	1.08474
		replicate_2	1.04422	5.10552	5.9127	0.730713	0.576932	0.512073	0.532576
		replicate_3	1.12634	4.75481	6.20121	0.748364	0.671081	0.663457	0.629796
		replicate_4	0.663687	2.08151	5.85993	1.71555	0.841841	0.501848	0.537817
	2-oxoglutarate/malate	replicate_1	0.303702	1.20271	1.57771	0.727114	0.671904	0.498866	0.960363
		replicate_2	1.01775	4.75701	4.41482	0.813906	1.26916	0.7845	0.991716
		replicate_3	1.55821	5.9029	4.91612	1.46662	1.89592	1.5439	1.92201
		replicate_4	1.12034	3.05203	7.03927	3.41437	1.8595	1.01103	2.19209
	2-oxoglutarate/oxaloacetate	replicate_1	0.891688	3.45089	4.84875	0.881416	0.84757	0.728419	1.07214
		replicate_2	1.2587	2.32153	2.64684	1.0447	0.713189	0.864296	0.647425
		replicate_3	1.03589	5.15506	2.87985	0.840525	0.776965	0.713661	0.811519
		replicate_4	0.813723	1.61826	3.46273	1.66938	1.19319	0.617849	0.74552
	pyruvate/oxaloacetate	replicate_1	0.893902	26.1626	20.0269	2.12348	1.44517	1.3264	2.12518
		replicate_2	1.05207	28.5899	13.838	1.32141	1.59194	1.70889	0.836867
		replicate_3	1.06893	9.47639	20.1367	1.12183	1.29371	1.63027	1.60586
		replicate_4	0.985099	38.7487	32.5665	1.17062	2.88838	1.78267	1.25369
	phosphoenolpyruvate/ fructose-1,6-phosphate	replicate_1	1.25047		1.07375		0.711103	1.38145	0.861916
		replicate_2		4.50977	4.48086		0.960184	0.885949	0.990105
		replicate_3	0.904287	3.44342	5.06532		0.804389	1.15159	1.21357
		replicate_4	0.845241	3.34456	3.53037			0.797961	1.31394

## Sheet: Fig. 5
	Panels A,C,E,G
			control	BsMdh	inactBsMdh
	Succinate	replicate 1	0.049909	-0.41837	-0.49846
		replicate 2	0.327855	-0.22317	-0.65342
		replicate 3	0.165906	-0.36466	-0.2332
		replicate 4	0.018692	-0.29852	-0.31254
		replicate 5	0.014175
	Fumarate	replicate 1	-0.23415	-0.7725	-0.75786
		replicate 2	-0.09723	-0.61147	-0.7101
		replicate 3	-0.15873	-0.56667	-0.47977
		replicate 4	-0.29279	-0.48664	-0.3922
		replicate 5	-0.3771
	Ornithine	replicate 1	-0.01004	-0.92292	-0.92215
		replicate 2	0.017748	-0.69924	-1.00052
		replicate 3	0.005421	-0.75239	-0.7716
		replicate 4	-0.06244	-0.71202	-0.67436
		replicate 5	-0.19249
	Valine	replicate 1	0.799612	0.290116	0.117656
		replicate 2	0.687202	0.47077	0.09369
		replicate 3	0.796378	0.450475	0.287949
		replicate 4	0.698498	0.439714	0.378738
		replicate 5	0.726516
	Fig. 5
	Left Panels B,D,F,H
		Time point	control			BsMdh			inactBsMdh
	Succinate	1	0.804758	0.782767	0.82006	0.803981	0.766702	0.787407	0.794068	0.811543	0.800064
		2	0.635032	0.636405	0.636355	0.739057	0.743194	0.677073	0.734774	0.751058	0.745872
		3	0.534115	0.525723	0.518976	0.677073	0.654579	0.666473	0.67561	0.653272
		4	0.475382	0.471018	0.482067	0.606085	0.596311	0.590345	0.612744	0.588882	0.584371
		5	0.471837	0.466351	0.472923	0.531864	0.542852	0.519828	0.542487	0.532579	0.536032
	Fumarate	1	0.45222	0.4534	0.449688	0.502939	0.502086	0.489057	0.513479	0.512051	0.508421
		2	0.560465	0.559286	0.559347	0.592188	0.596982	0.587203	0.609989	0.599589
		3	0.508273	0.511115	0.514369	0.57357	0.563753	0.56507	0.571145	0.576197	0.568535
		4	0.492607	0.485485	0.489594	0.531557	0.532018	0.532026	0.544868	0.538652	0.538979
		5	0.481327	0.480995	0.472376	0.50526	0.511007	0.50385	0.51708	0.51173	0.507925
	Ornithine	0	0.82934	0.829901	0.828521	0.827371	0.823884	0.82144	0.829443	0.824563	0.812461
		1	0.730384	0.692557	0.692257	0.624885	0.91642	0.728184	0.656373	0.655248	0.595767
		2	0.6087	0.60602	0.610135	0.728184	0.726265	0.747832	0.741633	0.733166	0.683957
		3	0.550492	0.549138	0.551972	0.654108	0.661927	0.655558	0.665753	0.651747	0.651659
		4	0.540415	0.533641	0.538897	0.605027	0.620969	0.618834	0.611898	0.61092	0.617444
		5	0.530441	0.526886	0.525915	0.57986	0.57978	0.574289	0.582765	0.583439	0.578554
	Valine	0	0.760463	0.760402	0.759181	0.760876	0.75987	0.759673	0.759176	0.758525	0.75163
		1	0.671198	0.675279	0.673425	0.74782	0.764233	0.680781	0.712411	0.716121	0.741039
		2	0.609896	0.605355	0.608183	0.680781	0.697549	0.677189	0.680085	0.675372
		3	0.590452	0.593841	0.599609	0.641115	0.641789	0.639943	0.649463	0.635018	0.641129
		4	0.593601	0.594519	0.596082	0.599788	0.604422	0.602843	0.608235	0.606413	0.605235
		5	0.601603	0.60796	0.596974	0.585914	0.587702	0.582553	0.589253	0.589637	0.588335
	Right Panels B,D,F,H
		control_T2			BsMdh_T2			inactBsMdh_T2			control_T3			BsMdh_T3			inactBsMdh_T3			control_T4			BsMdh_T4			inactBsMdh_T4
	succinate	0.219729	0.22616	0.229999	0.140671	0.155158	0.147543	0.142064	0.154971		0.250886	0.2523	0.246501	0.184023	0.18856	0.192306	0.184824	0.19927	0.203067	0.255135	0.259595	0.254471	0.224917	0.217831	0.232889	0.22747	0.234482	0.230665
	fumarate	0.213339	0.213561	0.213877	0.199679	0.19863	0.201576	0.189569	0.195705		0.239126	0.237447	0.235371	0.209757	0.215774	0.213158	0.219383	0.216497	0.221487	0.246829	0.252383	0.249199	0.230379	0.231347	0.230814	0.232669	0.236807	0.236067
	ornithine	0.325132	0.326773	0.322807	0.225145	0.220055	0.209004	0.212543	0.216477	0.264933	0.357547	0.356996	0.354837	0.290207	0.282881	0.288242	0.280971	0.291357	0.2915	0.366705	0.372961	0.367932	0.328995	0.31712	0.31571	0.324539	0.323727	0.317813
	valine	0.302189	0.305785	0.305081	0.237233	0.219877	0.232374	0.235933	0.238861		0.319158	0.316621	0.312339	0.275881	0.275132	0.278601	0.26777	0.280074	0.275136	0.317755	0.316822	0.316109	0.312636	0.309479	0.311323	0.306153	0.306893	0.308922

## Sheet: Suppl. Fig. 1
	Fig. S1 Panel B
																													Y			Y
			Time (min)	Droplets ICD			Supernatant ICD					Droplets MDH Bacillus sub			Supernatant MDH Bacillus sub					Droplets MDH S sciuri			Supernatant MDH S sciuri					Droplets MDH O iheyensis			Supernatant MDH O iheyensis
			0	0	0	0	0	0	0			0	0	0	0	0	0			0	0	0	0	0	0			0	0	0	0	0	0
			5	0.03	0.04	0.045	0.002	0.003	0			0.043	0.056	0.061	0	0.001	0.022			0.022	0.018	0.024	0	0.001	0			0.051	0.056	0.044	0.001	0	0.0012
			10	0.051	0.055	0.043	0.003	0.004	0.001			0.092	0.08	0.099	0.0011	0.001	0.013			0.038	0.033	0.034	0.0021	0.0013	0.0012			0.1	0.091	0.086	0.0013	0.001	0.0015
			20	0.094	0.11	0.121	0.01	0.007	0.005			0.121	0.128	0.134	0.0023	0.0014	0.013			0.05	0.061	0.067	0.0024	0.0027	0.0019			0.124	0.119	0.138	0.0027	0.0033	0.0023
			30	0.143	0.138	0.122	0.0127	0.011	0.009			0.166	0.177	0.179	0.0052	0.0061	0.0042			0.099	0.081	0.073	0.0067	0.0076	0.0068			0.159	0.15	0.177	0.0055	0.0072	0.0062
			40	0.187	0.194	0.165	0.0133	0.012	0.011			0.204	0.195	0.21	0.0091	0.0099	0.01			0.133	0.146	0.142	0.0102	0.0112	0.0099			0.19	0.199	0.202	0.0105	0.0137	0.0124
			45	0.193	0.202	0.18	0.0156	0.0132	0.0138			0.239	0.192	0.217	0.0088	0.0093	0.0101			0.167	0.155	0.149	0.0099	0.0103	0.0104			0.238	0.231	0.208	0.0121	0.0145	0.0109
	Fig. S1 Panel C
				alpha KT (nmol)				Absorbance 570 nm
				0		0	0	0	0	0
				2		0.21	0.243	0.204	0.205	0.233667
				4		0.428	0.469	0.423	0.408	0.478333
				6		0.657	0.704	0.638	0.591	0.701
				8		0.876	0.911	0.858	0.802	0.866333
				10		1.073	1.139	1.029	1.016	1.091
	Fig. S1 Panel D
			Time (min)			alphaKT-Droplets						alphaKT-Supernatant
			0			0.107	0.099	0.101	0.093			0.096	0.098	0.101	0.1
			10			0.1	0.101	0.088	0.099			0.095	0.103	0.104	0.098
	Supplementray Fig. 1
	E
			Time (min)			α-Ketoglutarate (nm) CTRL DP					α-Ketoglutarate (nm) 50 DP					α-Ketoglutarate (nm) 100 DP					α-Ketoglutarate (nm) 250 DP					α-Ketoglutarate (nm) 500 DP
			0			0	0	0			0	0	0			0	0	0			0	0	0			0	0	0
			7			0.603	0.669	0.634			0.594	0.513	0.576			0.603	0.549	0.576			0.486	0.639	0.567			0.513	0.387	0.549
			10			0.648	0.721	0.695			0.801	0.621	0.783			0.72	0.828	0.72			0.783	0.801	0.792			0.81	0.792	0.828
			20			0.765	0.864	0.788			0.909	0.756	0.873			0.891	0.909	0.837			0.873	1.017	0.864			0.9	0.9	0.9
			30			1.008	0.972	0.947			1.08	0.9	1.026			1.026	1.125	1.089			1.152	1.125	1.188			1.107	1.098	1.098
			40			1.431	1.278	1.302			1.395	1.233	1.26			1.377	1.233	1.314			1.296	1.35	1.278			1.386	1.17	1.377
	F
			Time (min)			α-Ketoglutarate (nm) CTRL DP					α-Ketoglutarate (nm) 50 DP					α-Ketoglutarate (nm) 100 DP					α-Ketoglutarate (nm) 250 DP					α-Ketoglutarate (nm) 500 DP
			0			0	0	0			0	0	0			0	0	0			0	0	0			0	0	0
			7			0.576	0.513	0.471			0.531	0.63	0.72			0.576	0.45	0.702			0.513	0.54	0.765			0.657	0.603	0.657
			10			1.017	0.981	0.895			0.801	0.819	0.927			0.855	0.648	0.819			1.107	0.945	0.891			0.9	0.765	0.801
			20			1.224	1.107	0.992			1.098	1.143	1.017			1.125	1.197	1.107			1.107	1.035	1.089			1.026	0.963	1.017
			30			1.332	1.44	1.25			1.386	1.341	1.179			1.413	1.296	1.206			1.305	1.431	1.17			1.278	1.224	1.269
			40			1.791	1.854	1.648			1.575	1.431	1.53			1.701	1.719	1.449			1.737	1.881	1.494			1.962	1.728	1.413

## Sheet: Suppl. Fig. 3
	Supplementray Fig. 3
	A
			Concentration of Enzyme (uM)	Intensity of the signal
			0.18	865.245	865.245	846.498	701.9	712.78
			0.5	1998.36	2034.48	1812.33	1824.74
			0.8	2896.9	2389.78	2189.6
	Supplementray Fig. 3
	B
			Control	B. subtilis	S. sciuri	O. iheyensis
			1998.36	1508	2080.79	1850.97
			2034.48	1428.59	1742.15	1854.33
			2249.24	1205.78	1694.39	2049.81
			1824.74	1404.49	1844.96	1816.14
			1812.33	1410.92	1742.87	1685.44
			1814.66	1128.69	1765.89	1525.89
			1793.03	1410.89	1642.9	1742.87
			1818.9	1361.53	1890.23	1525.78
				1148.28	1617.56	1717.67
				1017.64
				1103.96
	C
			1:1	10:1	250:1
			2840	2511	1501
			3530	4271	1797
			2740	3820	1454
			2637	3185	1137
			3286	2454	1730

## Sheet: Suppl. Fig. 4
	Supplementray Fig. 4
		B	Radius (μm)	Frequency
			1 to 6	341	292	328
			7 to 12	295	401	277
			13 to 16	192	239	110
			19 to 24	48	121	26
			25 to 30	22	19	29

## Sheet: Suppl. Fig. 5
	Supplementray Fig. 5
	A, upper panel										C,D,E								F,G,H
											Time, min	BsMdh	inactBsMdh	OceMdh	inactOceMdh	StMdh	inactStMdh		Time, min	control	BsMDH	OceMDH	StaphMDH
											0	1.459	1.473	1.501	1.475	1.516	1.511		0	3.359	3.216	3.197	2.677
											0.083333	1.447	1.471	1.482	1.475	1.493	1.505		0.183333	3.384	2.988	2.777	1.413
											0.166667	1.436	1.468	1.464	1.474	1.473	1.501		0.366667	3.363	2.686	2.283	0.629
											0.25	1.425	1.465	1.449	1.475	1.45	1.5		0.55	3.387	2.331	1.896	0.378
											0.333333	1.416	1.464	1.432	1.474	1.429	1.499		0.733333	3.376	1.991	1.618	0.275
											0.416667	1.403	1.464	1.417	1.472	1.409	1.501		0.916667	3.354	1.654	1.366	0.221
											0.5	1.391	1.461	1.401	1.472	1.389	1.5		1.1	3.324	1.248	1.094	0.199
											0.583333	1.38	1.462	1.387	1.472	1.373	1.5		1.28333	3.315	1.046	0.834	0.185
											0.666667	1.368	1.461	1.373	1.472	1.356	1.501		1.46667	3.323	0.847	0.647	0.177
											0.75	1.358	1.459	1.361	1.473	1.34	1.502		1.65	3.262	0.668	0.519	0.173
											0.833333	1.347	1.457	1.348	1.473	1.326	1.501		1.83333	3.298	0.509	0.425	0.171
											0.916667	1.336	1.455	1.337	1.47	1.314	1.504		2.01667	3.282	0.439	0.356	0.169
											1	1.324	1.454	1.325	1.47	1.303	1.507		2.2	3.262	0.336	0.297	0.168
											1.08333	1.314	1.455	1.314	1.468	1.295	1.51		2.38333	3.257	0.276	0.247	0.167
											1.16667	1.302	1.456	1.305	1.468	1.288	1.511		2.56667	3.229	0.243	0.207	0.168
	A, lower panel										1.25	1.293	1.456	1.295	1.468	1.283	1.51		2.75	3.209	0.219	0.186	0.167
											1.33333	1.282	1.456	1.287	1.468	1.277	1.511		2.93333	3.204	0.201	0.179	0.168
											1.41667	1.273	1.455	1.279	1.467	1.272	1.514		3.11667	3.204	0.188	0.173	0.167
											1.5	1.265	1.455	1.272	1.467	1.267	1.513		3.3	3.185	0.181	0.171	0.168
											1.58333	1.257	1.454	1.267	1.467	1.264	1.51		3.48333	3.174	0.177	0.169	0.167
											1.66667	1.25	1.454	1.263	1.467	1.261	1.511		3.66667	3.139	0.173	0.168	0.167
											1.75	1.244	1.454	1.258	1.467	1.259	1.509		3.85	3.126	0.171	0.168	0.167
											1.83333	1.239	1.455	1.256	1.467	1.258	1.51		4.03333	3.113	0.169	0.168	0.167
											1.91667	1.233	1.455	1.253	1.467	1.257	1.509		4.21667	3.102	0.168	0.168	0.168
											2	1.23	1.455	1.252	1.465	1.257	1.508		4.4	3.091	0.166	0.166	0.167
											2.08333	1.225	1.454	1.251	1.465	1.256	1.506		4.58333	3.062	0.166	0.166	0.167
											2.16667	1.224	1.453	1.249	1.465	1.256	1.505		4.76667	3.049	0.166	0.166	0.167
											2.25	1.222	1.452	1.25	1.464	1.255	1.505		4.95	3.036	0.166	0.167	0.167
											2.33333	1.22	1.452	1.249	1.463	1.255	1.503		5.13333	3.021	0.166	0.167	0.167
											2.41667	1.217	1.452	1.249	1.461	1.256	1.502		5.31667	2.99	0.166	0.167	0.167
											2.5	1.217	1.452	1.246	1.462	1.255	1.501		5.5	2.987	0.166	0.167	0.167
											2.58333	1.215	1.451	1.246	1.463	1.256	1.502		5.68333	2.967	0.165	0.166	0.167
											2.66667	1.216	1.451	1.246	1.463				5.86667	2.937	0.166	0.167	0.166
											2.75	1.214	1.451	1.246	1.461				6.05	2.914	0.167	0.168	0.168
											2.83333	1.214	1.451	1.247	1.46				6.23333	2.892	0.166	0.167	0.167
											2.91667	1.213	1.45	1.246	1.459				6.41667	2.85	0.166	0.167	0.166
											3	1.212	1.45	1.245	1.458				6.6	2.834	0.166	0.167	0.166
											3.08333	1.212	1.449	1.245	1.459				6.78333	2.799	0.165	0.167	0.167
											3.16667	1.212	1.449	1.245	1.459				6.96667	2.774	0.165	0.167	0.167
											3.25	1.212	1.449	1.245	1.458				7.15	2.758	0.165	0.166	0.166
											3.33333	1.21	1.448						7.33333	2.741	0.164	0.166	0.167
	B										3.41667	1.21	1.448						7.51667	2.716	0.165	0.166	0.165
											3.5	1.209	1.448						7.7	2.689	0.165	0.167	0.165
											3.58333	1.208	1.447						7.88333	2.672	0.165	0.166	0.167
											3.66667	1.208	1.447						8.06667	2.658	0.165	0.166	0.167
											3.75	1.207	1.447						8.25	2.642	0.165	0.166	0.166
											3.83333	1.207	1.447						8.43333	2.622	0.164	0.166	0.166
											3.91667	1.206	1.446						8.61667	2.594	0.165	0.167	0.166
											4	1.206	1.446						8.8	2.572	0.164	0.166	0.165
											4.08333	1.206	1.445						8.98333	2.547	0.165	0.166	0.165
											4.16667	1.206	1.445						9.16667	2.524	0.164	0.166	0.166
											4.25	1.205	1.445						9.35	2.501	0.165	0.166	0.166
											4.33333	1.205	1.445						9.53333	2.472	0.165	0.166	0.166
											4.41667	1.205	1.445						9.71667	2.444	0.165	0.166	0.165
											4.5	1.205	1.446						9.9	2.419	0.164	0.166	0.166
											4.58333	1.205	1.446						10.0833	2.393	0.165	0.167	0.165
											4.66667	1.204	1.446						10.2667	2.368	0.164	0.166	0.166
											4.75	1.204	1.445
											4.83333	1.204	1.446
											4.91667	1.204	1.446
											5	1.203	1.445
											5.08333	1.204	1.444
											5.16667	1.203	1.444
											5.25	1.203	1.444
											5.33333	1.203	1.445
											5.41667	1.203	1.444
											5.5	1.202	1.445
											5.58333	1.202	1.444
											5.66667	1.203	1.444
											5.75	1.202	1.444
											5.83333	1.202	1.445
											5.91667	1.202	1.444
											6	1.202	1.445
											6.08333	1.201	1.444
											6.16667	1.201	1.445
											6.25	1.202	1.445
											6.33333	1.202	1.445
											6.41667	1.202	1.444
											6.5	1.203	1.445
											6.58333	1.203	1.444
											6.66667	1.203	1.444
											6.75	1.203	1.444
											6.83333	1.203	1.444
											6.91667	1.202	1.444
											7	1.202	1.444
											7.08333	1.202	1.444
											7.16667	1.202	1.444
											7.25	1.201	1.443
											7.33333	1.201	1.444
											7.41667	1.201	1.443
											7.5	1.2	1.443
											7.58333	1.201	1.442
											7.66667	1.201	1.442
											7.75	1.2	1.441
											7.83333	1.2	1.442

## Sheet: Supp Fig. 6
	Supplementray Fig. 6
	A						B						C
			growth rate, h-1						growth rate, h-1						growth rate, h-1
			meas_1	meas_2	meas_3				meas_1	meas_2	meas_3				meas_1	meas_2	meas_3
		Cont.+IPTG	2.4845	2.5345	2.6145			Cont.+IPTG	2.389	2.439	2.539			Cont.+IPTG	2.4619	2.5319	2.6319
		BsMDH	2.5732	2.6432	2.7432			StMDH	2.348	2.398	2.498			OsMDH	2.4408	2.5008	2.6008
		BsMDH+IPTG	2.4126	2.4926	2.5926			StMDH+IPTG	2.4134	2.4634	2.5634			OsMDH+IPTG	2.4384	2.4984	2.5984
		Inact BsMDHMDH	2.4798	2.5498	2.6498			Inact StMDH	2.5248	2.6048	2.7048			Inact OsMDH	2.5575	2.6375	2.7375
		Inact BsMDH+IPTG	2.4493	2.5193	2.6193			Inact StMDH+IPTG	2.448	2.518	2.618			Inact OsMDH+IPTG	2.486	2.556	2.656

[truncated: 9 more sheets: Suppl. Fig. 10, Supp. Fig. 11, Suppl. Fig. 12, Suppl. Fig. 14, Suppl. Fig. 15, Suppl. Fig. 16, Suppl. Fig. 17, Suppl. Fig. 18, Suppl. Fig. 20]
